# Supplementary material for: Exploiting gene deletion fitness effects in yeast to understand the modular architecture of protein complexes under different growth conditions
Source: BMC Syst Biol. 2009 Jul 18;3:74. doi: 10.1186/1752-0509-3-74 (PMC2717920; doi:10.1186/1752-0509-3-74)
Supplement: Additional file 2 — This file provides tables containing the expected fitness effects upon deletion of a random component of the given core or set of attachment proteins for all 5979 isoforms across different growth conditions and the expected fitness effects upon deletion of a random component of whole isoforms, which are visualized in Fig. 5 and Fig. 6, respectively. [file 1752-0509-3-74-S2.xls]

## Sheet: Fitness of cores, attachments
Expected fitness effects upon deletion of a random component of the given core or set of attachment proteins for all 5979 isoforms across different growth conditions
The fitness values are partitioned into four categories: 'strong negative effect' (“-2”), 'moderate negative effect' (“-1”), 'weak or no effect' (“0”) and 'positive effect' (“+1”). “n/a”: the expected fitness effect is unknown due to a lack of quantitative fitness information for the genes in the respective core or attachments. This data is visualized in Figure 5.
Complex name	Isoform ID	core_YPD	attachments_YPD	core_YPDGE	attachments_YPDGE	core_YPG	attachments_YPG	core_YPE	attachments_YPE	core_YPL	attachments_YPL
Complex 412	"412.1.2.4"	"0"	"+1"	"0"	"+1"	"0"	"+1"	"0"	"+1"	"0"	"+1"
Complex 412	"412.1.2.4.1"	"0"	"+1"	"0"	"+1"	"0"	"+1"	"0"	"+1"	"0"	"+1"
Complex 412	"412.1.3"	"0"	"+1"	"0"	"+1"	"0"	"+1"	"0"	"+1"	"0"	"+1"
Complex 412	"412.1.3.1"	"0"	"+1"	"0"	"+1"	"0"	"+1"	"0"	"+1"	"0"	"+1"
Complex 412	"412.1.3.1.2"	"0"	"+1"	"0"	"+1"	"0"	"+1"	"0"	"+1"	"0"	"+1"
Complex 412	"412.1.3.3"	"0"	"+1"	"0"	"+1"	"0"	"+1"	"0"	"+1"	"0"	"+1"
Yeats nexin complex	"100.1"	"0"	"0"	"0"	"+1"	"0"	"+1"	"0"	"+1"	"0"	"+1"
Complex 112	"112.1.1"	"0"	"0"	"0"	"+1"	"0"	"+1"	"0"	"+1"	"0"	"+1"
Complex 144	"144.1.2"	"0"	"0"	"0"	"+1"	"0"	"+1"	"0"	"+1"	"0"	"+1"
Complex 191	"191.1.2.2"	"0"	"0"	"0"	"+1"	"0"	"+1"	"0"	"+1"	"0"	"+1"
Complex 191	"191.1.3"	"0"	"0"	"0"	"+1"	"0"	"+1"	"0"	"+1"	"0"	"+1"
Complex 485	"485.1.1.2"	"0"	"0"	"0"	"+1"	"0"	"+1"	"0"	"+1"	"0"	"+1"
Complex 412	"412.1.3.2"	"0"	"0"	"0"	"+1"	"0"	"+1"	"0"	"0"	"0"	"0"
Complex 107	"107.1.1"	"0"	"0"	"0"	"+1"	"0"	"0"	"0"	"+1"	"0"	"+1"
Complex 406	"406.1.2.1.2.3.2"	"0"	"0"	"0"	"+1"	"0"	"0"	"0"	"+1"	"0"	"+1"
Complex 107	"107.1.1.3"	"0"	"0"	"0"	"+1"	"-1"	"0"	"0"	"+1"	"0"	"+1"
Complex 205	"205.1.1.1"	"0"	"0"	"0"	"0"	"+1"	"0"	"+1"	"0"	"0"	"0"
Complex 221	"221.1"	"0"	"0"	"0"	"0"	"+1"	"0"	"+1"	"0"	"0"	"0"
Complex 230	"230.1.5"	"0"	"0"	"0"	"0"	"+1"	"0"	"+1"	"0"	"0"	"0"
Protein phosphatase 1 complex	"79.1.1.3.1"	"0"	"0"	"0"	"0"	"+1"	"0"	"+1"	"0"	"0"	"0"
Complex 306	"306.1.1.2"	"0"	"0"	"0"	"0"	"+1"	"0"	"0"	"0"	"+1"	"0"
Complex 280	"280.1.1.1.1"	"0"	"0"	"0"	"0"	"0"	"+1"	"0"	"+1"	"0"	"+1"
Complex 280	"280.1.2"	"0"	"0"	"0"	"0"	"0"	"+1"	"0"	"+1"	"0"	"+1"
Actin-associated motorproteins 2 complex	"49.1.3.1.1"	"0"	"0"	"0"	"0"	"0"	"+1"	"0"	"+1"	"0"	"+1"
Actin-associated motorproteins 2 complex	"49.2.3"	"0"	"0"	"0"	"0"	"0"	"+1"	"0"	"+1"	"0"	"+1"
Actin-associated motorproteins 2 complex	"49.2.3.2"	"0"	"0"	"0"	"0"	"0"	"+1"	"0"	"+1"	"0"	"+1"
Actin-associated motorproteins 2 complex	"49.2.3.2.1"	"0"	"0"	"0"	"0"	"0"	"+1"	"0"	"+1"	"0"	"+1"
Complex 147	"147.1"	"0"	"0"	"0"	"0"	"0"	"+1"	"0"	"+1"	"0"	"0"
Complex 147	"147.1.2.1"	"0"	"0"	"0"	"0"	"0"	"+1"	"0"	"+1"	"0"	"0"
Complex 205	"205.1.2"	"0"	"0"	"0"	"0"	"0"	"+1"	"0"	"+1"	"0"	"0"
DNA repair complex	"65.2.2.2"	"0"	"0"	"0"	"0"	"0"	"+1"	"0"	"+1"	"0"	"0"
Set3 histone deacetylase protein complex	"195.1.1.1.1.1"	"0"	"0"	"0"	"0"	"0"	"+1"	"0"	"0"	"+1"	"+1"
Set3 histone deacetylase protein complex	"195.1.1"	"0"	"0"	"0"	"0"	"0"	"+1"	"0"	"0"	"0"	"+1"
Complex 372	"372.1.1.1"	"0"	"0"	"0"	"0"	"0"	"+1"	"0"	"0"	"0"	"+1"
Complex 372	"372.1.1.1.1"	"0"	"0"	"0"	"0"	"0"	"+1"	"0"	"0"	"0"	"+1"
Complex 51	"51.2.2.2.1.1"	"0"	"0"	"0"	"0"	"0"	"+1"	"0"	"0"	"0"	"+1"
Complex 147	"147.1.2"	"0"	"0"	"0"	"0"	"0"	"+1"	"0"	"0"	"0"	"0"
Complex 345	"345.1.2.1"	"0"	"0"	"0"	"0"	"0"	"+1"	"0"	"0"	"0"	"0"
Complex 323	"323.1.5"	"0"	"0"	"0"	"0"	"0"	"0"	"+1"	"+1"	"0"	"0"
Complex 244	"244.1.1"	"0"	"0"	"0"	"0"	"0"	"0"	"+1"	"0"	"+1"	"0"
Complex 244	"244.1.1.1"	"0"	"0"	"0"	"0"	"0"	"0"	"+1"	"0"	"+1"	"0"
Complex 244	"244.1.1.3"	"0"	"0"	"0"	"0"	"0"	"0"	"+1"	"0"	"+1"	"0"
Complex 10	"10.1.3.2.1"	"0"	"0"	"0"	"0"	"0"	"0"	"+1"	"0"	"0"	"0"
Complex 10	"10.1.4"	"0"	"0"	"0"	"0"	"0"	"0"	"+1"	"0"	"0"	"0"
Complex 10	"10.1.5"	"0"	"0"	"0"	"0"	"0"	"0"	"+1"	"0"	"0"	"0"
Complex 10	"10.1.5.1"	"0"	"0"	"0"	"0"	"0"	"0"	"+1"	"0"	"0"	"0"
Complex 156	"156.1.1.2.1"	"0"	"0"	"0"	"0"	"0"	"0"	"+1"	"0"	"0"	"0"
Complex 192	"192.1.1"	"0"	"0"	"0"	"0"	"0"	"0"	"+1"	"0"	"0"	"0"
Complex 323	"323.1.1.1.2"	"0"	"0"	"0"	"0"	"0"	"0"	"+1"	"0"	"0"	"0"
Complex 450	"450.1.1"	"0"	"0"	"0"	"0"	"0"	"0"	"+1"	"0"	"0"	"0"
Complex 16	"16.2"	"0"	"0"	"0"	"0"	"0"	"0"	"0"	"+1"	"0"	"+1"
Complex 330	"330.1"	"0"	"0"	"0"	"0"	"0"	"0"	"0"	"+1"	"0"	"+1"
Complex 403	"403.1"	"0"	"0"	"0"	"0"	"0"	"0"	"0"	"+1"	"0"	"+1"
Complex 237	"237.1.5.1"	"0"	"0"	"0"	"0"	"0"	"0"	"0"	"+1"	"0"	"0"
Complex 280	"280.1.5"	"0"	"0"	"0"	"0"	"0"	"0"	"0"	"+1"	"0"	"0"
Complex 280	"280.1.5.1"	"0"	"0"	"0"	"0"	"0"	"0"	"0"	"+1"	"0"	"0"
Complex 323	"323.1"	"0"	"0"	"0"	"0"	"0"	"0"	"0"	"+1"	"0"	"0"
Complex 323	"323.1.2"	"0"	"0"	"0"	"0"	"0"	"0"	"0"	"+1"	"0"	"0"
Complex 323	"323.1.4"	"0"	"0"	"0"	"0"	"0"	"0"	"0"	"+1"	"0"	"0"
Complex 332	"332.1.2.1.1"	"0"	"0"	"0"	"0"	"0"	"0"	"0"	"+1"	"0"	"0"
Complex 345	"345.1.1.1"	"0"	"0"	"0"	"0"	"0"	"0"	"0"	"+1"	"0"	"0"
Complex 387	"387.1.1.1.2.1.1"	"0"	"0"	"0"	"0"	"0"	"0"	"0"	"+1"	"0"	"0"
Casein kinase II complex	"4.1.1.9"	"0"	"0"	"0"	"0"	"0"	"0"	"0"	"+1"	"0"	"0"
Complex 473	"473.1.1.1.3"	"0"	"0"	"0"	"0"	"0"	"0"	"0"	"+1"	"0"	"0"
Complex 6	"6.2.1.2.1.2"	"0"	"0"	"0"	"0"	"0"	"0"	"0"	"+1"	"0"	"0"
Complex 6	"6.2.3.1.1"	"0"	"0"	"0"	"0"	"0"	"0"	"0"	"+1"	"0"	"0"
Complex 6	"6.2.3.1.1.2"	"0"	"0"	"0"	"0"	"0"	"0"	"0"	"+1"	"0"	"0"
Complex 6	"6.2.9.1.2"	"0"	"0"	"0"	"0"	"0"	"0"	"0"	"+1"	"0"	"0"
Complex 6	"6.2.9.1.3"	"0"	"0"	"0"	"0"	"0"	"0"	"0"	"+1"	"0"	"0"
DNA repair complex	"65.1.3.1"	"0"	"0"	"0"	"0"	"0"	"0"	"0"	"+1"	"0"	"0"
Sit4/Sap190 complex	"35.2.1"	"0"	"0"	"0"	"0"	"0"	"0"	"0"	"0"	"+1"	"0"
Sit4/Sap190 complex	"35.2.2.1"	"0"	"0"	"0"	"0"	"0"	"0"	"0"	"0"	"+1"	"0"
Complex 51	"51.2.2.2.2"	"0"	"0"	"0"	"0"	"-1"	"+1"	"-1"	"0"	"-1"	"+1"
Bre5/Ubp3 complex	"152.1.1"	"0"	"0"	"0"	"0"	"-1"	"0"	"-1"	"+1"	"-1"	"+1"
V0 vacuolar ATPase complex	"14.2.1.2.2.2"	"0"	"0"	"-1"	"0"	"-1"	"+1"	"-1"	"+1"	"-1"	"+1"
Complex 122	"122.1.1.3"	"0"	"0"	"-1"	"0"	"-1"	"0"	"-1"	"+1"	"-1"	"+1"
Complex 51	"51.2.2.2.2.1"	"0"	"0"	"-1"	"0"	"-2"	"+1"	"-2"	"0"	"-2"	"+1"
Complex 51	"51.1.1.1.1"	"0"	"0"	"-1"	"0"	"-2"	"+1"	"-2"	"0"	"-2"	"0"
Protein phosphatase 1 complex	"79.3.1"	"0"	"-1"	"0"	"0"	"0"	"+1"	"0"	"+1"	"0"	"+1"
Complex 345	"345.1.2"	"0"	"-1"	"0"	"0"	"0"	"+1"	"0"	"+1"	"0"	"0"
AP-2 complex	"143.1.1.3"	"0"	"-1"	"0"	"0"	"0"	"0"	"0"	"+1"	"0"	"0"
Complex 430	"430.1.2"	"0"	"-1"	"0"	"0"	"0"	"0"	"0"	"+1"	"0"	"0"
Complex 47	"47.1.1.1"	"0"	"-1"	"0"	"0"	"0"	"0"	"0"	"+1"	"0"	"0"
Complex 311	"311.1.1.7"	"0"	"-1"	"0"	"0"	"0"	"0"	"-1"	"+1"	"-1"	"0"
Bre5/Ubp3 complex	"152.1.1.2"	"0"	"-1"	"0"	"0"	"-1"	"0"	"-1"	"+1"	"-1"	"0"
Complex 230	"230.1"	"0"	"-1"	"0"	"-1"	"+1"	"-2"	"+1"	"-2"	"0"	"-1"
Complex 401	"401.1.1.1.1"	"0"	"-1"	"0"	"-1"	"0"	"+1"	"0"	"+1"	"0"	"+1"
Complex 10	"10.1"	"0"	"-1"	"0"	"-1"	"0"	"0"	"+1"	"0"	"0"	"0"
Complex 10	"10.1.2"	"0"	"-1"	"0"	"-1"	"0"	"0"	"+1"	"-1"	"0"	"0"
Complex 425	"425.1.2"	"0"	"-1"	"0"	"-1"	"0"	"0"	"0"	"+1"	"0"	"+1"
Complex 482	"482.1"	"0"	"-1"	"0"	"-1"	"0"	"0"	"0"	"+1"	"0"	"0"
Complex 6	"6.2.1.2.2"	"0"	"-1"	"0"	"-1"	"0"	"0"	"0"	"0"	"0"	"+1"
Complex 6	"6.2.9"	"0"	"-1"	"0"	"-1"	"0"	"0"	"0"	"0"	"0"	"+1"
Complex 6	"6.2.9.1"	"0"	"-1"	"0"	"-1"	"0"	"0"	"0"	"0"	"0"	"+1"
Complex 6	"6.2.9.1.1"	"0"	"-1"	"0"	"-1"	"0"	"0"	"0"	"0"	"0"	"+1"
Complex 393	"393.1.3.1"	"0"	"-1"	"0"	"-1"	"0"	"-1"	"+1"	"-1"	"+1"	"-1"
Complex 450	"450.1.1.1"	"0"	"-1"	"0"	"-1"	"0"	"-1"	"+1"	"-1"	"0"	"-1"
Sit4/Sap190 complex	"35.1.2"	"0"	"-1"	"0"	"-1"	"0"	"-1"	"0"	"-1"	"+1"	"-1"
Sit4/Sap190 complex	"35.1.2.1"	"0"	"-1"	"0"	"-1"	"0"	"-1"	"0"	"-1"	"+1"	"-1"
Sit4/Sap190 complex	"35.2"	"0"	"-1"	"0"	"-1"	"0"	"-2"	"0"	"-2"	"+1"	"-2"
Sit4/Sap190 complex	"35.2.2"	"0"	"-1"	"0"	"-1"	"0"	"-2"	"0"	"-2"	"+1"	"-2"
Complex 166	"166.1.1"	"0"	"-2"	"+1"	"-2"	"+1"	"-2"	"+1"	"-2"	"+1"	"-2"
Complex 186	"186.1.1.1"	"0"	"-2"	"+1"	"-2"	"0"	"-2"	"+1"	"-2"	"+1"	"-2"
Complex 186	"186.1.2.1"	"0"	"-2"	"+1"	"-2"	"0"	"-2"	"+1"	"-2"	"+1"	"-2"
Complex 311	"311.1.1.5.1"	"0"	"-2"	"0"	"-1"	"+1"	"-1"	"0"	"-1"	"0"	"-1"
Complex 401	"401.1.1.1.1.1"	"0"	"-2"	"0"	"-1"	"0"	"+1"	"0"	"+1"	"0"	"+1"
Complex 450	"450.1.1.1.2"	"0"	"-2"	"0"	"-1"	"0"	"-1"	"+1"	"-1"	"0"	"-1"
Complex 221	"221.1.3.1.1"	"0"	"-2"	"0"	"-2"	"+1"	"-2"	"+1"	"-2"	"+1"	"-1"
Complex 221	"221.1.1"	"0"	"-2"	"0"	"-2"	"+1"	"-2"	"+1"	"-2"	"0"	"-2"
Complex 230	"230.1.1"	"0"	"-2"	"0"	"-2"	"+1"	"-2"	"+1"	"-2"	"0"	"-2"
Complex 230	"230.1.2"	"0"	"-2"	"0"	"-2"	"+1"	"-2"	"+1"	"-2"	"0"	"-2"
Complex 230	"230.1.4"	"0"	"-2"	"0"	"-2"	"+1"	"-2"	"+1"	"-2"	"0"	"-2"
Complex 306	"306.1.1"	"0"	"-2"	"0"	"-2"	"+1"	"-2"	"0"	"-2"	"+1"	"-2"
Complex 306	"306.1.1.1"	"0"	"-2"	"0"	"-2"	"+1"	"-2"	"0"	"-2"	"+1"	"-2"
Histone acetyltransferase B complex	"296.1.1.1.2.2"	"0"	"-2"	"0"	"-2"	"0"	"0"	"0"	"0"	"0"	"+1"
Complex 6	"6.2.2"	"0"	"-2"	"0"	"-2"	"0"	"0"	"0"	"0"	"0"	"+1"
Complex 244	"244.1"	"0"	"-2"	"0"	"-2"	"0"	"-2"	"+1"	"-2"	"+1"	"-2"
Complex 244	"244.1.1.2"	"0"	"-2"	"0"	"-2"	"0"	"-2"	"+1"	"-2"	"+1"	"-2"
Complex 244	"244.1.1.2.1"	"0"	"-2"	"0"	"-2"	"0"	"-2"	"+1"	"-2"	"+1"	"-2"
Complex 244	"244.1.2"	"0"	"-2"	"0"	"-2"	"0"	"-2"	"+1"	"-2"	"+1"	"-2"
Complex 367	"367.1"	"0"	"-2"	"0"	"-2"	"0"	"-2"	"+1"	"-2"	"+1"	"-2"
Complex 367	"367.1.1"	"0"	"-2"	"0"	"-2"	"0"	"-2"	"+1"	"-2"	"+1"	"-2"
Complex 367	"367.1.1.1"	"0"	"-2"	"0"	"-2"	"0"	"-2"	"+1"	"-2"	"+1"	"-2"
Complex 10	"10.1.1"	"0"	"-2"	"0"	"-2"	"0"	"-2"	"+1"	"-2"	"0"	"-2"
Complex 10	"10.1.1.1"	"0"	"-2"	"0"	"-2"	"0"	"-2"	"+1"	"-2"	"0"	"-2"
Complex 10	"10.1.3"	"0"	"-2"	"0"	"-2"	"0"	"-2"	"+1"	"-2"	"0"	"-2"
Complex 10	"10.1.3.1"	"0"	"-2"	"0"	"-2"	"0"	"-2"	"+1"	"-2"	"0"	"-2"
Complex 10	"10.1.3.2"	"0"	"-2"	"0"	"-2"	"0"	"-2"	"+1"	"-2"	"0"	"-2"
Complex 10	"10.1.4.1"	"0"	"-2"	"0"	"-2"	"0"	"-2"	"+1"	"-2"	"0"	"-2"
Complex 10	"10.1.4.1.1"	"0"	"-2"	"0"	"-2"	"0"	"-2"	"+1"	"-2"	"0"	"-2"
Complex 10	"10.1.4.1.2"	"0"	"-2"	"0"	"-2"	"0"	"-2"	"+1"	"-2"	"0"	"-2"
Complex 10	"10.2"	"0"	"-2"	"0"	"-2"	"0"	"-2"	"+1"	"-2"	"0"	"-2"
Complex 10	"10.2.1"	"0"	"-2"	"0"	"-2"	"0"	"-2"	"+1"	"-2"	"0"	"-2"
Complex 10	"10.2.1.1"	"0"	"-2"	"0"	"-2"	"0"	"-2"	"+1"	"-2"	"0"	"-2"
Complex 10	"10.2.1.1.1"	"0"	"-2"	"0"	"-2"	"0"	"-2"	"+1"	"-2"	"0"	"-2"
Complex 10	"10.2.1.1.1.2"	"0"	"-2"	"0"	"-2"	"0"	"-2"	"+1"	"-2"	"0"	"-2"
Complex 10	"10.2.1.1.2"	"0"	"-2"	"0"	"-2"	"0"	"-2"	"+1"	"-2"	"0"	"-2"
Complex 10	"10.2.1.1.2.1"	"0"	"-2"	"0"	"-2"	"0"	"-2"	"+1"	"-2"	"0"	"-2"
Complex 10	"10.2.1.2"	"0"	"-2"	"0"	"-2"	"0"	"-2"	"+1"	"-2"	"0"	"-2"
Complex 10	"10.2.2"	"0"	"-2"	"0"	"-2"	"0"	"-2"	"+1"	"-2"	"0"	"-2"
Complex 10	"10.2.2.1"	"0"	"-2"	"0"	"-2"	"0"	"-2"	"+1"	"-2"	"0"	"-2"
Complex 10	"10.2.3"	"0"	"-2"	"0"	"-2"	"0"	"-2"	"+1"	"-2"	"0"	"-2"
Complex 10	"10.2.3.1"	"0"	"-2"	"0"	"-2"	"0"	"-2"	"+1"	"-2"	"0"	"-2"
Complex 10	"10.2.3.1.1"	"0"	"-2"	"0"	"-2"	"0"	"-2"	"+1"	"-2"	"0"	"-2"
Complex 10	"10.2.4"	"0"	"-2"	"0"	"-2"	"0"	"-2"	"+1"	"-2"	"0"	"-2"
Complex 10	"10.3"	"0"	"-2"	"0"	"-2"	"0"	"-2"	"+1"	"-2"	"0"	"-2"
Complex 10	"10.3.1"	"0"	"-2"	"0"	"-2"	"0"	"-2"	"+1"	"-2"	"0"	"-2"
Complex 10	"10.3.1.1"	"0"	"-2"	"0"	"-2"	"0"	"-2"	"+1"	"-2"	"0"	"-2"
Complex 10	"10.3.1.1.1"	"0"	"-2"	"0"	"-2"	"0"	"-2"	"+1"	"-2"	"0"	"-2"
Complex 10	"10.3.1.1.2"	"0"	"-2"	"0"	"-2"	"0"	"-2"	"+1"	"-2"	"0"	"-2"
Complex 156	"156.1.3"	"0"	"-2"	"0"	"-2"	"0"	"-2"	"+1"	"-2"	"0"	"-2"
Anthranilate synthase complex	"233.1.2"	"0"	"-2"	"0"	"-2"	"0"	"-2"	"+1"	"-2"	"0"	"-2"
Anthranilate synthase complex	"233.1.2.1"	"0"	"-2"	"0"	"-2"	"0"	"-2"	"+1"	"-2"	"0"	"-2"
Complex 391	"391.1.2"	"0"	"-2"	"0"	"-2"	"0"	"-2"	"+1"	"-2"	"0"	"-2"
Casein kinase II complex	"4.1.1.10.1.1"	"0"	"-2"	"0"	"-2"	"0"	"-2"	"+1"	"-2"	"0"	"-2"
Complex 450	"450.1"	"0"	"-2"	"0"	"-2"	"0"	"-2"	"+1"	"-2"	"0"	"-2"
Complex 450	"450.1.1.1.3"	"0"	"-2"	"0"	"-2"	"0"	"-2"	"+1"	"-2"	"0"	"-2"
Complex 450	"450.1.1.2"	"0"	"-2"	"0"	"-2"	"0"	"-2"	"+1"	"-2"	"0"	"-2"
Complex 450	"450.1.1.2.2"	"0"	"-2"	"0"	"-2"	"0"	"-2"	"+1"	"-2"	"0"	"-2"
Complex 450	"450.1.1.2.2.1"	"0"	"-2"	"0"	"-2"	"0"	"-2"	"+1"	"-2"	"0"	"-2"
Complex 450	"450.1.1.2.2.2"	"0"	"-2"	"0"	"-2"	"0"	"-2"	"+1"	"-2"	"0"	"-2"
Complex 450	"450.1.2"	"0"	"-2"	"0"	"-2"	"0"	"-2"	"+1"	"-2"	"0"	"-2"
Complex 450	"450.1.4"	"0"	"-2"	"0"	"-2"	"0"	"-2"	"+1"	"-2"	"0"	"-2"
Set3 histone deacetylase protein complex	"195.1.2.3"	"0"	"-2"	"0"	"-2"	"0"	"-2"	"0"	"-2"	"+1"	"-2"
Sit4/Sap190 complex	"35.1"	"0"	"-2"	"0"	"-2"	"0"	"-2"	"0"	"-2"	"+1"	"-2"
Sit4/Sap190 complex	"35.1.1"	"0"	"-2"	"0"	"-2"	"0"	"-2"	"0"	"-2"	"+1"	"-2"
Sit4/Sap190 complex	"35.1.1.1"	"0"	"-2"	"0"	"-2"	"0"	"-2"	"0"	"-2"	"+1"	"-2"
Sit4/Sap190 complex	"35.1.1.2"	"0"	"-2"	"0"	"-2"	"0"	"-2"	"0"	"-2"	"+1"	"-2"
Sit4/Sap190 complex	"35.1.1.2.1"	"0"	"-2"	"0"	"-2"	"0"	"-2"	"0"	"-2"	"+1"	"-2"
Sit4/Sap190 complex	"35.2.3"	"0"	"-2"	"0"	"-2"	"0"	"-2"	"0"	"-2"	"+1"	"-2"
Sit4/Sap190 complex	"35.2.3.1"	"0"	"-2"	"0"	"-2"	"0"	"-2"	"0"	"-2"	"+1"	"-2"
Sit4/Sap190 complex	"35.2.3.1.1"	"0"	"-2"	"0"	"-2"	"0"	"-2"	"0"	"-2"	"+1"	"-2"
Sit4/Sap190 complex	"35.2.4"	"0"	"-2"	"0"	"-2"	"0"	"-2"	"0"	"-2"	"+1"	"-2"
Complex 166	"166.1"	"0"	"n/a"	"+1"	"n/a"	"+1"	"n/a"	"+1"	"n/a"	"+1"	"n/a"
Ste50/Ste11 complex	"276.1"	"0"	"n/a"	"+1"	"n/a"	"+1"	"n/a"	"0"	"n/a"	"+1"	"n/a"
Complex 442	"442.1"	"0"	"n/a"	"+1"	"n/a"	"0"	"n/a"	"+1"	"n/a"	"+1"	"n/a"
Complex 221	"221.1.3.1"	"0"	"n/a"	"0"	"n/a"	"+1"	"n/a"	"+1"	"n/a"	"+1"	"n/a"
Complex 208	"208.1"	"0"	"n/a"	"0"	"n/a"	"+1"	"n/a"	"+1"	"n/a"	"0"	"n/a"
Complex 221	"221.1.2"	"0"	"n/a"	"0"	"n/a"	"+1"	"n/a"	"+1"	"n/a"	"0"	"n/a"
Complex 221	"221.1.3"	"0"	"n/a"	"0"	"n/a"	"+1"	"n/a"	"+1"	"n/a"	"0"	"n/a"
Complex 221	"221.1.5"	"0"	"n/a"	"0"	"n/a"	"+1"	"n/a"	"+1"	"n/a"	"0"	"n/a"
Complex 230	"230.1.3"	"0"	"n/a"	"0"	"n/a"	"+1"	"n/a"	"+1"	"n/a"	"0"	"n/a"
Complex 306	"306.1"	"0"	"n/a"	"0"	"n/a"	"+1"	"n/a"	"0"	"n/a"	"+1"	"n/a"
Complex 367	"367.1.2"	"0"	"n/a"	"0"	"n/a"	"0"	"n/a"	"+1"	"n/a"	"+1"	"n/a"
Complex 367	"367.1.3"	"0"	"n/a"	"0"	"n/a"	"0"	"n/a"	"+1"	"n/a"	"+1"	"n/a"
Complex 452	"452.1"	"0"	"n/a"	"0"	"n/a"	"0"	"n/a"	"+1"	"n/a"	"+1"	"n/a"
Complex 452	"452.1.1"	"0"	"n/a"	"0"	"n/a"	"0"	"n/a"	"+1"	"n/a"	"+1"	"n/a"
PAN complex	"148.1"	"0"	"n/a"	"0"	"n/a"	"0"	"n/a"	"+1"	"n/a"	"0"	"n/a"
Complex 192	"192.1"	"0"	"n/a"	"0"	"n/a"	"0"	"n/a"	"+1"	"n/a"	"0"	"n/a"
Anthranilate synthase complex	"233.1.3"	"0"	"n/a"	"0"	"n/a"	"0"	"n/a"	"+1"	"n/a"	"0"	"n/a"
Complex 391	"391.1"	"0"	"n/a"	"0"	"n/a"	"0"	"n/a"	"+1"	"n/a"	"0"	"n/a"
Complex 452	"452.1.1.1"	"0"	"n/a"	"0"	"n/a"	"0"	"n/a"	"+1"	"n/a"	"0"	"n/a"
Sit4/Sap190 complex	"35.2.2.1.2"	"0"	"n/a"	"0"	"n/a"	"0"	"n/a"	"0"	"n/a"	"+1"	"n/a"
Complex 419	"419.1.1.1.2"	"-1"	"+1"	"-1"	"+1"	"-1"	"+1"	"-1"	"+1"	"-1"	"+1"
Complex 372	"372.1.1.1.2"	"-1"	"0"	"0"	"0"	"0"	"+1"	"0"	"0"	"0"	"+1"
Complex 310	"310.1.4"	"-1"	"0"	"0"	"0"	"0"	"0"	"0"	"+1"	"0"	"+1"
Complex 132	"132.1"	"-1"	"0"	"-1"	"+1"	"0"	"+1"	"-1"	"+1"	"0"	"+1"
Complex 272	"272.1.1"	"-1"	"0"	"-1"	"+1"	"-1"	"+1"	"-2"	"+1"	"-1"	"+1"
Complex 165	"165.1.1.3.2"	"-1"	"0"	"-1"	"0"	"0"	"+1"	"-1"	"+1"	"0"	"+1"
Complex 282	"282.1.3.1.1"	"-1"	"0"	"-1"	"0"	"0"	"0"	"+1"	"0"	"0"	"0"
Complex 176	"176.1.1"	"-1"	"0"	"-1"	"0"	"0"	"0"	"0"	"+1"	"0"	"+1"
Complex 151	"151.1.4"	"-1"	"0"	"-1"	"0"	"0"	"0"	"-1"	"0"	"0"	"+1"
Complex 419	"419.1.1.3"	"-1"	"0"	"-1"	"0"	"-1"	"+1"	"-1"	"0"	"-1"	"0"
SAGA complex	"81.1.5.2"	"-1"	"0"	"-1"	"0"	"-1"	"+1"	"-1"	"0"	"-1"	"0"
SAGA complex	"81.1.5.3"	"-1"	"0"	"-1"	"0"	"-1"	"+1"	"-2"	"0"	"-1"	"0"
Complex 332	"332.1.2.1"	"-1"	"0"	"-1"	"0"	"-1"	"0"	"-1"	"+1"	"-1"	"0"
Complex 419	"419.1"	"-1"	"0"	"-1"	"0"	"-1"	"0"	"-1"	"+1"	"-1"	"0"
Rvs161/Rvs167 complex	"365.1.1.1"	"-1"	"0"	"-2"	"+1"	"-2"	"+1"	"-2"	"+1"	"-2"	"+1"
V0 vacuolar ATPase complex	"14.2.1.2"	"-1"	"0"	"-2"	"0"	"-2"	"+1"	"-2"	"+1"	"-2"	"+1"
Bre5/Ubp3 complex	"152.1.1.2.3"	"-1"	"-1"	"-1"	"0"	"-1"	"0"	"-1"	"+1"	"-1"	"0"
Complex 240	"240.1.1.1.1"	"-1"	"-1"	"-1"	"-1"	"-1"	"0"	"-1"	"+1"	"-1"	"+1"
V0 vacuolar ATPase complex	"14.2.1.1"	"-1"	"-1"	"-2"	"0"	"-2"	"0"	"-2"	"+1"	"-2"	"+1"
Complex 446	"446.1"	"-1"	"n/a"	"0"	"n/a"	"0"	"n/a"	"+1"	"n/a"	"0"	"n/a"
Complex 268	"268.1"	"-1"	"n/a"	"-1"	"n/a"	"+1"	"n/a"	"0"	"n/a"	"+1"	"n/a"
Complex 419	"419.1.1.1"	"-2"	"+1"	"-1"	"+1"	"-1"	"+1"	"-1"	"+1"	"-1"	"+1"
Complex 419	"419.1.1.1.1"	"-2"	"+1"	"-2"	"+1"	"0"	"+1"	"-1"	"+1"	"-1"	"+1"
Complex 419	"419.1.1.1.2.1"	"-2"	"+1"	"-2"	"+1"	"0"	"+1"	"-1"	"+1"	"-1"	"+1"
Complex 298	"298.1.1"	"-2"	"+1"	"-2"	"+1"	"-2"	"+1"	"-2"	"+1"	"-2"	"+1"
Complex 298	"298.1.1.1"	"-2"	"+1"	"-2"	"+1"	"-2"	"+1"	"-2"	"+1"	"-2"	"+1"
Complex 341	"341.1.1"	"-2"	"+1"	"-2"	"+1"	"-2"	"+1"	"-2"	"+1"	"-2"	"+1"
SNARE complex	"113.1.1"	"-2"	"+1"	"-2"	"+1"	"-2"	"+1"	"-2"	"0"	"-2"	"0"
Complex 291	"291.1.1.1.2"	"-2"	"0"	"-1"	"0"	"-1"	"0"	"-1"	"+1"	"-1"	"0"
Complex 419	"419.1.1"	"-2"	"0"	"-1"	"0"	"-1"	"0"	"-1"	"+1"	"-1"	"0"
U1 snRNP	"1.3.1.2.1"	"-2"	"0"	"-2"	"+1"	"-2"	"+1"	"-2"	"+1"	"-2"	"+1"
Complex 172	"172.1"	"-2"	"0"	"-2"	"+1"	"-2"	"+1"	"-2"	"+1"	"-2"	"+1"
C-terminal domain kinase I complex	"218.1.4"	"-2"	"0"	"-2"	"+1"	"-2"	"+1"	"-2"	"+1"	"-2"	"+1"
Complex 257	"257.1.1"	"-2"	"0"	"-2"	"+1"	"-2"	"+1"	"-2"	"+1"	"-2"	"+1"
Kap104/Hrp1 complex	"258.1.1.2"	"-2"	"0"	"-2"	"+1"	"-2"	"+1"	"-2"	"+1"	"-2"	"+1"
Complex 123	"123.1"	"-2"	"0"	"-2"	"0"	"0"	"0"	"0"	"0"	"+1"	"0"
Complex 123	"123.1.1"	"-2"	"0"	"-2"	"0"	"0"	"0"	"0"	"0"	"+1"	"0"
Complex 123	"123.1.2"	"-2"	"0"	"-2"	"0"	"0"	"0"	"0"	"0"	"+1"	"0"
Complex 123	"123.1.3"	"-2"	"0"	"-2"	"0"	"0"	"0"	"0"	"0"	"+1"	"0"
Complex 123	"123.1.4.1"	"-2"	"0"	"-2"	"0"	"0"	"0"	"0"	"0"	"+1"	"0"
Complex 123	"123.1.4.1.1"	"-2"	"0"	"-2"	"0"	"0"	"0"	"0"	"0"	"+1"	"0"
Complex 123	"123.1.4.1.1.1"	"-2"	"0"	"-2"	"0"	"0"	"0"	"0"	"0"	"+1"	"0"
Pab1/eIF4G/eIF4E complex	"67.2.1.1.2.1.1"	"-2"	"0"	"-2"	"0"	"-2"	"+1"	"-1"	"+1"	"-1"	"+1"
Nucleotide excision repair factor 3 complex	"127.1.1.1.1.1"	"-2"	"0"	"-2"	"0"	"-2"	"+1"	"-2"	"+1"	"-2"	"+1"
V0 vacuolar ATPase complex	"14.2.1"	"-2"	"0"	"-2"	"0"	"-2"	"+1"	"-2"	"+1"	"-2"	"+1"
V0 vacuolar ATPase complex	"14.2.1.2.3"	"-2"	"0"	"-2"	"0"	"-2"	"+1"	"-2"	"+1"	"-2"	"+1"
Complex 254	"254.1.1.2.1"	"-2"	"0"	"-2"	"0"	"-2"	"+1"	"-2"	"+1"	"-2"	"+1"
Complex 255	"255.1.1.3"	"-2"	"0"	"-2"	"0"	"-2"	"+1"	"-2"	"+1"	"-2"	"+1"
Complex 36	"36.2"	"-2"	"0"	"-2"	"0"	"-2"	"+1"	"-2"	"+1"	"-2"	"+1"
Complex 334	"334.1.2"	"-2"	"0"	"-2"	"0"	"-2"	"+1"	"-2"	"+1"	"-2"	"0"
Complex 334	"334.1.2.1"	"-2"	"0"	"-2"	"0"	"-2"	"+1"	"-2"	"+1"	"-2"	"0"
mRNA guanylyl transferase complex	"74.1.4"	"-2"	"0"	"-2"	"0"	"-2"	"+1"	"-2"	"+1"	"-2"	"0"
Cohesin complex	"342.1.4.1.1"	"-2"	"0"	"-2"	"0"	"-2"	"+1"	"-2"	"0"	"-2"	"0"
Complex 357	"357.1.1.1.2"	"-2"	"0"	"-2"	"0"	"-2"	"+1"	"-2"	"0"	"-2"	"0"
Actin-associated motorproteins 1 complex	"44.2.1.2"	"-2"	"0"	"-2"	"0"	"-2"	"+1"	"-2"	"0"	"-2"	"0"
Mediator complex, SRB subcomplex of RNA polymerase II	"445.1.3.1.1"	"-2"	"0"	"-2"	"0"	"-2"	"+1"	"-2"	"0"	"-2"	"0"
Mediator complex, SRB subcomplex of RNA polymerase II	"445.1.4.1"	"-2"	"0"	"-2"	"0"	"-2"	"+1"	"-2"	"0"	"-2"	"0"
Mediator complex, SRB subcomplex of RNA polymerase II	"445.1.4.1.1"	"-2"	"0"	"-2"	"0"	"-2"	"+1"	"-2"	"0"	"-2"	"0"
Mediator complex, SRB subcomplex of RNA polymerase II	"445.1.4.1.1.1"	"-2"	"0"	"-2"	"0"	"-2"	"+1"	"-2"	"0"	"-2"	"0"
Mediator complex, SRB subcomplex of RNA polymerase II	"445.1.4.3"	"-2"	"0"	"-2"	"0"	"-2"	"+1"	"-2"	"0"	"-2"	"0"
mRNA decapping complex	"31.1"	"-2"	"0"	"-2"	"0"	"-2"	"0"	"-2"	"+1"	"-2"	"+1"
mRNA decapping complex	"31.3.1"	"-2"	"0"	"-2"	"0"	"-2"	"0"	"-2"	"+1"	"-2"	"+1"
Complex 41	"41.3"	"-2"	"0"	"-2"	"0"	"-2"	"0"	"-2"	"+1"	"-2"	"+1"
Pre-mRNA cleavage and polyadenylation factor IA	"69.2.2"	"-2"	"0"	"-2"	"0"	"-2"	"0"	"-2"	"+1"	"-2"	"+1"
Pre-mRNA cleavage and polyadenylation factor IA	"69.2.2.1"	"-2"	"0"	"-2"	"0"	"-2"	"0"	"-2"	"+1"	"-2"	"+1"
mRNA guanylyl transferase complex	"74.3"	"-2"	"0"	"-2"	"0"	"-2"	"0"	"-2"	"+1"	"-2"	"+1"
Ppz1 protein phosphate complex	"78.1"	"-2"	"0"	"-2"	"0"	"-2"	"0"	"-2"	"+1"	"-2"	"+1"
SWI-SNF global transcription activator complex	"224.1.2.2.5"	"-2"	"0"	"-2"	"0"	"-2"	"0"	"-2"	"+1"	"-2"	"0"
Complex 254	"254.1.1.2"	"-2"	"0"	"-2"	"0"	"-2"	"0"	"-2"	"+1"	"-2"	"0"
RAVE/Skp1 complex	"301.1.4"	"-2"	"0"	"-2"	"0"	"-2"	"0"	"-2"	"+1"	"-2"	"0"
Complex 314	"314.1.2.1"	"-2"	"0"	"-2"	"0"	"-2"	"0"	"-2"	"+1"	"-2"	"0"
RSC, abundant chromatin remodeling complex	"428.1.1.12"	"-2"	"0"	"-2"	"0"	"-2"	"0"	"-2"	"+1"	"-2"	"0"
Signal recognition complex	"52.1.3.1"	"-2"	"0"	"-2"	"0"	"-2"	"0"	"-2"	"+1"	"-2"	"0"
Sit4/Sap185 protein phosphatase complex	"83.2.1.1.2"	"-2"	"0"	"-2"	"0"	"-2"	"0"	"-2"	"0"	"-2"	"+1"
Trehalose-6-phosphate synthase/ phosphatase complex	"13.1.2.2"	"-2"	"-1"	"-2"	"0"	"-2"	"+1"	"-2"	"+1"	"-2"	"+1"
Trehalose-6-phosphate synthase/ phosphatase complex	"13.1.2.2.1"	"-2"	"-1"	"-2"	"0"	"-2"	"+1"	"-2"	"+1"	"-2"	"+1"
Trehalose-6-phosphate synthase/ phosphatase complex	"13.1.2.2.2"	"-2"	"-1"	"-2"	"0"	"-2"	"+1"	"-2"	"+1"	"-2"	"+1"
Trehalose-6-phosphate synthase/ phosphatase complex	"13.1.2.2.3"	"-2"	"-1"	"-2"	"0"	"-2"	"+1"	"-2"	"+1"	"-2"	"+1"
Ufd1/Npl4/Cdc48, ER ubiquitinated proteins degradation complex	"300.1.1"	"-2"	"-1"	"-2"	"0"	"-2"	"+1"	"-2"	"+1"	"-2"	"+1"
Ufd1/Npl4/Cdc48, ER ubiquitinated proteins degradation complex	"300.1.1.4"	"-2"	"-1"	"-2"	"0"	"-2"	"+1"	"-2"	"+1"	"-2"	"+1"
Protein phosphatase 1 complex	"79.3"	"-2"	"-1"	"-2"	"0"	"-2"	"+1"	"-2"	"+1"	"-2"	"+1"
Prp19-associated complex	"80.1.1.1.1"	"-2"	"-1"	"-2"	"0"	"-2"	"+1"	"-2"	"0"	"-2"	"0"
Prp19-associated complex	"80.1.1.1.1.1"	"-2"	"-1"	"-2"	"0"	"-2"	"+1"	"-2"	"0"	"-2"	"0"
Complex 189	"189.1.6.1"	"-2"	"-1"	"-2"	"-1"	"-2"	"0"	"-2"	"+1"	"-2"	"+1"
Complex 314	"314.1.1"	"-2"	"-1"	"-2"	"-1"	"-2"	"0"	"-2"	"+1"	"-2"	"0"
Complex 58	"58.1.2.1.1.1"	"-2"	"-1"	"-2"	"-1"	"-2"	"0"	"-2"	"+1"	"-2"	"0"
SNARE complex	"113.1.1.1.1"	"-2"	"-2"	"-2"	"-1"	"-2"	"+1"	"-2"	"+1"	"-2"	"+1"
Complex 123	"123.1.4"	"-2"	"-2"	"-2"	"-2"	"0"	"-2"	"0"	"-2"	"+1"	"-2"
Complex 123	"123.1.4.2"	"-2"	"-2"	"-2"	"-2"	"0"	"-2"	"0"	"-2"	"+1"	"-2"
mRNA cap-binding -Bur2/Sgv1 complexes	"309.1.1.2.1.2.1"	"n/a"	"0"	"n/a"	"0"	"n/a"	"+1"	"n/a"	"+1"	"n/a"	"+1"
mRNA cap-binding -Bur2/Sgv1 complexes	"309.1.3"	"n/a"	"0"	"n/a"	"0"	"n/a"	"+1"	"n/a"	"+1"	"n/a"	"+1"
Complex 475	"475.1.5"	"n/a"	"0"	"n/a"	"0"	"n/a"	"+1"	"n/a"	"+1"	"n/a"	"0"
Complex 422	"422.1"	"n/a"	"0"	"n/a"	"0"	"n/a"	"+1"	"n/a"	"0"	"n/a"	"0"
Complex 19	"19.2.3"	"n/a"	"0"	"n/a"	"0"	"n/a"	"0"	"n/a"	"+1"	"n/a"	"+1"
Complex 19	"19.2"	"n/a"	"-1"	"n/a"	"0"	"n/a"	"0"	"n/a"	"+1"	"n/a"	"0"
Complex 19	"19.2.4"	"n/a"	"-1"	"n/a"	"0"	"n/a"	"0"	"n/a"	"+1"	"n/a"	"0"
Complex 103	"103.1"	"0"	"0"	"0"	"0"	"0"	"0"	"0"	"0"	"0"	"0"
Complex 103	"103.1.1.3.1"	"0"	"0"	"0"	"0"	"0"	"0"	"0"	"0"	"0"	"0"
Complex 103	"103.1.2"	"0"	"0"	"0"	"0"	"0"	"0"	"0"	"0"	"0"	"0"
AP-2 complex	"143.1.1.6"	"0"	"0"	"0"	"0"	"0"	"0"	"0"	"0"	"0"	"0"
Complex 16	"16.1"	"0"	"0"	"0"	"0"	"0"	"0"	"0"	"0"	"0"	"0"
Complex 16	"16.1.1.2"	"0"	"0"	"0"	"0"	"0"	"0"	"0"	"0"	"0"	"0"
Complex 191	"191.1"	"0"	"0"	"0"	"0"	"0"	"0"	"0"	"0"	"0"	"0"
Complex 191	"191.1.1"	"0"	"0"	"0"	"0"	"0"	"0"	"0"	"0"	"0"	"0"
Complex 191	"191.1.1.1.1"	"0"	"0"	"0"	"0"	"0"	"0"	"0"	"0"	"0"	"0"
Complex 191	"191.1.1.1.1.1"	"0"	"0"	"0"	"0"	"0"	"0"	"0"	"0"	"0"	"0"
Complex 191	"191.1.2"	"0"	"0"	"0"	"0"	"0"	"0"	"0"	"0"	"0"	"0"
Set3 histone deacetylase protein complex	"195.1.1.1"	"0"	"0"	"0"	"0"	"0"	"0"	"0"	"0"	"0"	"0"
Complex 203	"203.1.1.1"	"0"	"0"	"0"	"0"	"0"	"0"	"0"	"0"	"0"	"0"
Complex 205	"205.1.1"	"0"	"0"	"0"	"0"	"0"	"0"	"0"	"0"	"0"	"0"
Complex 21	"21.1.3"	"0"	"0"	"0"	"0"	"0"	"0"	"0"	"0"	"0"	"0"
Complex 21	"21.2"	"0"	"0"	"0"	"0"	"0"	"0"	"0"	"0"	"0"	"0"
Complex 21	"21.2.1.7"	"0"	"0"	"0"	"0"	"0"	"0"	"0"	"0"	"0"	"0"
Complex 21	"21.2.2"	"0"	"0"	"0"	"0"	"0"	"0"	"0"	"0"	"0"	"0"
Complex 21	"21.2.2.1"	"0"	"0"	"0"	"0"	"0"	"0"	"0"	"0"	"0"	"0"
Complex 225	"225.1.1.1.1"	"0"	"0"	"0"	"0"	"0"	"0"	"0"	"0"	"0"	"0"
Complex 225	"225.1.1.3"	"0"	"0"	"0"	"0"	"0"	"0"	"0"	"0"	"0"	"0"
Complex 225	"225.1.1.6"	"0"	"0"	"0"	"0"	"0"	"0"	"0"	"0"	"0"	"0"
Anthranilate synthase complex	"233.1.1"	"0"	"0"	"0"	"0"	"0"	"0"	"0"	"0"	"0"	"0"
Anthranilate synthase complex	"233.1.1.1"	"0"	"0"	"0"	"0"	"0"	"0"	"0"	"0"	"0"	"0"
Anthranilate synthase complex	"233.1.1.1.1"	"0"	"0"	"0"	"0"	"0"	"0"	"0"	"0"	"0"	"0"
Anthranilate synthase complex	"233.1.1.2"	"0"	"0"	"0"	"0"	"0"	"0"	"0"	"0"	"0"	"0"
Complex 237	"237.1"	"0"	"0"	"0"	"0"	"0"	"0"	"0"	"0"	"0"	"0"
Complex 237	"237.1.1"	"0"	"0"	"0"	"0"	"0"	"0"	"0"	"0"	"0"	"0"
Complex 237	"237.1.2"	"0"	"0"	"0"	"0"	"0"	"0"	"0"	"0"	"0"	"0"
Complex 237	"237.1.2.1.1.1"	"0"	"0"	"0"	"0"	"0"	"0"	"0"	"0"	"0"	"0"
Complex 237	"237.1.2.1.1.4.2"	"0"	"0"	"0"	"0"	"0"	"0"	"0"	"0"	"0"	"0"
Complex 237	"237.1.2.1.1.5.2"	"0"	"0"	"0"	"0"	"0"	"0"	"0"	"0"	"0"	"0"
Complex 237	"237.1.2.3"	"0"	"0"	"0"	"0"	"0"	"0"	"0"	"0"	"0"	"0"
Complex 237	"237.1.2.3.1.2"	"0"	"0"	"0"	"0"	"0"	"0"	"0"	"0"	"0"	"0"
Complex 237	"237.1.5"	"0"	"0"	"0"	"0"	"0"	"0"	"0"	"0"	"0"	"0"
Protein phosphatase 2A complex	"248.1"	"0"	"0"	"0"	"0"	"0"	"0"	"0"	"0"	"0"	"0"
Protein phosphatase 2A complex	"248.1.1"	"0"	"0"	"0"	"0"	"0"	"0"	"0"	"0"	"0"	"0"
Protein phosphatase 2A complex	"248.1.1.1.1"	"0"	"0"	"0"	"0"	"0"	"0"	"0"	"0"	"0"	"0"
Protein phosphatase 2A complex	"248.1.1.1.1.1"	"0"	"0"	"0"	"0"	"0"	"0"	"0"	"0"	"0"	"0"
Protein phosphatase 2A complex	"248.1.1.1.2"	"0"	"0"	"0"	"0"	"0"	"0"	"0"	"0"	"0"	"0"
Protein phosphatase 2A complex	"248.1.1.1.2.1"	"0"	"0"	"0"	"0"	"0"	"0"	"0"	"0"	"0"	"0"
Protein phosphatase 2A complex	"248.1.1.1.3"	"0"	"0"	"0"	"0"	"0"	"0"	"0"	"0"	"0"	"0"
Protein phosphatase 2A complex	"248.1.1.2"	"0"	"0"	"0"	"0"	"0"	"0"	"0"	"0"	"0"	"0"
Protein phosphatase 2A complex	"248.1.1.2.1"	"0"	"0"	"0"	"0"	"0"	"0"	"0"	"0"	"0"	"0"
Protein phosphatase 2A complex	"248.1.1.3"	"0"	"0"	"0"	"0"	"0"	"0"	"0"	"0"	"0"	"0"
Protein phosphatase 2A complex	"248.1.1.5"	"0"	"0"	"0"	"0"	"0"	"0"	"0"	"0"	"0"	"0"
Protein phosphatase 2A complex	"248.1.2"	"0"	"0"	"0"	"0"	"0"	"0"	"0"	"0"	"0"	"0"
Protein phosphatase 2A complex	"248.1.3"	"0"	"0"	"0"	"0"	"0"	"0"	"0"	"0"	"0"	"0"
Protein phosphatase 2A complex	"248.1.3.2"	"0"	"0"	"0"	"0"	"0"	"0"	"0"	"0"	"0"	"0"
Protein phosphatase 2A complex	"248.1.3.3"	"0"	"0"	"0"	"0"	"0"	"0"	"0"	"0"	"0"	"0"
Protein phosphatase 2A complex	"248.1.3.3.1"	"0"	"0"	"0"	"0"	"0"	"0"	"0"	"0"	"0"	"0"
Translation elongation factor EF1	"249.1.2.1.1"	"0"	"0"	"0"	"0"	"0"	"0"	"0"	"0"	"0"	"0"
Translation elongation factor EF1	"249.1.2.1.1.1"	"0"	"0"	"0"	"0"	"0"	"0"	"0"	"0"	"0"	"0"
Complex 251	"251.1.1.2"	"0"	"0"	"0"	"0"	"0"	"0"	"0"	"0"	"0"	"0"
Complex 273	"273.1.1"	"0"	"0"	"0"	"0"	"0"	"0"	"0"	"0"	"0"	"0"
Complex 273	"273.1.2.2"	"0"	"0"	"0"	"0"	"0"	"0"	"0"	"0"	"0"	"0"
Complex 274	"274.1.1.1"	"0"	"0"	"0"	"0"	"0"	"0"	"0"	"0"	"0"	"0"
Complex 274	"274.1.1.1.1"	"0"	"0"	"0"	"0"	"0"	"0"	"0"	"0"	"0"	"0"
Complex 274	"274.1.1.1.2"	"0"	"0"	"0"	"0"	"0"	"0"	"0"	"0"	"0"	"0"
Complex 274	"274.1.1.1.2.1"	"0"	"0"	"0"	"0"	"0"	"0"	"0"	"0"	"0"	"0"
Complex 274	"274.1.1.1.2.1.1"	"0"	"0"	"0"	"0"	"0"	"0"	"0"	"0"	"0"	"0"
Complex 274	"274.1.1.1.3"	"0"	"0"	"0"	"0"	"0"	"0"	"0"	"0"	"0"	"0"
Complex 274	"274.1.1.1.3.2"	"0"	"0"	"0"	"0"	"0"	"0"	"0"	"0"	"0"	"0"
Complex 274	"274.1.1.2.1.1"	"0"	"0"	"0"	"0"	"0"	"0"	"0"	"0"	"0"	"0"
Complex 280	"280.1"	"0"	"0"	"0"	"0"	"0"	"0"	"0"	"0"	"0"	"0"
Complex 280	"280.1.3"	"0"	"0"	"0"	"0"	"0"	"0"	"0"	"0"	"0"	"0"
Complex 280	"280.1.4"	"0"	"0"	"0"	"0"	"0"	"0"	"0"	"0"	"0"	"0"
Complex 280	"280.1.4.1"	"0"	"0"	"0"	"0"	"0"	"0"	"0"	"0"	"0"	"0"
Gcn1/Gcn2/Gcn20 complex	"29.1"	"0"	"0"	"0"	"0"	"0"	"0"	"0"	"0"	"0"	"0"
Gcn1/Gcn2/Gcn20 complex	"29.1.1"	"0"	"0"	"0"	"0"	"0"	"0"	"0"	"0"	"0"	"0"
Gcn1/Gcn2/Gcn20 complex	"29.1.1.1"	"0"	"0"	"0"	"0"	"0"	"0"	"0"	"0"	"0"	"0"
Gcn1/Gcn2/Gcn20 complex	"29.1.2.1.1"	"0"	"0"	"0"	"0"	"0"	"0"	"0"	"0"	"0"	"0"
Histone acetyltransferase B complex	"296.1.1.1.1.1"	"0"	"0"	"0"	"0"	"0"	"0"	"0"	"0"	"0"	"0"
Histone acetyltransferase B complex	"296.1.1.1.1.1.1"	"0"	"0"	"0"	"0"	"0"	"0"	"0"	"0"	"0"	"0"
Histone acetyltransferase B complex	"296.1.2"	"0"	"0"	"0"	"0"	"0"	"0"	"0"	"0"	"0"	"0"
Histone acetyltransferase B complex	"296.1.2.1.1"	"0"	"0"	"0"	"0"	"0"	"0"	"0"	"0"	"0"	"0"
AP-1 adaptor complex	"315.1.2"	"0"	"0"	"0"	"0"	"0"	"0"	"0"	"0"	"0"	"0"
AP-1 adaptor complex	"315.1.2.1.1"	"0"	"0"	"0"	"0"	"0"	"0"	"0"	"0"	"0"	"0"
AP-1 adaptor complex	"315.1.2.2"	"0"	"0"	"0"	"0"	"0"	"0"	"0"	"0"	"0"	"0"
AP-1 adaptor complex	"315.1.3"	"0"	"0"	"0"	"0"	"0"	"0"	"0"	"0"	"0"	"0"
AP-1 adaptor complex	"315.1.5.3"	"0"	"0"	"0"	"0"	"0"	"0"	"0"	"0"	"0"	"0"
Complex 316	"316.1.1.3.3"	"0"	"0"	"0"	"0"	"0"	"0"	"0"	"0"	"0"	"0"
Complex 323	"323.1.1"	"0"	"0"	"0"	"0"	"0"	"0"	"0"	"0"	"0"	"0"
Complex 323	"323.1.1.1"	"0"	"0"	"0"	"0"	"0"	"0"	"0"	"0"	"0"	"0"
Complex 323	"323.1.1.1.1"	"0"	"0"	"0"	"0"	"0"	"0"	"0"	"0"	"0"	"0"
Complex 336	"336.1.2"	"0"	"0"	"0"	"0"	"0"	"0"	"0"	"0"	"0"	"0"
Complex 336	"336.1.2.3"	"0"	"0"	"0"	"0"	"0"	"0"	"0"	"0"	"0"	"0"
Scs2/Opi1 complex	"34.1.1.1"	"0"	"0"	"0"	"0"	"0"	"0"	"0"	"0"	"0"	"0"
Scs2/Opi1 complex	"34.1.1.3"	"0"	"0"	"0"	"0"	"0"	"0"	"0"	"0"	"0"	"0"
Scs2/Opi1 complex	"34.1.3"	"0"	"0"	"0"	"0"	"0"	"0"	"0"	"0"	"0"	"0"
Scs2/Opi1 complex	"34.1.4"	"0"	"0"	"0"	"0"	"0"	"0"	"0"	"0"	"0"	"0"
Scs2/Opi1 complex	"34.1.6"	"0"	"0"	"0"	"0"	"0"	"0"	"0"	"0"	"0"	"0"
Scs2/Opi1 complex	"34.1.6.1"	"0"	"0"	"0"	"0"	"0"	"0"	"0"	"0"	"0"	"0"
Scs2/Opi1 complex	"34.2"	"0"	"0"	"0"	"0"	"0"	"0"	"0"	"0"	"0"	"0"
Scs2/Opi1 complex	"34.2.1.1"	"0"	"0"	"0"	"0"	"0"	"0"	"0"	"0"	"0"	"0"
Scs2/Opi1 complex	"34.2.1.2"	"0"	"0"	"0"	"0"	"0"	"0"	"0"	"0"	"0"	"0"
Complex 344	"344.1.1.1.2.1"	"0"	"0"	"0"	"0"	"0"	"0"	"0"	"0"	"0"	"0"
Complex 344	"344.1.1.1.2.2"	"0"	"0"	"0"	"0"	"0"	"0"	"0"	"0"	"0"	"0"
Complex 344	"344.1.1.1.2.2.1"	"0"	"0"	"0"	"0"	"0"	"0"	"0"	"0"	"0"	"0"
Complex 349	"349.1.1.2"	"0"	"0"	"0"	"0"	"0"	"0"	"0"	"0"	"0"	"0"
Complex 358	"358.1.1.2"	"0"	"0"	"0"	"0"	"0"	"0"	"0"	"0"	"0"	"0"
Complex 360	"360.1.1"	"0"	"0"	"0"	"0"	"0"	"0"	"0"	"0"	"0"	"0"
Complex 360	"360.1.1.1"	"0"	"0"	"0"	"0"	"0"	"0"	"0"	"0"	"0"	"0"
SKI complex	"364.1.9"	"0"	"0"	"0"	"0"	"0"	"0"	"0"	"0"	"0"	"0"
Complex 372	"372.1.1.2"	"0"	"0"	"0"	"0"	"0"	"0"	"0"	"0"	"0"	"0"
Complex 372	"372.1.1.2.2"	"0"	"0"	"0"	"0"	"0"	"0"	"0"	"0"	"0"	"0"
Complex 375	"375.1"	"0"	"0"	"0"	"0"	"0"	"0"	"0"	"0"	"0"	"0"
Complex 375	"375.1.2.1"	"0"	"0"	"0"	"0"	"0"	"0"	"0"	"0"	"0"	"0"
Complex 387	"387.1"	"0"	"0"	"0"	"0"	"0"	"0"	"0"	"0"	"0"	"0"
Complex 387	"387.1.1"	"0"	"0"	"0"	"0"	"0"	"0"	"0"	"0"	"0"	"0"
Complex 387	"387.1.1.1"	"0"	"0"	"0"	"0"	"0"	"0"	"0"	"0"	"0"	"0"
Complex 387	"387.1.1.1.2"	"0"	"0"	"0"	"0"	"0"	"0"	"0"	"0"	"0"	"0"
Complex 387	"387.1.1.1.2.1"	"0"	"0"	"0"	"0"	"0"	"0"	"0"	"0"	"0"	"0"
Complex 389	"389.1.2.2"	"0"	"0"	"0"	"0"	"0"	"0"	"0"	"0"	"0"	"0"
Complex 399	"399.1.1.1.1"	"0"	"0"	"0"	"0"	"0"	"0"	"0"	"0"	"0"	"0"
Complex 399	"399.1.1.1.2"	"0"	"0"	"0"	"0"	"0"	"0"	"0"	"0"	"0"	"0"
Casein kinase II complex	"4.1.1.1"	"0"	"0"	"0"	"0"	"0"	"0"	"0"	"0"	"0"	"0"
Heteromeric p24 complex 1	"400.1"	"0"	"0"	"0"	"0"	"0"	"0"	"0"	"0"	"0"	"0"
Heteromeric p24 complex 1	"400.1.3"	"0"	"0"	"0"	"0"	"0"	"0"	"0"	"0"	"0"	"0"
Complex 401	"401.1"	"0"	"0"	"0"	"0"	"0"	"0"	"0"	"0"	"0"	"0"
Complex 401	"401.1.1"	"0"	"0"	"0"	"0"	"0"	"0"	"0"	"0"	"0"	"0"
Complex 401	"401.1.1.1"	"0"	"0"	"0"	"0"	"0"	"0"	"0"	"0"	"0"	"0"
Complex 401	"401.1.1.6"	"0"	"0"	"0"	"0"	"0"	"0"	"0"	"0"	"0"	"0"
Complex 401	"401.1.1.7"	"0"	"0"	"0"	"0"	"0"	"0"	"0"	"0"	"0"	"0"
Far complex	"404.1"	"0"	"0"	"0"	"0"	"0"	"0"	"0"	"0"	"0"	"0"
Far complex	"404.1.2"	"0"	"0"	"0"	"0"	"0"	"0"	"0"	"0"	"0"	"0"
Far complex	"404.1.3"	"0"	"0"	"0"	"0"	"0"	"0"	"0"	"0"	"0"	"0"
Complex 406	"406.1.2.1.1"	"0"	"0"	"0"	"0"	"0"	"0"	"0"	"0"	"0"	"0"
Complex 412	"412.1"	"0"	"0"	"0"	"0"	"0"	"0"	"0"	"0"	"0"	"0"
Complex 412	"412.1.2.1"	"0"	"0"	"0"	"0"	"0"	"0"	"0"	"0"	"0"	"0"
Complex 412	"412.1.2.1.1"	"0"	"0"	"0"	"0"	"0"	"0"	"0"	"0"	"0"	"0"
Complex 412	"412.1.2.5"	"0"	"0"	"0"	"0"	"0"	"0"	"0"	"0"	"0"	"0"
Complex 412	"412.1.3.1.1"	"0"	"0"	"0"	"0"	"0"	"0"	"0"	"0"	"0"	"0"
Complex 412	"412.1.3.1.1.1"	"0"	"0"	"0"	"0"	"0"	"0"	"0"	"0"	"0"	"0"
Complex 412	"412.1.3.1.1.3"	"0"	"0"	"0"	"0"	"0"	"0"	"0"	"0"	"0"	"0"
Complex 412	"412.1.4"	"0"	"0"	"0"	"0"	"0"	"0"	"0"	"0"	"0"	"0"
Complex 412	"412.1.5"	"0"	"0"	"0"	"0"	"0"	"0"	"0"	"0"	"0"	"0"
Complex 422	"422.1.1.1.3"	"0"	"0"	"0"	"0"	"0"	"0"	"0"	"0"	"0"	"0"
Trichostatin A-sensitive class II histone deacetylase complex	"424.1.1"	"0"	"0"	"0"	"0"	"0"	"0"	"0"	"0"	"0"	"0"
Complex 435	"435.1.2"	"0"	"0"	"0"	"0"	"0"	"0"	"0"	"0"	"0"	"0"
Complex 435	"435.1.2.1"	"0"	"0"	"0"	"0"	"0"	"0"	"0"	"0"	"0"	"0"
Complex 437	"437.1.1.2.1.1"	"0"	"0"	"0"	"0"	"0"	"0"	"0"	"0"	"0"	"0"
Complex 437	"437.1.2"	"0"	"0"	"0"	"0"	"0"	"0"	"0"	"0"	"0"	"0"
Complex 443	"443.1.1.2.1"	"0"	"0"	"0"	"0"	"0"	"0"	"0"	"0"	"0"	"0"
Complex 466	"466.1.1.1.1"	"0"	"0"	"0"	"0"	"0"	"0"	"0"	"0"	"0"	"0"
Complex 466	"466.1.1.1.1.1"	"0"	"0"	"0"	"0"	"0"	"0"	"0"	"0"	"0"	"0"
Complex 47	"47.1"	"0"	"0"	"0"	"0"	"0"	"0"	"0"	"0"	"0"	"0"
Complex 47	"47.1.1"	"0"	"0"	"0"	"0"	"0"	"0"	"0"	"0"	"0"	"0"
Complex 477	"477.1"	"0"	"0"	"0"	"0"	"0"	"0"	"0"	"0"	"0"	"0"
Complex 477	"477.1.1"	"0"	"0"	"0"	"0"	"0"	"0"	"0"	"0"	"0"	"0"
Complex 477	"477.1.1.1.1.1.1"	"0"	"0"	"0"	"0"	"0"	"0"	"0"	"0"	"0"	"0"
Complex 477	"477.1.1.1.1.1.1.2"	"0"	"0"	"0"	"0"	"0"	"0"	"0"	"0"	"0"	"0"
Complex 481	"481.1.3"	"0"	"0"	"0"	"0"	"0"	"0"	"0"	"0"	"0"	"0"
Actin-associated motorproteins 2 complex	"49.2.3.1"	"0"	"0"	"0"	"0"	"0"	"0"	"0"	"0"	"0"	"0"
Erv41/Erv46 complex	"53.1"	"0"	"0"	"0"	"0"	"0"	"0"	"0"	"0"	"0"	"0"
Complex 6	"6.2.3.1"	"0"	"0"	"0"	"0"	"0"	"0"	"0"	"0"	"0"	"0"
Arginine-specific carbamoyl-phosphate synthase complex	"61.2"	"0"	"0"	"0"	"0"	"0"	"0"	"0"	"0"	"0"	"0"
Arginine-specific carbamoyl-phosphate synthase complex	"61.2.1"	"0"	"0"	"0"	"0"	"0"	"0"	"0"	"0"	"0"	"0"
Arginine-specific carbamoyl-phosphate synthase complex	"61.2.1.2"	"0"	"0"	"0"	"0"	"0"	"0"	"0"	"0"	"0"	"0"
Arginine-specific carbamoyl-phosphate synthase complex	"61.2.2"	"0"	"0"	"0"	"0"	"0"	"0"	"0"	"0"	"0"	"0"
Arginine-specific carbamoyl-phosphate synthase complex	"61.2.8"	"0"	"0"	"0"	"0"	"0"	"0"	"0"	"0"	"0"	"0"
DNA repair complex	"65.2.2"	"0"	"0"	"0"	"0"	"0"	"0"	"0"	"0"	"0"	"0"
Complex 72	"72.1.1.1.1.1"	"0"	"0"	"0"	"0"	"0"	"0"	"0"	"0"	"0"	"0"
Complex 72	"72.2.4.1"	"0"	"0"	"0"	"0"	"0"	"0"	"0"	"0"	"0"	"0"
Complex 72	"72.2.4.1.1"	"0"	"0"	"0"	"0"	"0"	"0"	"0"	"0"	"0"	"0"
Complex 72	"72.2.4.1.2"	"0"	"0"	"0"	"0"	"0"	"0"	"0"	"0"	"0"	"0"
Complex 72	"72.2.4.1.3"	"0"	"0"	"0"	"0"	"0"	"0"	"0"	"0"	"0"	"0"
Protein phosphatase 1 complex	"79.1.1.3"	"0"	"0"	"0"	"0"	"0"	"0"	"0"	"0"	"0"	"0"
Protein phosphatase 1 complex	"79.2.3"	"0"	"0"	"0"	"0"	"0"	"0"	"0"	"0"	"0"	"0"
Gyp5/Gyl1 complex	"96.1.1"	"0"	"0"	"0"	"0"	"0"	"0"	"0"	"0"	"0"	"0"
Scs2/Opi1 complex	"34.1.1"	"0"	"0"	"0"	"0"	"0"	"0"	"0"	"-1"	"0"	"0"
Sin3 Histone deacetylase complex	"22.1.1.2"	"0"	"0"	"0"	"0"	"0"	"0"	"-1"	"0"	"0"	"0"
Sin3 Histone deacetylase complex	"22.1.1.2.4"	"0"	"0"	"0"	"0"	"0"	"0"	"-1"	"0"	"0"	"0"
Sin3 Histone deacetylase complex	"22.2"	"0"	"0"	"0"	"0"	"0"	"0"	"-1"	"0"	"0"	"0"
Pms1/Mlh1 mismatch DNA repair complex	"236.1.1"	"0"	"0"	"0"	"0"	"0"	"0"	"-1"	"0"	"0"	"0"
Pms1/Mlh1 mismatch DNA repair complex	"236.1.2"	"0"	"0"	"0"	"0"	"0"	"0"	"-1"	"0"	"0"	"0"
Complex 311	"311.1"	"0"	"0"	"0"	"0"	"0"	"0"	"-1"	"0"	"-1"	"0"
Complex 311	"311.1.3.3"	"0"	"0"	"0"	"0"	"0"	"0"	"-1"	"0"	"-1"	"0"
Sin3 Histone deacetylase complex	"22.1.1.2.1.2.1.1"	"0"	"0"	"0"	"0"	"0"	"0"	"-1"	"-1"	"0"	"-1"
Protein phosphatase 2A complex	"248.1.1.1"	"0"	"0"	"0"	"0"	"0"	"-1"	"0"	"0"	"0"	"0"
Complex 412	"412.1.2"	"0"	"0"	"0"	"0"	"0"	"-1"	"0"	"0"	"0"	"0"
DNA repair complex	"65.2.1.2"	"0"	"0"	"0"	"0"	"0"	"-1"	"0"	"0"	"0"	"0"
Complex 237	"237.1.3"	"0"	"0"	"0"	"0"	"0"	"-1"	"0"	"0"	"0"	"-1"
Protein phosphatase 1 complex	"79.1.1.4"	"0"	"0"	"0"	"0"	"0"	"-1"	"0"	"0"	"0"	"-1"
Rtg2/Mks1 complex	"356.1.1.1"	"0"	"0"	"0"	"0"	"0"	"-1"	"0"	"0"	"-1"	"-1"
alpha-Aminoadipate-semialdehyde dehydrogenase complex	"271.1.1"	"0"	"0"	"0"	"0"	"0"	"-1"	"0"	"-1"	"0"	"0"
Complex 401	"401.1.1.5"	"0"	"0"	"0"	"0"	"0"	"-1"	"0"	"-1"	"0"	"0"
Protein phosphatase 2A complex	"248.1.3.1.1"	"0"	"0"	"0"	"0"	"0"	"-1"	"0"	"-1"	"0"	"-1"
Protein phosphatase 2A complex	"248.1.3.1.1.1"	"0"	"0"	"0"	"0"	"0"	"-1"	"0"	"-1"	"0"	"-1"
Complex 412	"412.1.2.3"	"0"	"0"	"0"	"0"	"0"	"-1"	"0"	"-1"	"0"	"-1"
Sin3 Histone deacetylase complex	"22.1.1.2.3"	"0"	"0"	"0"	"0"	"0"	"-1"	"-1"	"-1"	"0"	"0"
Sin3 Histone deacetylase complex	"22.1.1.2.5"	"0"	"0"	"0"	"0"	"0"	"-1"	"-1"	"-1"	"0"	"0"
Sin3 Histone deacetylase complex	"22.1"	"0"	"0"	"0"	"0"	"0"	"-1"	"-1"	"-1"	"0"	"-1"
Sin3 Histone deacetylase complex	"22.1.1.2.1"	"0"	"0"	"0"	"0"	"0"	"-1"	"-1"	"-1"	"0"	"-1"
Sin3 Histone deacetylase complex	"22.1.1.2.1.2.2"	"0"	"0"	"0"	"0"	"-1"	"0"	"-1"	"0"	"0"	"0"
Complex 311	"311.1.1.2.1"	"0"	"0"	"0"	"0"	"-1"	"0"	"-1"	"0"	"-1"	"0"
Complex 311	"311.1.1.2.1.2"	"0"	"0"	"0"	"0"	"-1"	"0"	"-1"	"0"	"-1"	"0"
Complex 51	"51.2.1"	"0"	"0"	"0"	"0"	"-1"	"0"	"-1"	"0"	"-1"	"0"
Complex 16	"16.1.1.3.1.1.1"	"0"	"0"	"0"	"-1"	"0"	"0"	"0"	"0"	"0"	"0"
Complex 399	"399.1"	"0"	"0"	"0"	"-1"	"0"	"0"	"0"	"0"	"0"	"0"
Complex 399	"399.1.1"	"0"	"0"	"0"	"-1"	"0"	"0"	"0"	"0"	"0"	"0"
Complex 412	"412.1.2.2.1"	"0"	"0"	"0"	"-1"	"0"	"0"	"0"	"0"	"0"	"0"
Complex 437	"437.1"	"0"	"0"	"0"	"-1"	"0"	"0"	"0"	"0"	"0"	"-1"
Protein phosphatase 2A complex	"248.1.3.1.3"	"0"	"0"	"0"	"-1"	"0"	"-1"	"0"	"0"	"0"	"0"
Complex 412	"412.1.2.2"	"0"	"0"	"0"	"-1"	"0"	"-1"	"0"	"-1"	"0"	"0"
Complex 112	"112.1.2"	"0"	"0"	"0"	"-1"	"0"	"-1"	"0"	"-1"	"0"	"-1"
Complex 401	"401.1.1.2"	"0"	"0"	"0"	"-1"	"0"	"-1"	"0"	"-1"	"0"	"-1"
Complex 401	"401.1.1.4"	"0"	"0"	"0"	"-1"	"0"	"-1"	"0"	"-1"	"0"	"-1"
Complex 437	"437.1.1"	"0"	"0"	"0"	"-1"	"0"	"-1"	"0"	"-1"	"0"	"-1"
Complex 439	"439.1.1.1"	"0"	"0"	"0"	"-1"	"0"	"-1"	"0"	"-1"	"0"	"-1"
Complex 488	"488.1.1.1"	"0"	"0"	"0"	"-1"	"0"	"-1"	"0"	"-1"	"0"	"-1"
DNA repair complex	"65.1.2.2"	"0"	"0"	"0"	"-1"	"0"	"-1"	"0"	"-1"	"0"	"-1"
ISW1/IOC3 complex	"68.2.2.3"	"0"	"0"	"0"	"-1"	"0"	"-1"	"0"	"-1"	"0"	"-1"
Complex 72	"72.1"	"0"	"0"	"0"	"-1"	"0"	"-1"	"0"	"-1"	"0"	"-1"
Complex 72	"72.1.2"	"0"	"0"	"0"	"-1"	"0"	"-1"	"0"	"-1"	"0"	"-1"
Rtg2/Mks1 complex	"356.1.1.2"	"0"	"0"	"-1"	"0"	"-1"	"0"	"0"	"0"	"-1"	"0"
Complex 193	"193.1.1"	"0"	"0"	"-1"	"0"	"-1"	"0"	"-1"	"0"	"0"	"0"
Complex 122	"122.1.1"	"0"	"0"	"-1"	"0"	"-1"	"0"	"-1"	"0"	"-1"	"0"
Complex 122	"122.1.1.1"	"0"	"0"	"-1"	"0"	"-1"	"0"	"-1"	"0"	"-1"	"0"
Complex 122	"122.1.1.2"	"0"	"0"	"-1"	"0"	"-1"	"0"	"-1"	"0"	"-1"	"0"
Complex 122	"122.1.1.2.1"	"0"	"0"	"-1"	"0"	"-1"	"0"	"-1"	"0"	"-1"	"0"
Complex 212	"212.1.1"	"0"	"0"	"-1"	"0"	"-1"	"0"	"-1"	"0"	"-1"	"0"
Complex 212	"212.1.1.2"	"0"	"0"	"-1"	"0"	"-1"	"0"	"-1"	"0"	"-1"	"0"
Complex 212	"212.1.1.3"	"0"	"0"	"-1"	"0"	"-1"	"0"	"-1"	"0"	"-1"	"0"
Complex 212	"212.1.1.4"	"0"	"0"	"-1"	"0"	"-1"	"0"	"-1"	"0"	"-1"	"0"
Pms1/Mlh1 mismatch DNA repair complex	"236.1.1.1"	"0"	"0"	"-1"	"0"	"-1"	"0"	"-1"	"0"	"-1"	"0"
Complex 481	"481.1"	"0"	"0"	"-1"	"0"	"-1"	"0"	"-1"	"0"	"-1"	"0"
Complex 481	"481.1.4"	"0"	"0"	"-1"	"0"	"-1"	"0"	"-1"	"0"	"-1"	"0"
Rtg2/Mks1 complex	"356.1.1"	"0"	"0"	"-1"	"0"	"-1"	"-1"	"0"	"0"	"-1"	"-1"
Complex 15	"15.2.4"	"0"	"0"	"-1"	"-1"	"0"	"-1"	"0"	"-1"	"0"	"-1"
Ric1/Rgp1 complex	"392.1.1"	"0"	"0"	"-1"	"-1"	"-1"	"0"	"-1"	"0"	"0"	"0"
AP-2 complex	"143.1.1"	"0"	"-1"	"0"	"0"	"0"	"0"	"0"	"0"	"0"	"0"
Complex 240	"240.1.1.4"	"0"	"-1"	"0"	"0"	"0"	"0"	"0"	"0"	"0"	"0"
Protein phosphatase 2A complex	"248.1.1.4"	"0"	"-1"	"0"	"0"	"0"	"0"	"0"	"0"	"0"	"0"
Protein phosphatase 2A complex	"248.1.1.4.1"	"0"	"-1"	"0"	"0"	"0"	"0"	"0"	"0"	"0"	"0"
Complex 257	"257.1.2.1"	"0"	"-1"	"0"	"0"	"0"	"0"	"0"	"0"	"0"	"0"
Complex 332	"332.1.1.1.1"	"0"	"-1"	"0"	"0"	"0"	"0"	"0"	"0"	"0"	"0"
Scs2/Opi1 complex	"34.1.7"	"0"	"-1"	"0"	"0"	"0"	"0"	"0"	"0"	"0"	"0"
SKI complex	"364.1.4.1.1"	"0"	"-1"	"0"	"0"	"0"	"0"	"0"	"0"	"0"	"0"
Complex 393	"393.1.2"	"0"	"-1"	"0"	"0"	"0"	"0"	"0"	"0"	"0"	"0"
Complex 403	"403.1.1.1.1"	"0"	"-1"	"0"	"0"	"0"	"0"	"0"	"0"	"0"	"0"
ISW1/IOC3 complex	"68.1.1.1.4"	"0"	"-1"	"0"	"0"	"0"	"0"	"0"	"0"	"0"	"0"
Protein phosphatase 1 complex	"79.2.2"	"0"	"-1"	"0"	"0"	"0"	"0"	"0"	"0"	"0"	"0"
Complex 311	"311.1.3"	"0"	"-1"	"0"	"0"	"0"	"0"	"-1"	"0"	"-1"	"0"
AP-2 complex	"143.1.1.2.3"	"0"	"-1"	"0"	"-1"	"0"	"0"	"0"	"0"	"0"	"0"
AP-2 complex	"143.1.1.6.1"	"0"	"-1"	"0"	"-1"	"0"	"0"	"0"	"0"	"0"	"0"
Complex 150	"150.1"	"0"	"-1"	"0"	"-1"	"0"	"0"	"0"	"0"	"0"	"0"
Complex 16	"16.1.1.1.1"	"0"	"-1"	"0"	"-1"	"0"	"0"	"0"	"0"	"0"	"0"
Complex 164	"164.1.3"	"0"	"-1"	"0"	"-1"	"0"	"0"	"0"	"0"	"0"	"0"
Complex 191	"191.1.2.3"	"0"	"-1"	"0"	"-1"	"0"	"0"	"0"	"0"	"0"	"0"
Complex 191	"191.1.2.3.1"	"0"	"-1"	"0"	"-1"	"0"	"0"	"0"	"0"	"0"	"0"
Complex 225	"225.1.1.5.1"	"0"	"-1"	"0"	"-1"	"0"	"0"	"0"	"0"	"0"	"0"
Complex 237	"237.1.2.3.1"	"0"	"-1"	"0"	"-1"	"0"	"0"	"0"	"0"	"0"	"0"
Complex 260	"260.1.1.5"	"0"	"-1"	"0"	"-1"	"0"	"0"	"0"	"0"	"0"	"0"
Complex 273	"273.1.1.3"	"0"	"-1"	"0"	"-1"	"0"	"0"	"0"	"0"	"0"	"0"
Complex 273	"273.1.2"	"0"	"-1"	"0"	"-1"	"0"	"0"	"0"	"0"	"0"	"0"
Complex 273	"273.1.2.1.1.1"	"0"	"-1"	"0"	"-1"	"0"	"0"	"0"	"0"	"0"	"0"
Complex 278	"278.1.1.2.3"	"0"	"-1"	"0"	"-1"	"0"	"0"	"0"	"0"	"0"	"0"
Complex 280	"280.1.1.1"	"0"	"-1"	"0"	"-1"	"0"	"0"	"0"	"0"	"0"	"0"
Complex 280	"280.1.1.2"	"0"	"-1"	"0"	"-1"	"0"	"0"	"0"	"0"	"0"	"0"
Histone acetyltransferase B complex	"296.1.1.1"	"0"	"-1"	"0"	"-1"	"0"	"0"	"0"	"0"	"0"	"0"
Histone acetyltransferase B complex	"296.1.1.1.1"	"0"	"-1"	"0"	"-1"	"0"	"0"	"0"	"0"	"0"	"0"
Histone acetyltransferase B complex	"296.1.1.1.2"	"0"	"-1"	"0"	"-1"	"0"	"0"	"0"	"0"	"0"	"0"
Histone acetyltransferase B complex	"296.1.1.1.2.1"	"0"	"-1"	"0"	"-1"	"0"	"0"	"0"	"0"	"0"	"0"
Histone acetyltransferase B complex	"296.1.1.1.3"	"0"	"-1"	"0"	"-1"	"0"	"0"	"0"	"0"	"0"	"0"
Histone acetyltransferase B complex	"296.1.1.1.4"	"0"	"-1"	"0"	"-1"	"0"	"0"	"0"	"0"	"0"	"0"
Histone acetyltransferase B complex	"296.1.2.2"	"0"	"-1"	"0"	"-1"	"0"	"0"	"0"	"0"	"0"	"0"
Histone acetyltransferase B complex	"296.1.2.2.2"	"0"	"-1"	"0"	"-1"	"0"	"0"	"0"	"0"	"0"	"0"
AP-1 adaptor complex	"315.1.1.1"	"0"	"-1"	"0"	"-1"	"0"	"0"	"0"	"0"	"0"	"0"
AP-1 adaptor complex	"315.1.1.1.1"	"0"	"-1"	"0"	"-1"	"0"	"0"	"0"	"0"	"0"	"0"
AP-1 adaptor complex	"315.1.2.1"	"0"	"-1"	"0"	"-1"	"0"	"0"	"0"	"0"	"0"	"0"
AP-1 adaptor complex	"315.1.4"	"0"	"-1"	"0"	"-1"	"0"	"0"	"0"	"0"	"0"	"0"
AP-1 adaptor complex	"315.1.4.3"	"0"	"-1"	"0"	"-1"	"0"	"0"	"0"	"0"	"0"	"0"
AP-1 adaptor complex	"315.1.5"	"0"	"-1"	"0"	"-1"	"0"	"0"	"0"	"0"	"0"	"0"
AP-1 adaptor complex	"315.1.5.1.2"	"0"	"-1"	"0"	"-1"	"0"	"0"	"0"	"0"	"0"	"0"
Complex 323	"323.1.6"	"0"	"-1"	"0"	"-1"	"0"	"0"	"0"	"0"	"0"	"0"
Complex 332	"332.1.1.1"	"0"	"-1"	"0"	"-1"	"0"	"0"	"0"	"0"	"0"	"0"
Complex 332	"332.1.2.2"	"0"	"-1"	"0"	"-1"	"0"	"0"	"0"	"0"	"0"	"0"
Scs2/Opi1 complex	"34.2.1"	"0"	"-1"	"0"	"-1"	"0"	"0"	"0"	"0"	"0"	"0"
Scs2/Opi1 complex	"34.2.1.3"	"0"	"-1"	"0"	"-1"	"0"	"0"	"0"	"0"	"0"	"0"
Complex 403	"403.1.1.1.1.2"	"0"	"-1"	"0"	"-1"	"0"	"0"	"0"	"0"	"0"	"0"
Complex 410	"410.1.1"	"0"	"-1"	"0"	"-1"	"0"	"0"	"0"	"0"	"0"	"0"
Complex 425	"425.1"	"0"	"-1"	"0"	"-1"	"0"	"0"	"0"	"0"	"0"	"0"
Complex 469	"469.1.3"	"0"	"-1"	"0"	"-1"	"0"	"0"	"0"	"0"	"0"	"0"
Complex 469	"469.1.4"	"0"	"-1"	"0"	"-1"	"0"	"0"	"0"	"0"	"0"	"0"
Complex 6	"6.2.1.1.1"	"0"	"-1"	"0"	"-1"	"0"	"0"	"0"	"0"	"0"	"0"
Complex 6	"6.2.6"	"0"	"-1"	"0"	"-1"	"0"	"0"	"0"	"0"	"0"	"0"
Complex 6	"6.2.6.1"	"0"	"-1"	"0"	"-1"	"0"	"0"	"0"	"0"	"0"	"0"
Arginine-specific carbamoyl-phosphate synthase complex	"61.2.5"	"0"	"-1"	"0"	"-1"	"0"	"0"	"0"	"0"	"0"	"0"
Complex 72	"72.1.1.1"	"0"	"-1"	"0"	"-1"	"0"	"0"	"0"	"0"	"0"	"0"
Complex 72	"72.1.1.1.2"	"0"	"-1"	"0"	"-1"	"0"	"0"	"0"	"0"	"0"	"0"
Complex 72	"72.1.1.1.2.1"	"0"	"-1"	"0"	"-1"	"0"	"0"	"0"	"0"	"0"	"0"
Complex 72	"72.1.1.1.3"	"0"	"-1"	"0"	"-1"	"0"	"0"	"0"	"0"	"0"	"0"
Complex 21	"21.1.1.2"	"0"	"-1"	"0"	"-1"	"0"	"0"	"0"	"-1"	"0"	"0"
Complex 389	"389.1.1.2"	"0"	"-1"	"0"	"-1"	"0"	"0"	"0"	"-1"	"0"	"0"
Complex 410	"410.1.2.2"	"0"	"-1"	"0"	"-1"	"0"	"0"	"0"	"-1"	"0"	"0"
Complex 280	"280.1.1.2.1"	"0"	"-1"	"0"	"-1"	"0"	"0"	"0"	"-1"	"0"	"-1"
Complex 425	"425.1.3"	"0"	"-1"	"0"	"-1"	"0"	"0"	"0"	"-1"	"0"	"-1"
Arginine-specific carbamoyl-phosphate synthase complex	"61.2.6"	"0"	"-1"	"0"	"-1"	"0"	"0"	"0"	"-1"	"0"	"-1"
Complex 311	"311.1.1.7.1"	"0"	"-1"	"0"	"-1"	"0"	"0"	"-1"	"0"	"-1"	"0"
Complex 189	"189.1.4"	"0"	"-1"	"0"	"-1"	"0"	"-1"	"0"	"0"	"0"	"0"
Complex 237	"237.1.2.2"	"0"	"-1"	"0"	"-1"	"0"	"-1"	"0"	"0"	"0"	"0"
Complex 237	"237.1.2.2.1"	"0"	"-1"	"0"	"-1"	"0"	"-1"	"0"	"0"	"0"	"0"
Complex 237	"237.1.2.2.2"	"0"	"-1"	"0"	"-1"	"0"	"-1"	"0"	"0"	"0"	"0"
Protein phosphatase 2A complex	"248.1.3.1"	"0"	"-1"	"0"	"-1"	"0"	"-1"	"0"	"0"	"0"	"0"
Protein phosphatase 2A complex	"248.1.3.1.2"	"0"	"-1"	"0"	"-1"	"0"	"-1"	"0"	"0"	"0"	"0"
Complex 251	"251.1.1.1.2.1"	"0"	"-1"	"0"	"-1"	"0"	"-1"	"0"	"0"	"0"	"0"
Complex 273	"273.1.2.1"	"0"	"-1"	"0"	"-1"	"0"	"-1"	"0"	"0"	"0"	"0"
Complex 273	"273.1.2.1.1"	"0"	"-1"	"0"	"-1"	"0"	"-1"	"0"	"0"	"0"	"0"
AP-1 adaptor complex	"315.1.5.1"	"0"	"-1"	"0"	"-1"	"0"	"-1"	"0"	"0"	"0"	"0"
AP-1 adaptor complex	"315.1.5.1.4"	"0"	"-1"	"0"	"-1"	"0"	"-1"	"0"	"0"	"0"	"0"
Complex 385	"385.1.5.2.1.1"	"0"	"-1"	"0"	"-1"	"0"	"-1"	"0"	"0"	"0"	"0"
Complex 393	"393.1.2.1"	"0"	"-1"	"0"	"-1"	"0"	"-1"	"0"	"0"	"0"	"0"
Complex 403	"403.1.1.1.1.1.2.1"	"0"	"-1"	"0"	"-1"	"0"	"-1"	"0"	"0"	"0"	"0"
Complex 410	"410.1.3.1.1"	"0"	"-1"	"0"	"-1"	"0"	"-1"	"0"	"0"	"0"	"0"
Complex 425	"425.1.1"	"0"	"-1"	"0"	"-1"	"0"	"-1"	"0"	"0"	"0"	"0"
Complex 430	"430.1.1"	"0"	"-1"	"0"	"-1"	"0"	"-1"	"0"	"0"	"0"	"0"
Complex 6	"6.2.1.2.1.3"	"0"	"-1"	"0"	"-1"	"0"	"-1"	"0"	"0"	"0"	"0"
Complex 203	"203.1.1.2"	"0"	"-1"	"0"	"-1"	"0"	"-1"	"0"	"0"	"0"	"-1"
Complex 203	"203.1.1.2.1"	"0"	"-1"	"0"	"-1"	"0"	"-1"	"0"	"0"	"0"	"-1"
alpha-Aminoadipate-semialdehyde dehydrogenase complex	"271.1.2"	"0"	"-1"	"0"	"-1"	"0"	"-1"	"0"	"0"	"0"	"-1"
Complex 237	"237.1.2.1.1.5.3"	"0"	"-1"	"0"	"-1"	"0"	"-1"	"0"	"-1"	"0"	"0"
AP-1 adaptor complex	"315.1.4.1"	"0"	"-1"	"0"	"-1"	"0"	"-1"	"0"	"-1"	"0"	"0"
AP-1 adaptor complex	"315.1.4.3.1"	"0"	"-1"	"0"	"-1"	"0"	"-1"	"0"	"-1"	"0"	"0"
AP-1 adaptor complex	"315.1.5.1.1"	"0"	"-1"	"0"	"-1"	"0"	"-1"	"0"	"-1"	"0"	"0"
Scs2/Opi1 complex	"34.1"	"0"	"-1"	"0"	"-1"	"0"	"-1"	"0"	"-1"	"0"	"0"
Scs2/Opi1 complex	"34.1.5"	"0"	"-1"	"0"	"-1"	"0"	"-1"	"0"	"-1"	"0"	"0"
SKI complex	"364.1.4.1"	"0"	"-1"	"0"	"-1"	"0"	"-1"	"0"	"-1"	"0"	"0"
Complex 401	"401.1.1.3.1"	"0"	"-1"	"0"	"-1"	"0"	"-1"	"0"	"-1"	"0"	"0"
Complex 72	"72.2.3.1"	"0"	"-1"	"0"	"-1"	"0"	"-1"	"0"	"-1"	"0"	"0"
Complex 72	"72.2.5"	"0"	"-1"	"0"	"-1"	"0"	"-1"	"0"	"-1"	"0"	"0"
Complex 110	"110.1.1"	"0"	"-1"	"0"	"-1"	"0"	"-1"	"0"	"-1"	"0"	"-1"
Complex 129	"129.1.1.1.1.1"	"0"	"-1"	"0"	"-1"	"0"	"-1"	"0"	"-1"	"0"	"-1"
AP-2 complex	"143.1.1.7"	"0"	"-1"	"0"	"-1"	"0"	"-1"	"0"	"-1"	"0"	"-1"
AP-2 complex	"143.1.2"	"0"	"-1"	"0"	"-1"	"0"	"-1"	"0"	"-1"	"0"	"-1"
Set3 histone deacetylase protein complex	"195.1.1.1.1"	"0"	"-1"	"0"	"-1"	"0"	"-1"	"0"	"-1"	"0"	"-1"
Complex 21	"21.2.1"	"0"	"-1"	"0"	"-1"	"0"	"-1"	"0"	"-1"	"0"	"-1"
Complex 21	"21.2.1.1"	"0"	"-1"	"0"	"-1"	"0"	"-1"	"0"	"-1"	"0"	"-1"
Complex 21	"21.2.1.2.1"	"0"	"-1"	"0"	"-1"	"0"	"-1"	"0"	"-1"	"0"	"-1"
Complex 21	"21.2.1.2.1.1"	"0"	"-1"	"0"	"-1"	"0"	"-1"	"0"	"-1"	"0"	"-1"
Complex 21	"21.2.1.3"	"0"	"-1"	"0"	"-1"	"0"	"-1"	"0"	"-1"	"0"	"-1"
Complex 21	"21.2.1.3.1"	"0"	"-1"	"0"	"-1"	"0"	"-1"	"0"	"-1"	"0"	"-1"
Complex 225	"225.1.1.5"	"0"	"-1"	"0"	"-1"	"0"	"-1"	"0"	"-1"	"0"	"-1"
Anthranilate synthase complex	"233.1.1.1.2"	"0"	"-1"	"0"	"-1"	"0"	"-1"	"0"	"-1"	"0"	"-1"
Complex 237	"237.1.2.1"	"0"	"-1"	"0"	"-1"	"0"	"-1"	"0"	"-1"	"0"	"-1"
Complex 237	"237.1.2.1.1"	"0"	"-1"	"0"	"-1"	"0"	"-1"	"0"	"-1"	"0"	"-1"
Complex 237	"237.1.2.1.1.3"	"0"	"-1"	"0"	"-1"	"0"	"-1"	"0"	"-1"	"0"	"-1"
Complex 237	"237.1.2.1.1.4"	"0"	"-1"	"0"	"-1"	"0"	"-1"	"0"	"-1"	"0"	"-1"
Complex 260	"260.1.1.1.1"	"0"	"-1"	"0"	"-1"	"0"	"-1"	"0"	"-1"	"0"	"-1"
Gcn1/Gcn2/Gcn20 complex	"29.1.2.2"	"0"	"-1"	"0"	"-1"	"0"	"-1"	"0"	"-1"	"0"	"-1"
Histone acetyltransferase B complex	"296.1.2.2.1"	"0"	"-1"	"0"	"-1"	"0"	"-1"	"0"	"-1"	"0"	"-1"
AP-1 adaptor complex	"315.1"	"0"	"-1"	"0"	"-1"	"0"	"-1"	"0"	"-1"	"0"	"-1"
AP-1 adaptor complex	"315.1.2.3"	"0"	"-1"	"0"	"-1"	"0"	"-1"	"0"	"-1"	"0"	"-1"
AP-1 adaptor complex	"315.1.5.1.3"	"0"	"-1"	"0"	"-1"	"0"	"-1"	"0"	"-1"	"0"	"-1"
AP-1 adaptor complex	"315.1.5.4"	"0"	"-1"	"0"	"-1"	"0"	"-1"	"0"	"-1"	"0"	"-1"
AP-1 adaptor complex	"315.1.5.4.1"	"0"	"-1"	"0"	"-1"	"0"	"-1"	"0"	"-1"	"0"	"-1"
Scs2/Opi1 complex	"34.1.1.2"	"0"	"-1"	"0"	"-1"	"0"	"-1"	"0"	"-1"	"0"	"-1"
Scs2/Opi1 complex	"34.2.2.1"	"0"	"-1"	"0"	"-1"	"0"	"-1"	"0"	"-1"	"0"	"-1"
SKI complex	"364.1.4.2"	"0"	"-1"	"0"	"-1"	"0"	"-1"	"0"	"-1"	"0"	"-1"
Complex 393	"393.1.3"	"0"	"-1"	"0"	"-1"	"0"	"-1"	"0"	"-1"	"0"	"-1"
Casein kinase II complex	"4.1.1.2.1"	"0"	"-1"	"0"	"-1"	"0"	"-1"	"0"	"-1"	"0"	"-1"
Casein kinase II complex	"4.1.1.3"	"0"	"-1"	"0"	"-1"	"0"	"-1"	"0"	"-1"	"0"	"-1"
Cyr1/Srv2 complex	"40.2.2"	"0"	"-1"	"0"	"-1"	"0"	"-1"	"0"	"-1"	"0"	"-1"
Complex 401	"401.1.1.3"	"0"	"-1"	"0"	"-1"	"0"	"-1"	"0"	"-1"	"0"	"-1"
Complex 401	"401.1.1.5.1"	"0"	"-1"	"0"	"-1"	"0"	"-1"	"0"	"-1"	"0"	"-1"
Complex 401	"401.1.2.1.1"	"0"	"-1"	"0"	"-1"	"0"	"-1"	"0"	"-1"	"0"	"-1"
Complex 410	"410.1"	"0"	"-1"	"0"	"-1"	"0"	"-1"	"0"	"-1"	"0"	"-1"
Complex 410	"410.1.3.2"	"0"	"-1"	"0"	"-1"	"0"	"-1"	"0"	"-1"	"0"	"-1"
Complex 410	"410.1.6"	"0"	"-1"	"0"	"-1"	"0"	"-1"	"0"	"-1"	"0"	"-1"
Complex 411	"411.1"	"0"	"-1"	"0"	"-1"	"0"	"-1"	"0"	"-1"	"0"	"-1"
Complex 430	"430.1.1.1"	"0"	"-1"	"0"	"-1"	"0"	"-1"	"0"	"-1"	"0"	"-1"
Complex 47	"47.2.1"	"0"	"-1"	"0"	"-1"	"0"	"-1"	"0"	"-1"	"0"	"-1"
Complex 47	"47.2.1.1.2"	"0"	"-1"	"0"	"-1"	"0"	"-1"	"0"	"-1"	"0"	"-1"
Complex 47	"47.2.2"	"0"	"-1"	"0"	"-1"	"0"	"-1"	"0"	"-1"	"0"	"-1"
Complex 47	"47.2.2.1"	"0"	"-1"	"0"	"-1"	"0"	"-1"	"0"	"-1"	"0"	"-1"
eIF4A	"478.1.3"	"0"	"-1"	"0"	"-1"	"0"	"-1"	"0"	"-1"	"0"	"-1"
DNA repair complex	"65.2.1"	"0"	"-1"	"0"	"-1"	"0"	"-1"	"0"	"-1"	"0"	"-1"
ISW1/IOC3 complex	"68.1.1.1.2"	"0"	"-1"	"0"	"-1"	"0"	"-1"	"0"	"-1"	"0"	"-1"
ISW1/IOC3 complex	"68.1.1.1.2.1"	"0"	"-1"	"0"	"-1"	"0"	"-1"	"0"	"-1"	"0"	"-1"
Complex 72	"72.2"	"0"	"-1"	"0"	"-1"	"0"	"-1"	"0"	"-1"	"0"	"-1"
Complex 72	"72.2.1"	"0"	"-1"	"0"	"-1"	"0"	"-1"	"0"	"-1"	"0"	"-1"
Complex 72	"72.2.1.1"	"0"	"-1"	"0"	"-1"	"0"	"-1"	"0"	"-1"	"0"	"-1"
Complex 72	"72.2.1.3.1"	"0"	"-1"	"0"	"-1"	"0"	"-1"	"0"	"-1"	"0"	"-1"
Complex 72	"72.2.1.3.1.1"	"0"	"-1"	"0"	"-1"	"0"	"-1"	"0"	"-1"	"0"	"-1"
Complex 72	"72.2.1.4"	"0"	"-1"	"0"	"-1"	"0"	"-1"	"0"	"-1"	"0"	"-1"
Complex 72	"72.2.3"	"0"	"-1"	"0"	"-1"	"0"	"-1"	"0"	"-1"	"0"	"-1"
Complex 72	"72.2.3.2"	"0"	"-1"	"0"	"-1"	"0"	"-1"	"0"	"-1"	"0"	"-1"
Complex 72	"72.2.4"	"0"	"-1"	"0"	"-1"	"0"	"-1"	"0"	"-1"	"0"	"-1"
Complex 72	"72.2.4.2"	"0"	"-1"	"0"	"-1"	"0"	"-1"	"0"	"-1"	"0"	"-1"
Complex 72	"72.2.6"	"0"	"-1"	"0"	"-1"	"0"	"-1"	"0"	"-1"	"0"	"-1"
Sin3 Histone deacetylase complex	"22.1.1"	"0"	"-1"	"0"	"-1"	"0"	"-1"	"-1"	"-1"	"0"	"-1"
Sin3 Histone deacetylase complex	"22.1.1.1.1"	"0"	"-1"	"0"	"-1"	"0"	"-1"	"-1"	"-1"	"0"	"-1"
Sin3 Histone deacetylase complex	"22.1.1.2.1.2"	"0"	"-1"	"0"	"-1"	"0"	"-1"	"-1"	"-1"	"0"	"-1"
Sin3 Histone deacetylase complex	"22.1.1.2.1.2.1"	"0"	"-1"	"0"	"-1"	"0"	"-1"	"-1"	"-1"	"0"	"-1"
Sin3 Histone deacetylase complex	"22.1.1.3"	"0"	"-1"	"0"	"-1"	"0"	"-1"	"-1"	"-1"	"0"	"-1"
Sin3 Histone deacetylase complex	"22.1.1.3.1"	"0"	"-1"	"0"	"-1"	"0"	"-1"	"-1"	"-1"	"0"	"-1"
Sin3 Histone deacetylase complex	"22.1.2"	"0"	"-1"	"0"	"-1"	"0"	"-1"	"-1"	"-1"	"0"	"-1"
Complex 311	"311.1.2"	"0"	"-1"	"0"	"-1"	"0"	"-1"	"-1"	"-1"	"-1"	"-1"
Bre5/Ubp3 complex	"152.1"	"0"	"-1"	"0"	"-1"	"-1"	"0"	"-1"	"0"	"-1"	"0"
Bre5/Ubp3 complex	"152.1.1.1"	"0"	"-1"	"0"	"-1"	"-1"	"0"	"-1"	"0"	"-1"	"0"
Complex 384	"384.1.1"	"0"	"-1"	"0"	"-1"	"-1"	"0"	"-1"	"-1"	"-1"	"0"
Complex 15	"15.2.1.2.3"	"0"	"-1"	"-1"	"-1"	"0"	"0"	"0"	"0"	"0"	"0"
V0 vacuolar ATPase complex	"14.2.1.2.2"	"0"	"-1"	"-1"	"-1"	"-1"	"-1"	"-1"	"-1"	"-1"	"0"
Sin3 Histone deacetylase complex	"22.1.1.2.2"	"0"	"n/a"	"0"	"n/a"	"0"	"n/a"	"-1"	"n/a"	"0"	"n/a"
Sin3 Histone deacetylase complex	"22.1.2.1.1.1"	"0"	"n/a"	"0"	"n/a"	"0"	"n/a"	"-1"	"n/a"	"0"	"n/a"
Pms1/Mlh1 mismatch DNA repair complex	"236.1"	"0"	"n/a"	"0"	"n/a"	"0"	"n/a"	"-1"	"n/a"	"0"	"n/a"
Complex 311	"311.1.1.2"	"0"	"n/a"	"0"	"n/a"	"0"	"n/a"	"-1"	"n/a"	"-1"	"n/a"
Complex 154	"154.1.1.1"	"0"	"n/a"	"0"	"n/a"	"-1"	"n/a"	"0"	"n/a"	"0"	"n/a"
Complex 222	"222.1.1"	"0"	"n/a"	"0"	"n/a"	"-1"	"n/a"	"-1"	"n/a"	"0"	"n/a"
Complex 267	"267.1"	"0"	"n/a"	"0"	"n/a"	"-1"	"n/a"	"-1"	"n/a"	"0"	"n/a"
Complex 267	"267.1.1"	"0"	"n/a"	"0"	"n/a"	"-1"	"n/a"	"-1"	"n/a"	"0"	"n/a"
Trichostatin A-sensitive class II histone deacetylase complex	"424.1.2"	"0"	"n/a"	"0"	"n/a"	"-1"	"n/a"	"-1"	"n/a"	"0"	"n/a"
Vps27/Hse1 protein complex	"476.1"	"0"	"n/a"	"0"	"n/a"	"-1"	"n/a"	"-1"	"n/a"	"0"	"n/a"
Bre5/Ubp3 complex	"152.1.1.2.1"	"0"	"n/a"	"0"	"n/a"	"-1"	"n/a"	"-1"	"n/a"	"-1"	"n/a"
Rubiquitin -activating complex	"181.1"	"0"	"n/a"	"0"	"n/a"	"-1"	"n/a"	"-1"	"n/a"	"-1"	"n/a"
Complex 242	"242.1"	"0"	"n/a"	"0"	"n/a"	"-1"	"n/a"	"-1"	"n/a"	"-1"	"n/a"
Complex 324	"324.1"	"0"	"n/a"	"0"	"n/a"	"-1"	"n/a"	"-1"	"n/a"	"-1"	"n/a"
Complex 384	"384.1"	"0"	"n/a"	"0"	"n/a"	"-1"	"n/a"	"-1"	"n/a"	"-1"	"n/a"
Complex 51	"51.2"	"0"	"n/a"	"0"	"n/a"	"-1"	"n/a"	"-1"	"n/a"	"-1"	"n/a"
Complex 51	"51.2.2.1.1.2"	"0"	"n/a"	"0"	"n/a"	"-1"	"n/a"	"-1"	"n/a"	"-1"	"n/a"
Complex 97	"97.1"	"0"	"n/a"	"0"	"n/a"	"-1"	"n/a"	"-1"	"n/a"	"-1"	"n/a"
Kel1/Lte1 complex	"184.1"	"0"	"n/a"	"-1"	"n/a"	"0"	"n/a"	"-1"	"n/a"	"0"	"n/a"
Rtg2/Mks1 complex	"356.1"	"0"	"n/a"	"-1"	"n/a"	"-1"	"n/a"	"0"	"n/a"	"-1"	"n/a"
Complex 193	"193.1.1.1.1.1"	"0"	"n/a"	"-1"	"n/a"	"-1"	"n/a"	"-1"	"n/a"	"0"	"n/a"
Ric1/Rgp1 complex	"392.1"	"0"	"n/a"	"-1"	"n/a"	"-1"	"n/a"	"-1"	"n/a"	"0"	"n/a"
Complex 122	"122.1.1.1.1"	"0"	"n/a"	"-1"	"n/a"	"-1"	"n/a"	"-1"	"n/a"	"-1"	"n/a"
Complex 154	"154.1"	"0"	"n/a"	"-1"	"n/a"	"-1"	"n/a"	"-1"	"n/a"	"-1"	"n/a"
Complex 415	"415.1"	"0"	"n/a"	"-1"	"n/a"	"-1"	"n/a"	"-1"	"n/a"	"-1"	"n/a"
Complex 481	"481.1.2"	"0"	"n/a"	"-1"	"n/a"	"-1"	"n/a"	"-1"	"n/a"	"-1"	"n/a"
Complex 310	"310.1.3.2.1"	"-1"	"0"	"0"	"0"	"0"	"0"	"0"	"0"	"0"	"0"
Complex 417	"417.1.1.3.1"	"-1"	"0"	"0"	"0"	"0"	"0"	"0"	"0"	"0"	"0"
Complex 432	"432.1.2"	"-1"	"0"	"0"	"0"	"0"	"0"	"0"	"0"	"0"	"0"
Complex 310	"310.1.3.2.2.1.1"	"-1"	"0"	"0"	"-1"	"0"	"-1"	"0"	"-1"	"0"	"-1"
Karyopherins complex	"82.2.3.2.1"	"-1"	"0"	"0"	"-1"	"0"	"-1"	"0"	"-1"	"0"	"-1"
Complex 125	"125.1"	"-1"	"0"	"-1"	"0"	"0"	"0"	"0"	"0"	"0"	"0"
Complex 125	"125.1.1.2.2"	"-1"	"0"	"-1"	"0"	"0"	"0"	"0"	"0"	"0"	"0"
Complex 391	"391.1.1"	"-1"	"0"	"-1"	"0"	"0"	"0"	"0"	"0"	"0"	"0"
Complex 391	"391.1.1.1.1"	"-1"	"0"	"-1"	"0"	"0"	"0"	"0"	"0"	"0"	"0"
Complex 391	"391.1.1.1.1.1"	"-1"	"0"	"-1"	"0"	"0"	"0"	"0"	"0"	"0"	"0"
Complex 436	"436.1"	"-1"	"0"	"-1"	"0"	"0"	"0"	"0"	"0"	"0"	"0"
Sit4/Sap185 protein phosphatase complex	"83.1.2"	"-1"	"0"	"-1"	"0"	"0"	"0"	"0"	"0"	"0"	"0"
Sit4/Sap185 protein phosphatase complex	"83.3.1"	"-1"	"0"	"-1"	"0"	"0"	"0"	"0"	"0"	"0"	"0"
Complex 132	"132.1.1"	"-1"	"0"	"-1"	"0"	"0"	"0"	"-1"	"0"	"0"	"0"
Complex 165	"165.1.1.3.3"	"-1"	"0"	"-1"	"0"	"0"	"0"	"-1"	"0"	"0"	"0"
Complex 165	"165.1.1.4"	"-1"	"0"	"-1"	"0"	"0"	"0"	"-1"	"0"	"0"	"0"
Complex 102	"102.1.1"	"-1"	"0"	"-1"	"0"	"-1"	"0"	"-1"	"0"	"-1"	"0"
Complex 106	"106.1.5"	"-1"	"0"	"-1"	"0"	"-1"	"0"	"-1"	"0"	"-1"	"0"
Mannan Polymerase II	"111.1.3.1"	"-1"	"0"	"-1"	"0"	"-1"	"0"	"-1"	"0"	"-1"	"0"
Complex 17	"17.4.1.2.2.1.1"	"-1"	"0"	"-1"	"0"	"-1"	"0"	"-1"	"0"	"-1"	"0"
Complex 193	"193.1"	"-1"	"0"	"-1"	"0"	"-1"	"0"	"-1"	"0"	"-1"	"0"
Complex 240	"240.1.1.2.1"	"-1"	"0"	"-1"	"0"	"-1"	"0"	"-1"	"0"	"-1"	"0"
Complex 240	"240.1.1.3.3"	"-1"	"0"	"-1"	"0"	"-1"	"0"	"-1"	"0"	"-1"	"0"
Complex 240	"240.1.2"	"-1"	"0"	"-1"	"0"	"-1"	"0"	"-1"	"0"	"-1"	"0"
Complex 240	"240.1.2.1.1"	"-1"	"0"	"-1"	"0"	"-1"	"0"	"-1"	"0"	"-1"	"0"
Complex 252	"252.1.5"	"-1"	"0"	"-1"	"0"	"-1"	"0"	"-1"	"0"	"-1"	"0"
AMP-dependent protein kinase complex	"335.1"	"-1"	"0"	"-1"	"0"	"-1"	"0"	"-1"	"0"	"-1"	"0"
AMP-dependent protein kinase complex	"335.1.1"	"-1"	"0"	"-1"	"0"	"-1"	"0"	"-1"	"0"	"-1"	"0"
Complex 344	"344.1.1.1"	"-1"	"0"	"-1"	"0"	"-1"	"0"	"-1"	"0"	"-1"	"0"
Complex 344	"344.1.1.1.1"	"-1"	"0"	"-1"	"0"	"-1"	"0"	"-1"	"0"	"-1"	"0"
Complex 344	"344.1.1.1.2"	"-1"	"0"	"-1"	"0"	"-1"	"0"	"-1"	"0"	"-1"	"0"
Complex 366	"366.1.2"	"-1"	"0"	"-1"	"0"	"-1"	"0"	"-1"	"0"	"-1"	"0"
Mannan Polymerase II	"111.1"	"-1"	"0"	"-1"	"0"	"-1"	"-1"	"-1"	"0"	"-1"	"-1"
Mannan Polymerase II	"111.1.1.2.1"	"-1"	"0"	"-1"	"0"	"-1"	"-1"	"-1"	"0"	"-1"	"-1"
Complex 417	"417.1.2.3"	"-1"	"0"	"-1"	"0"	"-1"	"-1"	"-1"	"-1"	"-1"	"0"
Complex 488	"488.1.1.1.1"	"-1"	"0"	"-1"	"-1"	"0"	"-1"	"0"	"-1"	"0"	"-1"
Complex 310	"310.1.3"	"-1"	"-1"	"0"	"0"	"0"	"0"	"0"	"0"	"0"	"0"
Complex 177	"177.1.4"	"-1"	"-1"	"0"	"-1"	"0"	"0"	"0"	"0"	"0"	"0"
Complex 177	"177.1.5"	"-1"	"-1"	"0"	"-1"	"0"	"-1"	"0"	"-1"	"0"	"-1"
Complex 310	"310.1"	"-1"	"-1"	"0"	"-1"	"0"	"-1"	"0"	"-1"	"0"	"-1"
Complex 310	"310.1.3.2"	"-1"	"-1"	"0"	"-1"	"0"	"-1"	"0"	"-1"	"0"	"-1"
Complex 165	"165.1.1.3"	"-1"	"-1"	"-1"	"0"	"0"	"0"	"-1"	"0"	"0"	"0"
Complex 240	"240.1"	"-1"	"-1"	"-1"	"0"	"-1"	"0"	"-1"	"0"	"-1"	"0"
Complex 240	"240.1.1.1"	"-1"	"-1"	"-1"	"0"	"-1"	"0"	"-1"	"0"	"-1"	"0"
Complex 240	"240.1.1.2"	"-1"	"-1"	"-1"	"0"	"-1"	"0"	"-1"	"0"	"-1"	"0"
Complex 240	"240.1.1.3.2"	"-1"	"-1"	"-1"	"0"	"-1"	"0"	"-1"	"0"	"-1"	"0"
Complex 252	"252.1.1"	"-1"	"-1"	"-1"	"0"	"-1"	"0"	"-1"	"0"	"-1"	"0"
Complex 332	"332.1.2.1.2"	"-1"	"-1"	"-1"	"0"	"-1"	"0"	"-1"	"0"	"-1"	"0"
INO80 protein complex	"190.1.1.2.3.3.1"	"-1"	"-1"	"-1"	"0"	"-1"	"-1"	"-1"	"-1"	"0"	"-1"
Complex 125	"125.1.1.3.1"	"-1"	"-1"	"-1"	"-1"	"0"	"0"	"0"	"0"	"0"	"0"
Complex 150	"150.1.1"	"-1"	"-1"	"-1"	"-1"	"0"	"0"	"0"	"0"	"0"	"0"
Complex 177	"177.1.3.2"	"-1"	"-1"	"-1"	"-1"	"0"	"0"	"0"	"0"	"0"	"0"
Complex 198	"198.1.2.1"	"-1"	"-1"	"-1"	"-1"	"0"	"0"	"0"	"0"	"0"	"0"
Complex 198	"198.1.2.4"	"-1"	"-1"	"-1"	"-1"	"0"	"0"	"0"	"0"	"0"	"0"
Complex 291	"291.1.1.2.1"	"-1"	"-1"	"-1"	"-1"	"0"	"0"	"0"	"0"	"0"	"0"
Sit4/Sap185 protein phosphatase complex	"83.2.1.2.1.1"	"-1"	"-1"	"-1"	"-1"	"0"	"0"	"0"	"-1"	"0"	"0"
Complex 66	"66.1.2"	"-1"	"-1"	"-1"	"-1"	"0"	"-1"	"0"	"-1"	"0"	"-1"
Complex 66	"66.1.2.3"	"-1"	"-1"	"-1"	"-1"	"0"	"-1"	"0"	"-1"	"0"	"-1"
Complex 66	"66.1.5"	"-1"	"-1"	"-1"	"-1"	"0"	"-1"	"0"	"-1"	"0"	"-1"
Complex 117	"117.1.1"	"-1"	"-1"	"-1"	"-1"	"-1"	"0"	"0"	"0"	"0"	"0"
Pab1/eIF4G/eIF4E complex	"67.2.5"	"-1"	"-1"	"-1"	"-1"	"-1"	"0"	"-1"	"0"	"0"	"0"
Complex 106	"106.1.1"	"-1"	"-1"	"-1"	"-1"	"-1"	"0"	"-1"	"0"	"-1"	"0"
Complex 160	"160.1.2.1"	"-1"	"-1"	"-1"	"-1"	"-1"	"0"	"-1"	"0"	"-1"	"0"
Complex 160	"160.1.2.1.2"	"-1"	"-1"	"-1"	"-1"	"-1"	"0"	"-1"	"0"	"-1"	"0"
Complex 291	"291.1.1.4"	"-1"	"-1"	"-1"	"-1"	"-1"	"0"	"-1"	"0"	"-1"	"0"
Complex 332	"332.1.1"	"-1"	"-1"	"-1"	"-1"	"-1"	"0"	"-1"	"0"	"-1"	"0"
Complex 332	"332.1.2"	"-1"	"-1"	"-1"	"-1"	"-1"	"0"	"-1"	"0"	"-1"	"0"
Pab1/eIF4G/eIF4E complex	"67.2.3"	"-1"	"-1"	"-1"	"-1"	"-1"	"0"	"-1"	"-1"	"0"	"-1"
Complex 106	"106.1.1.2"	"-1"	"-1"	"-1"	"-1"	"-1"	"0"	"-1"	"-1"	"-1"	"0"
Complex 106	"106.1.4.1"	"-1"	"-1"	"-1"	"-1"	"-1"	"-1"	"-1"	"0"	"-1"	"0"
Complex 240	"240.1.1.3.1.1.1"	"-1"	"-1"	"-1"	"-1"	"-1"	"-1"	"-1"	"0"	"-1"	"0"
Complex 252	"252.1.1.1"	"-1"	"-1"	"-1"	"-1"	"-1"	"-1"	"-1"	"0"	"-1"	"0"
Complex 272	"272.1.2.2"	"-1"	"-1"	"-1"	"-1"	"-1"	"-1"	"-1"	"0"	"-1"	"0"
Complex 5	"5.1.1.1"	"-1"	"-1"	"-1"	"-1"	"-1"	"-1"	"-1"	"0"	"-1"	"0"
Complex 106	"106.1"	"-1"	"-1"	"-1"	"-1"	"-1"	"-1"	"-1"	"-1"	"-1"	"0"
Complex 106	"106.1.4"	"-1"	"-1"	"-1"	"-1"	"-1"	"-1"	"-1"	"-1"	"-1"	"0"
Complex 252	"252.1.4"	"-1"	"-1"	"-1"	"-1"	"-1"	"-1"	"-1"	"-1"	"-1"	"0"
Complex 291	"291.1.3.1"	"-1"	"-1"	"-1"	"-1"	"-1"	"-1"	"-1"	"-1"	"-1"	"0"
Complex 106	"106.1.6"	"-1"	"-1"	"-1"	"-1"	"-1"	"-1"	"-1"	"-1"	"-1"	"-1"
Mannan Polymerase II	"111.1.1"	"-1"	"-1"	"-1"	"-1"	"-1"	"-1"	"-1"	"-1"	"-1"	"-1"
Mannan Polymerase II	"111.1.1.2"	"-1"	"-1"	"-1"	"-1"	"-1"	"-1"	"-1"	"-1"	"-1"	"-1"
Mannan Polymerase II	"111.1.1.3"	"-1"	"-1"	"-1"	"-1"	"-1"	"-1"	"-1"	"-1"	"-1"	"-1"
Complex 160	"160.1.1.1"	"-1"	"-1"	"-1"	"-1"	"-1"	"-1"	"-1"	"-1"	"-1"	"-1"
Complex 240	"240.1.1.3"	"-1"	"-1"	"-1"	"-1"	"-1"	"-1"	"-1"	"-1"	"-1"	"-1"
Complex 240	"240.1.1.3.4"	"-1"	"-1"	"-1"	"-1"	"-1"	"-1"	"-1"	"-1"	"-1"	"-1"
Complex 240	"240.1.1.3.5"	"-1"	"-1"	"-1"	"-1"	"-1"	"-1"	"-1"	"-1"	"-1"	"-1"
Complex 252	"252.1"	"-1"	"-1"	"-1"	"-1"	"-1"	"-1"	"-1"	"-1"	"-1"	"-1"
Complex 252	"252.1.1.2"	"-1"	"-1"	"-1"	"-1"	"-1"	"-1"	"-1"	"-1"	"-1"	"-1"
Complex 252	"252.1.6.2.1"	"-1"	"-1"	"-1"	"-1"	"-1"	"-1"	"-1"	"-1"	"-1"	"-1"
Complex 252	"252.1.6.2.1.1"	"-1"	"-1"	"-1"	"-1"	"-1"	"-1"	"-1"	"-1"	"-1"	"-1"
Complex 252	"252.1.6.2.2.1"	"-1"	"-1"	"-1"	"-1"	"-1"	"-1"	"-1"	"-1"	"-1"	"-1"
Complex 252	"252.1.6.2.2.1.1"	"-1"	"-1"	"-1"	"-1"	"-1"	"-1"	"-1"	"-1"	"-1"	"-1"
Complex 252	"252.1.6.3"	"-1"	"-1"	"-1"	"-1"	"-1"	"-1"	"-1"	"-1"	"-1"	"-1"
Complex 252	"252.1.7"	"-1"	"-1"	"-1"	"-1"	"-1"	"-1"	"-1"	"-1"	"-1"	"-1"
Complex 252	"252.1.7.1"	"-1"	"-1"	"-1"	"-1"	"-1"	"-1"	"-1"	"-1"	"-1"	"-1"
Complex 252	"252.1.8"	"-1"	"-1"	"-1"	"-1"	"-1"	"-1"	"-1"	"-1"	"-1"	"-1"
Complex 285	"285.1.1.1"	"-1"	"-1"	"-1"	"-1"	"-1"	"-1"	"-1"	"-1"	"-1"	"-1"
Complex 160	"160.1"	"-1"	"n/a"	"0"	"n/a"	"0"	"n/a"	"0"	"n/a"	"0"	"n/a"
Complex 177	"177.1"	"-1"	"n/a"	"0"	"n/a"	"0"	"n/a"	"0"	"n/a"	"0"	"n/a"
Complex 177	"177.1.3"	"-1"	"n/a"	"0"	"n/a"	"0"	"n/a"	"0"	"n/a"	"0"	"n/a"
Complex 185	"185.1.1.3"	"-1"	"n/a"	"0"	"n/a"	"0"	"n/a"	"0"	"n/a"	"0"	"n/a"
Chromatin assembly complex	"256.1"	"-1"	"n/a"	"0"	"n/a"	"0"	"n/a"	"0"	"n/a"	"0"	"n/a"
Complex 270	"270.1"	"-1"	"n/a"	"0"	"n/a"	"0"	"n/a"	"0"	"n/a"	"0"	"n/a"
Complex 372	"372.1.1.3"	"-1"	"n/a"	"0"	"n/a"	"0"	"n/a"	"0"	"n/a"	"0"	"n/a"
Complex 432	"432.1"	"-1"	"n/a"	"0"	"n/a"	"0"	"n/a"	"0"	"n/a"	"0"	"n/a"
Complex 471	"471.1"	"-1"	"n/a"	"0"	"n/a"	"0"	"n/a"	"0"	"n/a"	"0"	"n/a"
Complex 474	"474.1"	"-1"	"n/a"	"0"	"n/a"	"-1"	"n/a"	"-1"	"n/a"	"-1"	"n/a"
Complex 150	"150.1.1.2"	"-1"	"n/a"	"-1"	"n/a"	"0"	"n/a"	"0"	"n/a"	"0"	"n/a"
Complex 168	"168.1.1"	"-1"	"n/a"	"-1"	"n/a"	"0"	"n/a"	"0"	"n/a"	"0"	"n/a"
Complex 168	"168.1.1.1"	"-1"	"n/a"	"-1"	"n/a"	"0"	"n/a"	"0"	"n/a"	"0"	"n/a"
Complex 176	"176.1.1.1"	"-1"	"n/a"	"-1"	"n/a"	"0"	"n/a"	"0"	"n/a"	"0"	"n/a"
Complex 196	"196.1"	"-1"	"n/a"	"-1"	"n/a"	"0"	"n/a"	"0"	"n/a"	"0"	"n/a"
Complex 200	"200.1"	"-1"	"n/a"	"-1"	"n/a"	"0"	"n/a"	"0"	"n/a"	"0"	"n/a"
Complex 269	"269.1"	"-1"	"n/a"	"-1"	"n/a"	"0"	"n/a"	"0"	"n/a"	"0"	"n/a"
Cytoplasmic mRNA processing body	"281.1.1.7.2"	"-1"	"n/a"	"-1"	"n/a"	"0"	"n/a"	"0"	"n/a"	"0"	"n/a"
Complex 295	"295.1"	"-1"	"n/a"	"-1"	"n/a"	"0"	"n/a"	"0"	"n/a"	"0"	"n/a"
Complex 355	"355.1.1"	"-1"	"n/a"	"-1"	"n/a"	"0"	"n/a"	"0"	"n/a"	"0"	"n/a"
Complex 369	"369.1"	"-1"	"n/a"	"-1"	"n/a"	"0"	"n/a"	"0"	"n/a"	"0"	"n/a"
Complex 391	"391.1.1.1"	"-1"	"n/a"	"-1"	"n/a"	"0"	"n/a"	"0"	"n/a"	"0"	"n/a"
Gim complexes	"413.1"	"-1"	"n/a"	"-1"	"n/a"	"0"	"n/a"	"0"	"n/a"	"0"	"n/a"
Complex 446	"446.1.1"	"-1"	"n/a"	"-1"	"n/a"	"0"	"n/a"	"0"	"n/a"	"0"	"n/a"
Complex 446	"446.1.1.1"	"-1"	"n/a"	"-1"	"n/a"	"0"	"n/a"	"0"	"n/a"	"0"	"n/a"
Complex 151	"151.1"	"-1"	"n/a"	"-1"	"n/a"	"0"	"n/a"	"-1"	"n/a"	"0"	"n/a"
Complex 170	"170.1"	"-1"	"n/a"	"-1"	"n/a"	"0"	"n/a"	"-1"	"n/a"	"0"	"n/a"
Complex 170	"170.1.1"	"-1"	"n/a"	"-1"	"n/a"	"0"	"n/a"	"-1"	"n/a"	"0"	"n/a"
Kel1/Lte1 complex	"184.1.1"	"-1"	"n/a"	"-1"	"n/a"	"0"	"n/a"	"-1"	"n/a"	"0"	"n/a"
Complex 117	"117.1"	"-1"	"n/a"	"-1"	"n/a"	"-1"	"n/a"	"0"	"n/a"	"0"	"n/a"
Complex 176	"176.1"	"-1"	"n/a"	"-1"	"n/a"	"-1"	"n/a"	"0"	"n/a"	"0"	"n/a"
Complex 361	"361.1.1.2"	"-1"	"n/a"	"-1"	"n/a"	"-1"	"n/a"	"0"	"n/a"	"0"	"n/a"
Complex 489	"489.1.1.1"	"-1"	"n/a"	"-1"	"n/a"	"-1"	"n/a"	"0"	"n/a"	"-1"	"n/a"
Complex 222	"222.1"	"-1"	"n/a"	"-1"	"n/a"	"-1"	"n/a"	"-1"	"n/a"	"0"	"n/a"
Complex 355	"355.1"	"-1"	"n/a"	"-1"	"n/a"	"-1"	"n/a"	"-1"	"n/a"	"0"	"n/a"
Pab1/eIF4G/eIF4E complex	"67.2.3.1"	"-1"	"n/a"	"-1"	"n/a"	"-1"	"n/a"	"-1"	"n/a"	"0"	"n/a"
Complex 102	"102.1"	"-1"	"n/a"	"-1"	"n/a"	"-1"	"n/a"	"-1"	"n/a"	"-1"	"n/a"
Mannan Polymerase II	"111.1.3"	"-1"	"n/a"	"-1"	"n/a"	"-1"	"n/a"	"-1"	"n/a"	"-1"	"n/a"
Mannan Polymerase II	"111.1.3.2"	"-1"	"n/a"	"-1"	"n/a"	"-1"	"n/a"	"-1"	"n/a"	"-1"	"n/a"
Complex 140	"140.1.1"	"-1"	"n/a"	"-1"	"n/a"	"-1"	"n/a"	"-1"	"n/a"	"-1"	"n/a"
Complex 151	"151.1.2"	"-1"	"n/a"	"-1"	"n/a"	"-1"	"n/a"	"-1"	"n/a"	"-1"	"n/a"
Complex 151	"151.1.3"	"-1"	"n/a"	"-1"	"n/a"	"-1"	"n/a"	"-1"	"n/a"	"-1"	"n/a"
Complex 155	"155.1"	"-1"	"n/a"	"-1"	"n/a"	"-1"	"n/a"	"-1"	"n/a"	"-1"	"n/a"
Complex 160	"160.1.2"	"-1"	"n/a"	"-1"	"n/a"	"-1"	"n/a"	"-1"	"n/a"	"-1"	"n/a"
Complex 187	"187.1"	"-1"	"n/a"	"-1"	"n/a"	"-1"	"n/a"	"-1"	"n/a"	"-1"	"n/a"
Complex 229	"229.1"	"-1"	"n/a"	"-1"	"n/a"	"-1"	"n/a"	"-1"	"n/a"	"-1"	"n/a"
Complex 252	"252.1.3"	"-1"	"n/a"	"-1"	"n/a"	"-1"	"n/a"	"-1"	"n/a"	"-1"	"n/a"
Complex 285	"285.1"	"-1"	"n/a"	"-1"	"n/a"	"-1"	"n/a"	"-1"	"n/a"	"-1"	"n/a"
Complex 285	"285.1.1"	"-1"	"n/a"	"-1"	"n/a"	"-1"	"n/a"	"-1"	"n/a"	"-1"	"n/a"
Complex 332	"332.1"	"-1"	"n/a"	"-1"	"n/a"	"-1"	"n/a"	"-1"	"n/a"	"-1"	"n/a"
Complex 344	"344.1.1.1.1.1"	"-1"	"n/a"	"-1"	"n/a"	"-1"	"n/a"	"-1"	"n/a"	"-1"	"n/a"
Complex 366	"366.1"	"-1"	"n/a"	"-1"	"n/a"	"-1"	"n/a"	"-1"	"n/a"	"-1"	"n/a"
Complex 366	"366.1.1"	"-1"	"n/a"	"-1"	"n/a"	"-1"	"n/a"	"-1"	"n/a"	"-1"	"n/a"
Complex 417	"417.1"	"-1"	"n/a"	"-1"	"n/a"	"-1"	"n/a"	"-1"	"n/a"	"-1"	"n/a"
Complex 417	"417.1.2"	"-1"	"n/a"	"-1"	"n/a"	"-1"	"n/a"	"-1"	"n/a"	"-1"	"n/a"
HAP subcomplex of elongator complex	"421.1.1"	"-1"	"n/a"	"-1"	"n/a"	"-1"	"n/a"	"-1"	"n/a"	"-1"	"n/a"
Vps34 PtdIns 3 kinase complex II	"441.1"	"-1"	"n/a"	"-1"	"n/a"	"-1"	"n/a"	"-1"	"n/a"	"-1"	"n/a"
Complex 465	"465.1.1.1"	"-1"	"n/a"	"-1"	"n/a"	"-1"	"n/a"	"-1"	"n/a"	"-1"	"n/a"
Complex 480	"480.1"	"-1"	"n/a"	"-1"	"n/a"	"-1"	"n/a"	"-1"	"n/a"	"-1"	"n/a"
Complex 171	"171.1.2.1.3"	"n/a"	"0"	"n/a"	"0"	"n/a"	"0"	"n/a"	"0"	"n/a"	"-1"
Complex 99	"99.1.2.2.1.3"	"n/a"	"0"	"n/a"	"0"	"n/a"	"0"	"n/a"	"-1"	"n/a"	"0"
ATP-dependent Isw2p-Itc1p chromatin remodeling complex	"277.1.4.2.1.1"	"n/a"	"0"	"n/a"	"0"	"n/a"	"-1"	"n/a"	"0"	"n/a"	"0"
RAVE/Skp1 complex	"301.1.4.1.1.2"	"n/a"	"0"	"n/a"	"0"	"n/a"	"-1"	"n/a"	"-1"	"n/a"	"0"
Complex 171	"171.1.2.1"	"n/a"	"0"	"n/a"	"0"	"n/a"	"-1"	"n/a"	"-1"	"n/a"	"-1"
Complex 171	"171.1.2.1.2"	"n/a"	"0"	"n/a"	"0"	"n/a"	"-1"	"n/a"	"-1"	"n/a"	"-1"
Complex 171	"171.1.2.1.2.2"	"n/a"	"0"	"n/a"	"0"	"n/a"	"-1"	"n/a"	"-1"	"n/a"	"-1"
Complex 171	"171.1.2.4"	"n/a"	"0"	"n/a"	"0"	"n/a"	"-1"	"n/a"	"-1"	"n/a"	"-1"
Complex 28	"28.1.2.2.1"	"n/a"	"0"	"n/a"	"0"	"n/a"	"-1"	"n/a"	"-1"	"n/a"	"-1"
mRNA cap-binding -Bur2/Sgv1 complexes	"309.1.2.1"	"n/a"	"0"	"n/a"	"0"	"n/a"	"-1"	"n/a"	"-1"	"n/a"	"-1"
NuA4 Histone Acetyltransferase Complex	"57.1.1.1.1.1.1.3.1"	"n/a"	"0"	"n/a"	"0"	"n/a"	"-1"	"n/a"	"-1"	"n/a"	"-1"
Complex 99	"99.1.1.1.1.1"	"n/a"	"0"	"n/a"	"0"	"n/a"	"-1"	"n/a"	"-1"	"n/a"	"-1"
Complex 475	"475.1.5.1"	"n/a"	"0"	"n/a"	"-1"	"n/a"	"0"	"n/a"	"0"	"n/a"	"0"
Complex 171	"171.1.2.1.1"	"n/a"	"0"	"n/a"	"-1"	"n/a"	"-1"	"n/a"	"-1"	"n/a"	"-1"
Complex 171	"171.1.2.1.1.1"	"n/a"	"0"	"n/a"	"-1"	"n/a"	"-1"	"n/a"	"-1"	"n/a"	"-1"
Complex 19	"19.1.2"	"n/a"	"-1"	"n/a"	"0"	"n/a"	"0"	"n/a"	"0"	"n/a"	"0"
Complex 19	"19.2.6"	"n/a"	"-1"	"n/a"	"0"	"n/a"	"0"	"n/a"	"0"	"n/a"	"0"
Complex 19	"19.2.6.1"	"n/a"	"-1"	"n/a"	"0"	"n/a"	"0"	"n/a"	"0"	"n/a"	"0"
Complex 234	"234.1.2.2"	"n/a"	"-1"	"n/a"	"0"	"n/a"	"0"	"n/a"	"0"	"n/a"	"0"
Complex 286	"286.1.1.3.1.1"	"n/a"	"-1"	"n/a"	"0"	"n/a"	"0"	"n/a"	"0"	"n/a"	"0"
Complex 310	"310.1.3.1"	"n/a"	"-1"	"n/a"	"0"	"n/a"	"0"	"n/a"	"0"	"n/a"	"0"
Complex 54	"54.1.3"	"n/a"	"-1"	"n/a"	"0"	"n/a"	"0"	"n/a"	"0"	"n/a"	"0"
Complex 71	"71.1.1"	"n/a"	"-1"	"n/a"	"0"	"n/a"	"0"	"n/a"	"0"	"n/a"	"0"
Complex 71	"71.1.3.1.2.1.1.1.1"	"n/a"	"-1"	"n/a"	"0"	"n/a"	"0"	"n/a"	"0"	"n/a"	"0"
Complex 71	"71.1.3.3"	"n/a"	"-1"	"n/a"	"0"	"n/a"	"0"	"n/a"	"0"	"n/a"	"0"
Complex 71	"71.2.2.1"	"n/a"	"-1"	"n/a"	"0"	"n/a"	"0"	"n/a"	"0"	"n/a"	"0"
Scs2/Opi1 complex	"34.2.2.1.1"	"n/a"	"-1"	"n/a"	"0"	"n/a"	"-1"	"n/a"	"-1"	"n/a"	"0"
Complex 106	"106.1.1.3"	"n/a"	"-1"	"n/a"	"-1"	"n/a"	"0"	"n/a"	"0"	"n/a"	"0"
Complex 11	"11.2.4"	"n/a"	"-1"	"n/a"	"-1"	"n/a"	"0"	"n/a"	"0"	"n/a"	"0"
Complex 165	"165.1.1.3.2.1.1.1.1.3"	"n/a"	"-1"	"n/a"	"-1"	"n/a"	"0"	"n/a"	"0"	"n/a"	"0"
Complex 19	"19.1"	"n/a"	"-1"	"n/a"	"-1"	"n/a"	"0"	"n/a"	"0"	"n/a"	"0"
Complex 19	"19.1.1.1"	"n/a"	"-1"	"n/a"	"-1"	"n/a"	"0"	"n/a"	"0"	"n/a"	"0"
Complex 19	"19.1.1.3"	"n/a"	"-1"	"n/a"	"-1"	"n/a"	"0"	"n/a"	"0"	"n/a"	"0"
Complex 19	"19.1.1.3.1"	"n/a"	"-1"	"n/a"	"-1"	"n/a"	"0"	"n/a"	"0"	"n/a"	"0"
Complex 19	"19.1.1.5"	"n/a"	"-1"	"n/a"	"-1"	"n/a"	"0"	"n/a"	"0"	"n/a"	"0"
Complex 19	"19.1.2.4"	"n/a"	"-1"	"n/a"	"-1"	"n/a"	"0"	"n/a"	"0"	"n/a"	"0"
Complex 19	"19.1.3"	"n/a"	"-1"	"n/a"	"-1"	"n/a"	"0"	"n/a"	"0"	"n/a"	"0"
Complex 19	"19.2.2.1.1.1"	"n/a"	"-1"	"n/a"	"-1"	"n/a"	"0"	"n/a"	"0"	"n/a"	"0"
Complex 19	"19.2.7"	"n/a"	"-1"	"n/a"	"-1"	"n/a"	"0"	"n/a"	"0"	"n/a"	"0"
Complex 19	"19.2.7.1"	"n/a"	"-1"	"n/a"	"-1"	"n/a"	"0"	"n/a"	"0"	"n/a"	"0"
Complex 225	"225.1.1.5.1.1"	"n/a"	"-1"	"n/a"	"-1"	"n/a"	"0"	"n/a"	"0"	"n/a"	"0"
Complex 234	"234.1.2.2.1"	"n/a"	"-1"	"n/a"	"-1"	"n/a"	"0"	"n/a"	"0"	"n/a"	"0"
Complex 234	"234.1.4"	"n/a"	"-1"	"n/a"	"-1"	"n/a"	"0"	"n/a"	"0"	"n/a"	"0"
Complex 252	"252.1.7.1.2.2"	"n/a"	"-1"	"n/a"	"-1"	"n/a"	"0"	"n/a"	"0"	"n/a"	"0"
Scs2/Opi1 complex	"34.2.1.4"	"n/a"	"-1"	"n/a"	"-1"	"n/a"	"0"	"n/a"	"0"	"n/a"	"0"
Scs2/Opi1 complex	"34.2.1.4.1"	"n/a"	"-1"	"n/a"	"-1"	"n/a"	"0"	"n/a"	"0"	"n/a"	"0"
Complex 37	"37.1.1.3.4"	"n/a"	"-1"	"n/a"	"-1"	"n/a"	"0"	"n/a"	"0"	"n/a"	"0"
Complex 385	"385.1.4.1.1.1.1"	"n/a"	"-1"	"n/a"	"-1"	"n/a"	"0"	"n/a"	"0"	"n/a"	"0"
Complex 408	"408.1.1.1.1.1"	"n/a"	"-1"	"n/a"	"-1"	"n/a"	"0"	"n/a"	"0"	"n/a"	"0"
Complex 408	"408.1.2.1.3"	"n/a"	"-1"	"n/a"	"-1"	"n/a"	"0"	"n/a"	"0"	"n/a"	"0"
Complex 408	"408.1.2.1.4"	"n/a"	"-1"	"n/a"	"-1"	"n/a"	"0"	"n/a"	"0"	"n/a"	"0"
Complex 418	"418.1.2.1"	"n/a"	"-1"	"n/a"	"-1"	"n/a"	"0"	"n/a"	"0"	"n/a"	"0"
Complex 475	"475.1"	"n/a"	"-1"	"n/a"	"-1"	"n/a"	"0"	"n/a"	"0"	"n/a"	"0"
Complex 475	"475.1.3.1"	"n/a"	"-1"	"n/a"	"-1"	"n/a"	"0"	"n/a"	"0"	"n/a"	"0"
Complex 475	"475.1.3.1.1"	"n/a"	"-1"	"n/a"	"-1"	"n/a"	"0"	"n/a"	"0"	"n/a"	"0"
Complex 475	"475.1.7"	"n/a"	"-1"	"n/a"	"-1"	"n/a"	"0"	"n/a"	"0"	"n/a"	"0"
Complex 54	"54.1"	"n/a"	"-1"	"n/a"	"-1"	"n/a"	"0"	"n/a"	"0"	"n/a"	"0"
Arginine-specific carbamoyl-phosphate synthase complex	"61.2.5.1"	"n/a"	"-1"	"n/a"	"-1"	"n/a"	"0"	"n/a"	"0"	"n/a"	"0"
Arginine-specific carbamoyl-phosphate synthase complex	"61.2.5.1.1"	"n/a"	"-1"	"n/a"	"-1"	"n/a"	"0"	"n/a"	"0"	"n/a"	"0"
Complex 71	"71.1.1.1"	"n/a"	"-1"	"n/a"	"-1"	"n/a"	"0"	"n/a"	"0"	"n/a"	"0"
Complex 91	"91.1.1.2.2.2.1.1"	"n/a"	"-1"	"n/a"	"-1"	"n/a"	"0"	"n/a"	"0"	"n/a"	"0"
Complex 99	"99.1.2.2.3.1"	"n/a"	"-1"	"n/a"	"-1"	"n/a"	"0"	"n/a"	"0"	"n/a"	"0"
Complex 54	"54.1.2"	"n/a"	"-1"	"n/a"	"-1"	"n/a"	"0"	"n/a"	"-1"	"n/a"	"-1"
V0 vacuolar ATPase complex	"14.2.1.2.2.3"	"n/a"	"-1"	"n/a"	"-1"	"n/a"	"-1"	"n/a"	"0"	"n/a"	"0"
ATP-dependent Isw2p-Itc1p chromatin remodeling complex	"277.1.4.1"	"n/a"	"-1"	"n/a"	"-1"	"n/a"	"-1"	"n/a"	"0"	"n/a"	"0"
mRNA cap-binding -Bur2/Sgv1 complexes	"309.1.1.2"	"n/a"	"-1"	"n/a"	"-1"	"n/a"	"-1"	"n/a"	"0"	"n/a"	"0"
mRNA cap-binding -Bur2/Sgv1 complexes	"309.1.1.2.1"	"n/a"	"-1"	"n/a"	"-1"	"n/a"	"-1"	"n/a"	"0"	"n/a"	"0"
mRNA cap-binding -Bur2/Sgv1 complexes	"309.1.1.2.1.1"	"n/a"	"-1"	"n/a"	"-1"	"n/a"	"-1"	"n/a"	"0"	"n/a"	"0"
Complex 425	"425.1.1.2"	"n/a"	"-1"	"n/a"	"-1"	"n/a"	"-1"	"n/a"	"0"	"n/a"	"0"
Complex 425	"425.1.1.2.1"	"n/a"	"-1"	"n/a"	"-1"	"n/a"	"-1"	"n/a"	"0"	"n/a"	"0"
alpha-Aminoadipate-semialdehyde dehydrogenase complex	"271.1.2.1"	"n/a"	"-1"	"n/a"	"-1"	"n/a"	"-1"	"n/a"	"0"	"n/a"	"-1"
Complex 237	"237.1.2.1.1.4.3"	"n/a"	"-1"	"n/a"	"-1"	"n/a"	"-1"	"n/a"	"-1"	"n/a"	"0"
ATP-dependent Isw2p-Itc1p chromatin remodeling complex	"277.1.4.2"	"n/a"	"-1"	"n/a"	"-1"	"n/a"	"-1"	"n/a"	"-1"	"n/a"	"0"
mRNA cap-binding -Bur2/Sgv1 complexes	"309.1.1.2.1.1.1.1.1"	"n/a"	"-1"	"n/a"	"-1"	"n/a"	"-1"	"n/a"	"-1"	"n/a"	"0"
mRNA cap-binding -Bur2/Sgv1 complexes	"309.1.1.2.2"	"n/a"	"-1"	"n/a"	"-1"	"n/a"	"-1"	"n/a"	"-1"	"n/a"	"0"
Scs2/Opi1 complex	"34.1.2"	"n/a"	"-1"	"n/a"	"-1"	"n/a"	"-1"	"n/a"	"-1"	"n/a"	"0"
Complex 12	"12.1.2.2"	"n/a"	"-1"	"n/a"	"-1"	"n/a"	"-1"	"n/a"	"-1"	"n/a"	"-1"
Complex 171	"171.1.2.1.2.1"	"n/a"	"-1"	"n/a"	"-1"	"n/a"	"-1"	"n/a"	"-1"	"n/a"	"-1"
Complex 225	"225.1.1.5.1.1.1"	"n/a"	"-1"	"n/a"	"-1"	"n/a"	"-1"	"n/a"	"-1"	"n/a"	"-1"
Complex 237	"237.1.4"	"n/a"	"-1"	"n/a"	"-1"	"n/a"	"-1"	"n/a"	"-1"	"n/a"	"-1"
Complex 237	"237.1.4.2"	"n/a"	"-1"	"n/a"	"-1"	"n/a"	"-1"	"n/a"	"-1"	"n/a"	"-1"
Complex 252	"252.1.7.1.2"	"n/a"	"-1"	"n/a"	"-1"	"n/a"	"-1"	"n/a"	"-1"	"n/a"	"-1"
Complex 252	"252.1.7.1.2.1"	"n/a"	"-1"	"n/a"	"-1"	"n/a"	"-1"	"n/a"	"-1"	"n/a"	"-1"
ATP-dependent Isw2p-Itc1p chromatin remodeling complex	"277.1.1.4.2"	"n/a"	"-1"	"n/a"	"-1"	"n/a"	"-1"	"n/a"	"-1"	"n/a"	"-1"
Complex 28	"28.4.1.1"	"n/a"	"-1"	"n/a"	"-1"	"n/a"	"-1"	"n/a"	"-1"	"n/a"	"-1"
Complex 28	"28.4.1.1.1.2"	"n/a"	"-1"	"n/a"	"-1"	"n/a"	"-1"	"n/a"	"-1"	"n/a"	"-1"
Complex 28	"28.4.1.1.1.2.2"	"n/a"	"-1"	"n/a"	"-1"	"n/a"	"-1"	"n/a"	"-1"	"n/a"	"-1"
Complex 310	"310.1.2"	"n/a"	"-1"	"n/a"	"-1"	"n/a"	"-1"	"n/a"	"-1"	"n/a"	"-1"
Complex 418	"418.1"	"n/a"	"-1"	"n/a"	"-1"	"n/a"	"-1"	"n/a"	"-1"	"n/a"	"-1"
Complex 418	"418.1.2"	"n/a"	"-1"	"n/a"	"-1"	"n/a"	"-1"	"n/a"	"-1"	"n/a"	"-1"
Complex 449	"449.1.2.3"	"n/a"	"-1"	"n/a"	"-1"	"n/a"	"-1"	"n/a"	"-1"	"n/a"	"-1"
Complex 450	"450.1.1.1.1"	"n/a"	"-1"	"n/a"	"-1"	"n/a"	"-1"	"n/a"	"-1"	"n/a"	"-1"
Complex 475	"475.1.2"	"n/a"	"-1"	"n/a"	"-1"	"n/a"	"-1"	"n/a"	"-1"	"n/a"	"-1"
Complex 475	"475.1.5.1.1"	"n/a"	"-1"	"n/a"	"-1"	"n/a"	"-1"	"n/a"	"-1"	"n/a"	"-1"
Complex 54	"54.1.1"	"n/a"	"-1"	"n/a"	"-1"	"n/a"	"-1"	"n/a"	"-1"	"n/a"	"-1"
Complex 71	"71.1.1.1.2"	"n/a"	"-1"	"n/a"	"-1"	"n/a"	"-1"	"n/a"	"-1"	"n/a"	"-1"
Complex 71	"71.1.2"	"n/a"	"-1"	"n/a"	"-1"	"n/a"	"-1"	"n/a"	"-1"	"n/a"	"-1"
Complex 71	"71.2.1"	"n/a"	"-1"	"n/a"	"-1"	"n/a"	"-1"	"n/a"	"-1"	"n/a"	"-1"
Complex 72	"72.2.6.1"	"n/a"	"-1"	"n/a"	"-1"	"n/a"	"-1"	"n/a"	"-1"	"n/a"	"-1"
Translational release factor complex	"85.2.6.2"	"n/a"	"-1"	"n/a"	"-1"	"n/a"	"-1"	"n/a"	"-1"	"n/a"	"-1"
Pyruvate dehydrogenase	"86.1"	"0"	"0"	"0"	"0"	"-2"	"0"	"-1"	"0"	"-1"	"0"
Pyruvate dehydrogenase	"86.2"	"0"	"0"	"0"	"0"	"-2"	"0"	"-1"	"0"	"-1"	"0"
Pyruvate dehydrogenase	"86.2.1.1.4"	"0"	"0"	"0"	"0"	"-2"	"0"	"-1"	"0"	"-1"	"0"
2-oxoglutarate dehydrogenase complex	"303.1.2.2"	"0"	"0"	"0"	"0"	"-2"	"0"	"-1"	"0"	"-2"	"0"
Complex 412	"412.1.3.1.1.2"	"0"	"0"	"0"	"-1"	"0"	"-1"	"0"	"-2"	"0"	"-1"
Complex 194	"194.1.1"	"0"	"0"	"0"	"-1"	"0"	"-1"	"0"	"-2"	"0"	"-2"
Complex 488	"488.1.1"	"0"	"0"	"0"	"-1"	"0"	"-2"	"0"	"-2"	"0"	"-2"
Complex 311	"311.1.1.2.1.3"	"0"	"0"	"0"	"-1"	"-1"	"-2"	"-1"	"-2"	"-1"	"-2"
Pyruvate dehydrogenase	"86.2.1.2"	"0"	"0"	"0"	"-1"	"-2"	"-1"	"-1"	"-1"	"-1"	"0"
Pyruvate dehydrogenase	"86.2.1"	"0"	"0"	"0"	"-1"	"-2"	"-1"	"-1"	"-1"	"-1"	"-1"
Pyruvate dehydrogenase	"86.2.1.1.2.1"	"0"	"0"	"0"	"-1"	"-2"	"-1"	"-2"	"-1"	"-1"	"-1"
Pyruvate dehydrogenase	"86.2.1.3.2"	"0"	"0"	"-1"	"0"	"-2"	"0"	"-1"	"0"	"-1"	"0"
Complex 51	"51.2.1.1"	"0"	"0"	"-1"	"0"	"-2"	"0"	"-2"	"0"	"-2"	"0"
Complex 51	"51.2.1.1.1"	"0"	"0"	"-1"	"0"	"-2"	"0"	"-2"	"0"	"-2"	"0"
Complex 51	"51.2.2.1.1.2.1.1.2"	"0"	"0"	"-1"	"0"	"-2"	"0"	"-2"	"0"	"-2"	"0"
Complex 51	"51.2.2.1.3"	"0"	"0"	"-1"	"0"	"-2"	"0"	"-2"	"0"	"-2"	"0"
Pyruvate dehydrogenase	"86.2.1.3"	"0"	"0"	"-1"	"-1"	"-2"	"-1"	"-1"	"-1"	"-1"	"-1"
2-oxoglutarate dehydrogenase complex	"303.1.5"	"0"	"-1"	"0"	"0"	"-2"	"0"	"-1"	"0"	"-2"	"0"
Complex 466	"466.1.1.4.1"	"0"	"-1"	"0"	"-1"	"0"	"-1"	"0"	"-2"	"0"	"-1"
DNA repair complex	"65.1.2.1.1"	"0"	"-1"	"0"	"-1"	"0"	"-2"	"0"	"-1"	"0"	"-1"
COMPASS, histone H3 methyltransferase protein complex	"374.1.1.1"	"0"	"-1"	"0"	"-1"	"0"	"-2"	"0"	"-2"	"0"	"-1"
COMPASS, histone H3 methyltransferase protein complex	"374.1.1.1.1"	"0"	"-1"	"0"	"-1"	"0"	"-2"	"0"	"-2"	"0"	"-1"
Cytoskeleton-regulatory Lsb3/Las17 complex	"42.1.1.2.3"	"0"	"-1"	"0"	"-1"	"0"	"-2"	"0"	"-2"	"0"	"-1"
Complex 194	"194.1"	"0"	"-1"	"0"	"-1"	"0"	"-2"	"0"	"-2"	"0"	"-2"
Complex 194	"194.1.1.1.2"	"0"	"-1"	"0"	"-1"	"0"	"-2"	"0"	"-2"	"0"	"-2"
Complex 253	"253.1.1.1.2.2.1"	"0"	"-1"	"0"	"-1"	"0"	"-2"	"0"	"-2"	"0"	"-2"
Complex 47	"47.2"	"0"	"-1"	"0"	"-1"	"0"	"-2"	"0"	"-2"	"0"	"-2"
DNA repair complex	"65.2"	"0"	"-1"	"0"	"-1"	"0"	"-2"	"0"	"-2"	"0"	"-2"
Sin3 Histone deacetylase complex	"22.1.1.2.1.1"	"0"	"-1"	"0"	"-1"	"0"	"-2"	"-1"	"-2"	"0"	"-2"
2-oxoglutarate dehydrogenase complex	"303.1.2"	"0"	"-1"	"0"	"-1"	"-2"	"0"	"-1"	"0"	"-2"	"0"
2-oxoglutarate dehydrogenase complex	"303.1.2.1"	"0"	"-1"	"0"	"-1"	"-2"	"0"	"-1"	"0"	"-2"	"0"
2-oxoglutarate dehydrogenase complex	"303.1.3.3.1"	"0"	"-1"	"0"	"-1"	"-2"	"0"	"-1"	"0"	"-2"	"0"
2-oxoglutarate dehydrogenase complex	"303.1.4"	"0"	"-1"	"0"	"-1"	"-2"	"0"	"-1"	"0"	"-2"	"0"
2-oxoglutarate dehydrogenase complex	"303.1.5.1.1"	"0"	"-1"	"0"	"-1"	"-2"	"0"	"-1"	"0"	"-2"	"0"
Pyruvate dehydrogenase	"86.2.1.1"	"0"	"-1"	"0"	"-1"	"-2"	"-1"	"-1"	"-1"	"-1"	"-1"
Pyruvate dehydrogenase	"86.2.1.1.1"	"0"	"-1"	"0"	"-1"	"-2"	"-1"	"-1"	"-1"	"-1"	"-1"
2-oxoglutarate dehydrogenase complex	"303.1.1.1.1"	"0"	"-1"	"0"	"-1"	"-2"	"-1"	"-1"	"-1"	"-2"	"0"
2-oxoglutarate dehydrogenase complex	"303.1.9"	"0"	"-1"	"0"	"-1"	"-2"	"-1"	"-1"	"-1"	"-2"	"-1"
Pyruvate dehydrogenase	"86.2.1.1.2"	"0"	"-1"	"0"	"-1"	"-2"	"-2"	"-1"	"-2"	"-1"	"-1"
Pyruvate dehydrogenase	"86.2.1.1.1.1"	"0"	"-1"	"0"	"-1"	"-2"	"-2"	"-1"	"-2"	"-1"	"-2"
Pyruvate dehydrogenase	"86.2.1.1.3"	"0"	"-1"	"0"	"-1"	"-2"	"-2"	"-1"	"-2"	"-1"	"-2"
Pyruvate dehydrogenase	"86.2.1.1.5"	"0"	"-1"	"0"	"-1"	"-2"	"-2"	"-1"	"-2"	"-1"	"-2"
Pyruvate dehydrogenase	"86.2.1.1.6"	"0"	"-1"	"0"	"-1"	"-2"	"-2"	"-1"	"-2"	"-1"	"-2"
2-oxoglutarate dehydrogenase complex	"303.1"	"0"	"-1"	"0"	"-1"	"-2"	"-2"	"-1"	"-2"	"-2"	"-2"
2-oxoglutarate dehydrogenase complex	"303.1.3.2"	"0"	"-1"	"0"	"-1"	"-2"	"-2"	"-1"	"-2"	"-2"	"-2"
2-oxoglutarate dehydrogenase complex	"303.1.6"	"0"	"-1"	"0"	"-1"	"-2"	"-2"	"-1"	"-2"	"-2"	"-2"
Complex 403	"403.1.1.1.1.1"	"0"	"-1"	"0"	"-2"	"0"	"-1"	"0"	"-1"	"0"	"-1"
Complex 194	"194.1.1.1.1.2"	"0"	"-1"	"0"	"-2"	"0"	"-2"	"0"	"-2"	"0"	"-1"
ISW1/IOC3 complex	"68.4"	"0"	"-1"	"0"	"-2"	"0"	"-2"	"0"	"-2"	"0"	"-1"
Complex 144	"144.1.1"	"0"	"-1"	"0"	"-2"	"0"	"-2"	"0"	"-2"	"0"	"-2"
Complex 194	"194.1.1.1.1"	"0"	"-1"	"0"	"-2"	"0"	"-2"	"0"	"-2"	"0"	"-2"
Set3 histone deacetylase protein complex	"195.1.2.1"	"0"	"-1"	"0"	"-2"	"0"	"-2"	"0"	"-2"	"0"	"-2"
Complex 352	"352.1.1.1"	"0"	"-1"	"0"	"-2"	"0"	"-2"	"0"	"-2"	"0"	"-2"
COMPASS, histone H3 methyltransferase protein complex	"374.1.1.2"	"0"	"-1"	"0"	"-2"	"0"	"-2"	"0"	"-2"	"0"	"-2"
Complex 393	"393.1.1.1"	"0"	"-1"	"0"	"-2"	"0"	"-2"	"0"	"-2"	"0"	"-2"
Complex 406	"406.1.2.1.2.2.1.1"	"0"	"-1"	"0"	"-2"	"0"	"-2"	"0"	"-2"	"0"	"-2"
DNA repair complex	"65.1.2"	"0"	"-1"	"0"	"-2"	"0"	"-2"	"0"	"-2"	"0"	"-2"
DNA repair complex	"65.1.2.1"	"0"	"-1"	"0"	"-2"	"0"	"-2"	"0"	"-2"	"0"	"-2"
Sin3 Histone deacetylase complex	"22.1.1.2.4.1"	"0"	"-1"	"0"	"-2"	"0"	"-2"	"-1"	"-2"	"0"	"-1"
Sin3 Histone deacetylase complex	"22.1.2.1"	"0"	"-1"	"0"	"-2"	"0"	"-2"	"-1"	"-2"	"0"	"-1"
Sin3 Histone deacetylase complex	"22.1.2.1.1"	"0"	"-1"	"0"	"-2"	"0"	"-2"	"-1"	"-2"	"0"	"-1"
Sin3 Histone deacetylase complex	"22.1.2.1.2"	"0"	"-1"	"0"	"-2"	"0"	"-2"	"-1"	"-2"	"0"	"-1"
Pyruvate dehydrogenase	"86.2.1.1.2.2"	"0"	"-1"	"-1"	"-1"	"-2"	"-2"	"-1"	"-2"	"-1"	"-1"
Pyruvate dehydrogenase	"86.2.1.3.1"	"0"	"-1"	"-1"	"-1"	"-2"	"-2"	"-1"	"-2"	"-1"	"-1"
Pyruvate dehydrogenase	"86.2.1.1.1.1.1"	"0"	"-1"	"-1"	"-1"	"-2"	"-2"	"-1"	"-2"	"-1"	"-2"
Pyruvate dehydrogenase	"86.2.1.1.1.1.1.1"	"0"	"-1"	"-1"	"-1"	"-2"	"-2"	"-1"	"-2"	"-1"	"-2"
2-oxoglutarate dehydrogenase complex	"303.1.3.4"	"0"	"-1"	"-1"	"-1"	"-2"	"-2"	"-2"	"-2"	"-2"	"-2"
Rtg2/Mks1 complex	"356.1.1.3"	"0"	"-1"	"-1"	"-2"	"-1"	"-2"	"0"	"-2"	"-1"	"-2"
V0 vacuolar ATPase complex	"14.2.1.2.2.1"	"0"	"-1"	"-1"	"-2"	"-1"	"-2"	"-1"	"-2"	"-1"	"-1"
AP-2 complex	"143.1.1.2.2"	"0"	"-2"	"0"	"-1"	"0"	"0"	"0"	"0"	"0"	"0"
Protein phosphatase 2A complex	"248.1.1.4.2"	"0"	"-2"	"0"	"-1"	"0"	"0"	"0"	"0"	"0"	"0"
Complex 251	"251.1.1.1.1"	"0"	"-2"	"0"	"-1"	"0"	"0"	"0"	"0"	"0"	"0"
Complex 260	"260.1.2.1"	"0"	"-2"	"0"	"-1"	"0"	"0"	"0"	"0"	"0"	"0"
Complex 278	"278.1.1.2.1"	"0"	"-2"	"0"	"-1"	"0"	"0"	"0"	"0"	"0"	"0"
Histone acetyltransferase B complex	"296.1.1.1.1.2"	"0"	"-2"	"0"	"-1"	"0"	"0"	"0"	"0"	"0"	"0"
Histone acetyltransferase B complex	"296.1.3"	"0"	"-2"	"0"	"-1"	"0"	"0"	"0"	"0"	"0"	"0"
Complex 237	"237.1.2.3.1.3"	"0"	"-2"	"0"	"-1"	"0"	"-1"	"0"	"0"	"0"	"0"
ISW1/IOC3 complex	"68.1.1.1.1.1"	"0"	"-2"	"0"	"-1"	"0"	"-1"	"0"	"0"	"0"	"0"
ISW1/IOC3 complex	"68.1.1.1.1.1.1"	"0"	"-2"	"0"	"-1"	"0"	"-1"	"0"	"0"	"0"	"0"
Complex 164	"164.1"	"0"	"-2"	"0"	"-1"	"0"	"-1"	"0"	"-1"	"0"	"-1"
Complex 280	"280.1.1"	"0"	"-2"	"0"	"-1"	"0"	"-1"	"0"	"-1"	"0"	"-1"
Complex 311	"311.1.1.5"	"0"	"-2"	"0"	"-1"	"0"	"-1"	"0"	"-1"	"0"	"-1"
Complex 311	"311.1.1.5.2"	"0"	"-2"	"0"	"-1"	"0"	"-1"	"0"	"-1"	"0"	"-1"
SKI complex	"364.1.4"	"0"	"-2"	"0"	"-1"	"0"	"-1"	"0"	"-1"	"0"	"-1"
Complex 410	"410.1.1.1"	"0"	"-2"	"0"	"-1"	"0"	"-1"	"0"	"-1"	"0"	"-1"
Complex 473	"473.1.1.1"	"0"	"-2"	"0"	"-1"	"0"	"-1"	"0"	"-1"	"0"	"-1"
Complex 473	"473.1.1.1.1"	"0"	"-2"	"0"	"-1"	"0"	"-1"	"0"	"-1"	"0"	"-1"
Complex 72	"72.2.1.2"	"0"	"-2"	"0"	"-1"	"0"	"-1"	"0"	"-1"	"0"	"-1"
Complex 72	"72.2.1.3"	"0"	"-2"	"0"	"-1"	"0"	"-1"	"0"	"-1"	"0"	"-1"
Complex 72	"72.2.1.3.2"	"0"	"-2"	"0"	"-1"	"0"	"-1"	"0"	"-1"	"0"	"-1"
Complex 72	"72.2.2"	"0"	"-2"	"0"	"-1"	"0"	"-1"	"0"	"-1"	"0"	"-1"
Complex 311	"311.1.1"	"0"	"-2"	"0"	"-1"	"0"	"-1"	"-1"	"-1"	"-1"	"-1"
Complex 311	"311.1.1.3"	"0"	"-2"	"0"	"-1"	"0"	"-1"	"-1"	"-1"	"-1"	"-1"
Complex 237	"237.1.2.1.1.5"	"0"	"-2"	"0"	"-1"	"0"	"-2"	"0"	"-2"	"0"	"-1"
SKI complex	"364.1.4.2.1"	"0"	"-2"	"0"	"-1"	"0"	"-2"	"0"	"-2"	"0"	"-1"
SKI complex	"364.1.4.2.1.1"	"0"	"-2"	"0"	"-1"	"0"	"-2"	"0"	"-2"	"0"	"-1"
Complex 401	"401.1.2.1"	"0"	"-2"	"0"	"-1"	"0"	"-2"	"0"	"-2"	"0"	"-1"
Complex 164	"164.1.4"	"0"	"-2"	"0"	"-1"	"-1"	"-1"	"-1"	"-1"	"-1"	"-1"
Complex 311	"311.1.1.3.1"	"0"	"-2"	"0"	"-1"	"-1"	"-1"	"-1"	"-1"	"-1"	"-1"
Complex 311	"311.1.1.6"	"0"	"-2"	"0"	"-1"	"-1"	"-1"	"-1"	"-1"	"-1"	"-1"
2-oxoglutarate dehydrogenase complex	"303.1.3.3"	"0"	"-2"	"0"	"-1"	"-2"	"-2"	"-1"	"-2"	"-2"	"-2"
Complex 6	"6.2.2.1.3"	"0"	"-2"	"0"	"-2"	"0"	"0"	"0"	"0"	"0"	"0"
Complex 16	"16.1.1.3.2.1"	"0"	"-2"	"0"	"-2"	"0"	"0"	"0"	"-1"	"0"	"0"
Complex 164	"164.1.2.1"	"0"	"-2"	"0"	"-2"	"0"	"-1"	"0"	"0"	"0"	"-1"
Complex 430	"430.1.3.1"	"0"	"-2"	"0"	"-2"	"0"	"-1"	"0"	"0"	"0"	"-1"
Complex 6	"6.2.2.1.1"	"0"	"-2"	"0"	"-2"	"0"	"-1"	"0"	"-1"	"0"	"0"
AP-2 complex	"143.1"	"0"	"-2"	"0"	"-2"	"0"	"-1"	"0"	"-1"	"0"	"-1"
AP-2 complex	"143.1.1.4"	"0"	"-2"	"0"	"-2"	"0"	"-1"	"0"	"-1"	"0"	"-1"
AP-2 complex	"143.1.1.4.1"	"0"	"-2"	"0"	"-2"	"0"	"-1"	"0"	"-1"	"0"	"-1"
Histone acetyltransferase B complex	"296.1.2.2.3"	"0"	"-2"	"0"	"-2"	"0"	"-1"	"0"	"-1"	"0"	"-1"
AP-1 adaptor complex	"315.1.1"	"0"	"-2"	"0"	"-2"	"0"	"-1"	"0"	"-1"	"0"	"-1"
Complex 352	"352.1.1.1.1"	"0"	"-2"	"0"	"-2"	"0"	"-1"	"0"	"-1"	"0"	"-1"
SKI complex	"364.1.6"	"0"	"-2"	"0"	"-2"	"0"	"-1"	"0"	"-1"	"0"	"-1"
Complex 430	"430.1.3"	"0"	"-2"	"0"	"-2"	"0"	"-1"	"0"	"-1"	"0"	"-1"
Complex 466	"466.1.1.3"	"0"	"-2"	"0"	"-2"	"0"	"-1"	"0"	"-1"	"0"	"-1"
Complex 469	"469.1.3.1"	"0"	"-2"	"0"	"-2"	"0"	"-1"	"0"	"-1"	"0"	"-1"
Complex 477	"477.1.1.1.1.1.1.3.1"	"0"	"-2"	"0"	"-2"	"0"	"-1"	"0"	"-1"	"0"	"-1"
Erv41/Erv46 complex	"53.2.1.2.1"	"0"	"-2"	"0"	"-2"	"0"	"-1"	"0"	"-1"	"0"	"-1"
Arginine-specific carbamoyl-phosphate synthase complex	"61.1.2.2"	"0"	"-2"	"0"	"-2"	"0"	"-1"	"0"	"-1"	"0"	"-1"
Complex 225	"225.1.1.5.2.2"	"0"	"-2"	"0"	"-2"	"0"	"-1"	"0"	"-2"	"0"	"-1"
Complex 311	"311.1.1.3.2"	"0"	"-2"	"0"	"-2"	"0"	"-1"	"-1"	"0"	"-1"	"-1"
SKI complex	"364.1.2"	"0"	"-2"	"0"	"-2"	"0"	"-2"	"0"	"-1"	"0"	"-1"
SKI complex	"364.1.3.2"	"0"	"-2"	"0"	"-2"	"0"	"-2"	"0"	"-1"	"0"	"-1"
Complex 469	"469.1.1.2.1.1.1"	"0"	"-2"	"0"	"-2"	"0"	"-2"	"0"	"-1"	"0"	"-1"
Complex 406	"406.1.2.2"	"0"	"-2"	"0"	"-2"	"0"	"-2"	"0"	"-1"	"0"	"-2"
Boi2/Bem1/Cdc24 complex	"226.1.1.1.2"	"0"	"-2"	"0"	"-2"	"0"	"-2"	"0"	"-2"	"0"	"-1"
Complex 410	"410.1.4"	"0"	"-2"	"0"	"-2"	"0"	"-2"	"0"	"-2"	"0"	"-1"
Complex 410	"410.1.4.1"	"0"	"-2"	"0"	"-2"	"0"	"-2"	"0"	"-2"	"0"	"-1"
Complex 411	"411.1.2"	"0"	"-2"	"0"	"-2"	"0"	"-2"	"0"	"-2"	"0"	"-1"
Complex 72	"72.2.4.3"	"0"	"-2"	"0"	"-2"	"0"	"-2"	"0"	"-2"	"0"	"-1"
Complex 103	"103.1.1"	"0"	"-2"	"0"	"-2"	"0"	"-2"	"0"	"-2"	"0"	"-2"
Complex 103	"103.1.1.1"	"0"	"-2"	"0"	"-2"	"0"	"-2"	"0"	"-2"	"0"	"-2"
Complex 103	"103.1.1.2"	"0"	"-2"	"0"	"-2"	"0"	"-2"	"0"	"-2"	"0"	"-2"
Complex 103	"103.1.1.2.1"	"0"	"-2"	"0"	"-2"	"0"	"-2"	"0"	"-2"	"0"	"-2"
Complex 103	"103.1.1.3"	"0"	"-2"	"0"	"-2"	"0"	"-2"	"0"	"-2"	"0"	"-2"
Complex 103	"103.1.1.4"	"0"	"-2"	"0"	"-2"	"0"	"-2"	"0"	"-2"	"0"	"-2"
Complex 103	"103.1.1.5"	"0"	"-2"	"0"	"-2"	"0"	"-2"	"0"	"-2"	"0"	"-2"
Complex 107	"107.1.1.1.1"	"0"	"-2"	"0"	"-2"	"0"	"-2"	"0"	"-2"	"0"	"-2"
Complex 107	"107.1.1.1.2"	"0"	"-2"	"0"	"-2"	"0"	"-2"	"0"	"-2"	"0"	"-2"
Complex 107	"107.1.1.2"	"0"	"-2"	"0"	"-2"	"0"	"-2"	"0"	"-2"	"0"	"-2"
Complex 129	"129.1.1"	"0"	"-2"	"0"	"-2"	"0"	"-2"	"0"	"-2"	"0"	"-2"
Complex 129	"129.1.1.1"	"0"	"-2"	"0"	"-2"	"0"	"-2"	"0"	"-2"	"0"	"-2"
Complex 129	"129.1.1.1.1"	"0"	"-2"	"0"	"-2"	"0"	"-2"	"0"	"-2"	"0"	"-2"
Complex 129	"129.1.1.1.2"	"0"	"-2"	"0"	"-2"	"0"	"-2"	"0"	"-2"	"0"	"-2"
Complex 129	"129.1.1.1.2.1"	"0"	"-2"	"0"	"-2"	"0"	"-2"	"0"	"-2"	"0"	"-2"
Complex 129	"129.1.1.1.2.1.1"	"0"	"-2"	"0"	"-2"	"0"	"-2"	"0"	"-2"	"0"	"-2"
Complex 129	"129.1.1.1.3"	"0"	"-2"	"0"	"-2"	"0"	"-2"	"0"	"-2"	"0"	"-2"
Complex 129	"129.1.1.1.4"	"0"	"-2"	"0"	"-2"	"0"	"-2"	"0"	"-2"	"0"	"-2"
Complex 129	"129.1.2.1"	"0"	"-2"	"0"	"-2"	"0"	"-2"	"0"	"-2"	"0"	"-2"
COP9 signalosome complex	"134.1.1"	"0"	"-2"	"0"	"-2"	"0"	"-2"	"0"	"-2"	"0"	"-2"
Complex 135	"135.1.3.1"	"0"	"-2"	"0"	"-2"	"0"	"-2"	"0"	"-2"	"0"	"-2"
Complex 135	"135.1.3.3"	"0"	"-2"	"0"	"-2"	"0"	"-2"	"0"	"-2"	"0"	"-2"
Complex 141	"141.1"	"0"	"-2"	"0"	"-2"	"0"	"-2"	"0"	"-2"	"0"	"-2"
Complex 141	"141.1.1"	"0"	"-2"	"0"	"-2"	"0"	"-2"	"0"	"-2"	"0"	"-2"
Complex 141	"141.1.2"	"0"	"-2"	"0"	"-2"	"0"	"-2"	"0"	"-2"	"0"	"-2"
AP-2 complex	"143.1.1.1"	"0"	"-2"	"0"	"-2"	"0"	"-2"	"0"	"-2"	"0"	"-2"
AP-2 complex	"143.1.1.2"	"0"	"-2"	"0"	"-2"	"0"	"-2"	"0"	"-2"	"0"	"-2"
AP-2 complex	"143.1.1.2.1"	"0"	"-2"	"0"	"-2"	"0"	"-2"	"0"	"-2"	"0"	"-2"
AP-2 complex	"143.1.2.1"	"0"	"-2"	"0"	"-2"	"0"	"-2"	"0"	"-2"	"0"	"-2"
Complex 16	"16.1.1"	"0"	"-2"	"0"	"-2"	"0"	"-2"	"0"	"-2"	"0"	"-2"
Complex 16	"16.1.1.1"	"0"	"-2"	"0"	"-2"	"0"	"-2"	"0"	"-2"	"0"	"-2"
Complex 16	"16.1.1.3"	"0"	"-2"	"0"	"-2"	"0"	"-2"	"0"	"-2"	"0"	"-2"
Complex 16	"16.1.1.3.1"	"0"	"-2"	"0"	"-2"	"0"	"-2"	"0"	"-2"	"0"	"-2"
Complex 16	"16.1.1.3.1.1"	"0"	"-2"	"0"	"-2"	"0"	"-2"	"0"	"-2"	"0"	"-2"
Complex 16	"16.1.1.3.2"	"0"	"-2"	"0"	"-2"	"0"	"-2"	"0"	"-2"	"0"	"-2"
Complex 16	"16.1.1.4"	"0"	"-2"	"0"	"-2"	"0"	"-2"	"0"	"-2"	"0"	"-2"
Complex 16	"16.1.1.5"	"0"	"-2"	"0"	"-2"	"0"	"-2"	"0"	"-2"	"0"	"-2"
Complex 164	"164.1.1"	"0"	"-2"	"0"	"-2"	"0"	"-2"	"0"	"-2"	"0"	"-2"
Complex 164	"164.1.2"	"0"	"-2"	"0"	"-2"	"0"	"-2"	"0"	"-2"	"0"	"-2"
Complex 164	"164.1.2.1.1"	"0"	"-2"	"0"	"-2"	"0"	"-2"	"0"	"-2"	"0"	"-2"
Complex 164	"164.1.2.2"	"0"	"-2"	"0"	"-2"	"0"	"-2"	"0"	"-2"	"0"	"-2"
Complex 164	"164.1.6"	"0"	"-2"	"0"	"-2"	"0"	"-2"	"0"	"-2"	"0"	"-2"
Complex 177	"177.1.3.1"	"0"	"-2"	"0"	"-2"	"0"	"-2"	"0"	"-2"	"0"	"-2"
Complex 177	"177.1.3.3.1"	"0"	"-2"	"0"	"-2"	"0"	"-2"	"0"	"-2"	"0"	"-2"
Complex 177	"177.1.3.3.1.1"	"0"	"-2"	"0"	"-2"	"0"	"-2"	"0"	"-2"	"0"	"-2"
Complex 177	"177.1.3.5"	"0"	"-2"	"0"	"-2"	"0"	"-2"	"0"	"-2"	"0"	"-2"
Complex 191	"191.1.3.1"	"0"	"-2"	"0"	"-2"	"0"	"-2"	"0"	"-2"	"0"	"-2"
Complex 193	"193.1.1.1.1.3"	"0"	"-2"	"0"	"-2"	"0"	"-2"	"0"	"-2"	"0"	"-2"
Complex 194	"194.1.1.1"	"0"	"-2"	"0"	"-2"	"0"	"-2"	"0"	"-2"	"0"	"-2"
Complex 194	"194.1.1.2"	"0"	"-2"	"0"	"-2"	"0"	"-2"	"0"	"-2"	"0"	"-2"
Complex 194	"194.1.1.2.1"	"0"	"-2"	"0"	"-2"	"0"	"-2"	"0"	"-2"	"0"	"-2"
Complex 194	"194.1.1.2.2"	"0"	"-2"	"0"	"-2"	"0"	"-2"	"0"	"-2"	"0"	"-2"
Complex 194	"194.1.1.2.3"	"0"	"-2"	"0"	"-2"	"0"	"-2"	"0"	"-2"	"0"	"-2"
Complex 194	"194.1.1.2.3.1"	"0"	"-2"	"0"	"-2"	"0"	"-2"	"0"	"-2"	"0"	"-2"
Complex 194	"194.1.1.3"	"0"	"-2"	"0"	"-2"	"0"	"-2"	"0"	"-2"	"0"	"-2"
Set3 histone deacetylase protein complex	"195.1.2"	"0"	"-2"	"0"	"-2"	"0"	"-2"	"0"	"-2"	"0"	"-2"
Set3 histone deacetylase protein complex	"195.1.2.2"	"0"	"-2"	"0"	"-2"	"0"	"-2"	"0"	"-2"	"0"	"-2"
Complex 203	"203.1"	"0"	"-2"	"0"	"-2"	"0"	"-2"	"0"	"-2"	"0"	"-2"
Complex 203	"203.1.1"	"0"	"-2"	"0"	"-2"	"0"	"-2"	"0"	"-2"	"0"	"-2"
Complex 203	"203.1.1.1.1"	"0"	"-2"	"0"	"-2"	"0"	"-2"	"0"	"-2"	"0"	"-2"
Complex 203	"203.1.1.1.1.1"	"0"	"-2"	"0"	"-2"	"0"	"-2"	"0"	"-2"	"0"	"-2"
Complex 21	"21.1"	"0"	"-2"	"0"	"-2"	"0"	"-2"	"0"	"-2"	"0"	"-2"
Complex 21	"21.1.1"	"0"	"-2"	"0"	"-2"	"0"	"-2"	"0"	"-2"	"0"	"-2"
Complex 21	"21.1.1.1"	"0"	"-2"	"0"	"-2"	"0"	"-2"	"0"	"-2"	"0"	"-2"
Complex 21	"21.1.1.1.1"	"0"	"-2"	"0"	"-2"	"0"	"-2"	"0"	"-2"	"0"	"-2"
Complex 21	"21.1.2"	"0"	"-2"	"0"	"-2"	"0"	"-2"	"0"	"-2"	"0"	"-2"
Complex 21	"21.1.2.1"	"0"	"-2"	"0"	"-2"	"0"	"-2"	"0"	"-2"	"0"	"-2"
Complex 21	"21.2.1.1.1"	"0"	"-2"	"0"	"-2"	"0"	"-2"	"0"	"-2"	"0"	"-2"
Complex 21	"21.2.1.2"	"0"	"-2"	"0"	"-2"	"0"	"-2"	"0"	"-2"	"0"	"-2"
Complex 21	"21.2.1.2.1.1.2"	"0"	"-2"	"0"	"-2"	"0"	"-2"	"0"	"-2"	"0"	"-2"
Complex 21	"21.2.1.3.1.1"	"0"	"-2"	"0"	"-2"	"0"	"-2"	"0"	"-2"	"0"	"-2"
Complex 21	"21.2.1.3.1.1.1"	"0"	"-2"	"0"	"-2"	"0"	"-2"	"0"	"-2"	"0"	"-2"
Complex 21	"21.2.1.3.1.2"	"0"	"-2"	"0"	"-2"	"0"	"-2"	"0"	"-2"	"0"	"-2"
Complex 21	"21.2.1.3.1.3"	"0"	"-2"	"0"	"-2"	"0"	"-2"	"0"	"-2"	"0"	"-2"
Complex 21	"21.2.1.3.1.3.1"	"0"	"-2"	"0"	"-2"	"0"	"-2"	"0"	"-2"	"0"	"-2"
Complex 21	"21.2.1.3.2"	"0"	"-2"	"0"	"-2"	"0"	"-2"	"0"	"-2"	"0"	"-2"
Complex 21	"21.2.1.3.2.1"	"0"	"-2"	"0"	"-2"	"0"	"-2"	"0"	"-2"	"0"	"-2"
Complex 21	"21.2.1.3.2.1.1"	"0"	"-2"	"0"	"-2"	"0"	"-2"	"0"	"-2"	"0"	"-2"
Complex 21	"21.2.1.4"	"0"	"-2"	"0"	"-2"	"0"	"-2"	"0"	"-2"	"0"	"-2"
Complex 21	"21.2.1.4.1"	"0"	"-2"	"0"	"-2"	"0"	"-2"	"0"	"-2"	"0"	"-2"
Complex 21	"21.2.1.5"	"0"	"-2"	"0"	"-2"	"0"	"-2"	"0"	"-2"	"0"	"-2"
Complex 21	"21.2.1.5.1"	"0"	"-2"	"0"	"-2"	"0"	"-2"	"0"	"-2"	"0"	"-2"
Complex 21	"21.2.1.6"	"0"	"-2"	"0"	"-2"	"0"	"-2"	"0"	"-2"	"0"	"-2"
Complex 213	"213.1.2"	"0"	"-2"	"0"	"-2"	"0"	"-2"	"0"	"-2"	"0"	"-2"
Complex 220	"220.1.2.1"	"0"	"-2"	"0"	"-2"	"0"	"-2"	"0"	"-2"	"0"	"-2"
Complex 220	"220.1.3.1"	"0"	"-2"	"0"	"-2"	"0"	"-2"	"0"	"-2"	"0"	"-2"
Complex 221	"221.1.4"	"0"	"-2"	"0"	"-2"	"0"	"-2"	"0"	"-2"	"0"	"-2"
Complex 221	"221.1.4.1"	"0"	"-2"	"0"	"-2"	"0"	"-2"	"0"	"-2"	"0"	"-2"
Complex 225	"225.1"	"0"	"-2"	"0"	"-2"	"0"	"-2"	"0"	"-2"	"0"	"-2"
Complex 225	"225.1.1"	"0"	"-2"	"0"	"-2"	"0"	"-2"	"0"	"-2"	"0"	"-2"
Complex 225	"225.1.1.1"	"0"	"-2"	"0"	"-2"	"0"	"-2"	"0"	"-2"	"0"	"-2"
Complex 225	"225.1.1.2"	"0"	"-2"	"0"	"-2"	"0"	"-2"	"0"	"-2"	"0"	"-2"
Complex 225	"225.1.1.2.1"	"0"	"-2"	"0"	"-2"	"0"	"-2"	"0"	"-2"	"0"	"-2"
Complex 225	"225.1.1.2.2"	"0"	"-2"	"0"	"-2"	"0"	"-2"	"0"	"-2"	"0"	"-2"
Complex 225	"225.1.1.2.2.1"	"0"	"-2"	"0"	"-2"	"0"	"-2"	"0"	"-2"	"0"	"-2"
Complex 225	"225.1.1.3.2"	"0"	"-2"	"0"	"-2"	"0"	"-2"	"0"	"-2"	"0"	"-2"
Complex 225	"225.1.1.3.2.1"	"0"	"-2"	"0"	"-2"	"0"	"-2"	"0"	"-2"	"0"	"-2"
Complex 225	"225.1.1.4"	"0"	"-2"	"0"	"-2"	"0"	"-2"	"0"	"-2"	"0"	"-2"
Complex 225	"225.1.1.5.1.2"	"0"	"-2"	"0"	"-2"	"0"	"-2"	"0"	"-2"	"0"	"-2"
Complex 225	"225.1.1.5.2"	"0"	"-2"	"0"	"-2"	"0"	"-2"	"0"	"-2"	"0"	"-2"
Complex 225	"225.1.1.5.2.1"	"0"	"-2"	"0"	"-2"	"0"	"-2"	"0"	"-2"	"0"	"-2"
Complex 225	"225.1.1.5.2.3"	"0"	"-2"	"0"	"-2"	"0"	"-2"	"0"	"-2"	"0"	"-2"
Complex 225	"225.1.1.5.3"	"0"	"-2"	"0"	"-2"	"0"	"-2"	"0"	"-2"	"0"	"-2"
Complex 225	"225.1.2"	"0"	"-2"	"0"	"-2"	"0"	"-2"	"0"	"-2"	"0"	"-2"
Complex 225	"225.1.2.1"	"0"	"-2"	"0"	"-2"	"0"	"-2"	"0"	"-2"	"0"	"-2"
Complex 225	"225.1.3"	"0"	"-2"	"0"	"-2"	"0"	"-2"	"0"	"-2"	"0"	"-2"
Complex 225	"225.1.3.1"	"0"	"-2"	"0"	"-2"	"0"	"-2"	"0"	"-2"	"0"	"-2"
Complex 230	"230.1.1.1"	"0"	"-2"	"0"	"-2"	"0"	"-2"	"0"	"-2"	"0"	"-2"
Complex 237	"237.1.1.1"	"0"	"-2"	"0"	"-2"	"0"	"-2"	"0"	"-2"	"0"	"-2"
Complex 237	"237.1.2.1.1.1.1"	"0"	"-2"	"0"	"-2"	"0"	"-2"	"0"	"-2"	"0"	"-2"
Complex 237	"237.1.2.1.1.2"	"0"	"-2"	"0"	"-2"	"0"	"-2"	"0"	"-2"	"0"	"-2"
Complex 237	"237.1.2.1.1.4.2.1"	"0"	"-2"	"0"	"-2"	"0"	"-2"	"0"	"-2"	"0"	"-2"
Complex 237	"237.1.2.1.1.5.1"	"0"	"-2"	"0"	"-2"	"0"	"-2"	"0"	"-2"	"0"	"-2"
Complex 237	"237.1.2.1.1.5.4"	"0"	"-2"	"0"	"-2"	"0"	"-2"	"0"	"-2"	"0"	"-2"
Complex 237	"237.1.2.1.1.5.5"	"0"	"-2"	"0"	"-2"	"0"	"-2"	"0"	"-2"	"0"	"-2"
Complex 237	"237.1.2.4"	"0"	"-2"	"0"	"-2"	"0"	"-2"	"0"	"-2"	"0"	"-2"
DNA repair complex	"25.1.3"	"0"	"-2"	"0"	"-2"	"0"	"-2"	"0"	"-2"	"0"	"-2"
DNA repair complex	"25.2.2.2.1.1.1.1.1"	"0"	"-2"	"0"	"-2"	"0"	"-2"	"0"	"-2"	"0"	"-2"
Complex 251	"251.1"	"0"	"-2"	"0"	"-2"	"0"	"-2"	"0"	"-2"	"0"	"-2"
Complex 251	"251.1.1"	"0"	"-2"	"0"	"-2"	"0"	"-2"	"0"	"-2"	"0"	"-2"
Complex 251	"251.1.1.1"	"0"	"-2"	"0"	"-2"	"0"	"-2"	"0"	"-2"	"0"	"-2"
Complex 251	"251.1.1.1.2"	"0"	"-2"	"0"	"-2"	"0"	"-2"	"0"	"-2"	"0"	"-2"
Complex 251	"251.1.1.1.3"	"0"	"-2"	"0"	"-2"	"0"	"-2"	"0"	"-2"	"0"	"-2"
Complex 251	"251.1.1.1.4"	"0"	"-2"	"0"	"-2"	"0"	"-2"	"0"	"-2"	"0"	"-2"
Complex 251	"251.1.2"	"0"	"-2"	"0"	"-2"	"0"	"-2"	"0"	"-2"	"0"	"-2"
Complex 251	"251.1.2.1"	"0"	"-2"	"0"	"-2"	"0"	"-2"	"0"	"-2"	"0"	"-2"
Complex 251	"251.1.3"	"0"	"-2"	"0"	"-2"	"0"	"-2"	"0"	"-2"	"0"	"-2"
Complex 251	"251.1.3.1"	"0"	"-2"	"0"	"-2"	"0"	"-2"	"0"	"-2"	"0"	"-2"
Complex 253	"253.1.1"	"0"	"-2"	"0"	"-2"	"0"	"-2"	"0"	"-2"	"0"	"-2"
Complex 253	"253.1.1.1"	"0"	"-2"	"0"	"-2"	"0"	"-2"	"0"	"-2"	"0"	"-2"
Complex 253	"253.1.1.1.1"	"0"	"-2"	"0"	"-2"	"0"	"-2"	"0"	"-2"	"0"	"-2"
Complex 253	"253.1.1.1.1.2"	"0"	"-2"	"0"	"-2"	"0"	"-2"	"0"	"-2"	"0"	"-2"
Complex 253	"253.1.1.1.1.3"	"0"	"-2"	"0"	"-2"	"0"	"-2"	"0"	"-2"	"0"	"-2"
Complex 253	"253.1.1.1.1.3.1"	"0"	"-2"	"0"	"-2"	"0"	"-2"	"0"	"-2"	"0"	"-2"
Complex 253	"253.1.1.1.1.3.2"	"0"	"-2"	"0"	"-2"	"0"	"-2"	"0"	"-2"	"0"	"-2"
Complex 253	"253.1.1.1.1.4"	"0"	"-2"	"0"	"-2"	"0"	"-2"	"0"	"-2"	"0"	"-2"
Complex 253	"253.1.1.1.1.4.1"	"0"	"-2"	"0"	"-2"	"0"	"-2"	"0"	"-2"	"0"	"-2"
Complex 253	"253.1.1.1.1.5"	"0"	"-2"	"0"	"-2"	"0"	"-2"	"0"	"-2"	"0"	"-2"
Complex 253	"253.1.1.1.2"	"0"	"-2"	"0"	"-2"	"0"	"-2"	"0"	"-2"	"0"	"-2"
Complex 253	"253.1.1.1.2.1"	"0"	"-2"	"0"	"-2"	"0"	"-2"	"0"	"-2"	"0"	"-2"
Complex 253	"253.1.1.1.2.2"	"0"	"-2"	"0"	"-2"	"0"	"-2"	"0"	"-2"	"0"	"-2"
Complex 253	"253.1.1.1.2.2.2"	"0"	"-2"	"0"	"-2"	"0"	"-2"	"0"	"-2"	"0"	"-2"
Complex 254	"254.1.2.2.1.1"	"0"	"-2"	"0"	"-2"	"0"	"-2"	"0"	"-2"	"0"	"-2"
Complex 273	"273.1.1.1"	"0"	"-2"	"0"	"-2"	"0"	"-2"	"0"	"-2"	"0"	"-2"
Complex 273	"273.1.1.1.1"	"0"	"-2"	"0"	"-2"	"0"	"-2"	"0"	"-2"	"0"	"-2"
Complex 273	"273.1.1.2"	"0"	"-2"	"0"	"-2"	"0"	"-2"	"0"	"-2"	"0"	"-2"
Complex 273	"273.1.2.3"	"0"	"-2"	"0"	"-2"	"0"	"-2"	"0"	"-2"	"0"	"-2"
Complex 274	"274.1"	"0"	"-2"	"0"	"-2"	"0"	"-2"	"0"	"-2"	"0"	"-2"
Complex 274	"274.1.1"	"0"	"-2"	"0"	"-2"	"0"	"-2"	"0"	"-2"	"0"	"-2"
Complex 274	"274.1.1.2"	"0"	"-2"	"0"	"-2"	"0"	"-2"	"0"	"-2"	"0"	"-2"
Complex 274	"274.1.1.2.1"	"0"	"-2"	"0"	"-2"	"0"	"-2"	"0"	"-2"	"0"	"-2"
Complex 274	"274.1.1.2.1.2"	"0"	"-2"	"0"	"-2"	"0"	"-2"	"0"	"-2"	"0"	"-2"
Complex 274	"274.1.1.3"	"0"	"-2"	"0"	"-2"	"0"	"-2"	"0"	"-2"	"0"	"-2"
Complex 274	"274.1.1.4"	"0"	"-2"	"0"	"-2"	"0"	"-2"	"0"	"-2"	"0"	"-2"
Complex 278	"278.1.1"	"0"	"-2"	"0"	"-2"	"0"	"-2"	"0"	"-2"	"0"	"-2"
Complex 278	"278.1.1.1"	"0"	"-2"	"0"	"-2"	"0"	"-2"	"0"	"-2"	"0"	"-2"
Complex 278	"278.1.1.1.1"	"0"	"-2"	"0"	"-2"	"0"	"-2"	"0"	"-2"	"0"	"-2"
Complex 278	"278.1.1.1.2"	"0"	"-2"	"0"	"-2"	"0"	"-2"	"0"	"-2"	"0"	"-2"
Complex 278	"278.1.1.2"	"0"	"-2"	"0"	"-2"	"0"	"-2"	"0"	"-2"	"0"	"-2"
Complex 278	"278.1.1.2.4"	"0"	"-2"	"0"	"-2"	"0"	"-2"	"0"	"-2"	"0"	"-2"
Complex 278	"278.1.1.2.5"	"0"	"-2"	"0"	"-2"	"0"	"-2"	"0"	"-2"	"0"	"-2"
Complex 278	"278.1.1.3"	"0"	"-2"	"0"	"-2"	"0"	"-2"	"0"	"-2"	"0"	"-2"
Cytoplasmic mRNA processing body	"281.1.1.7.2.1"	"0"	"-2"	"0"	"-2"	"0"	"-2"	"0"	"-2"	"0"	"-2"
Gcn1/Gcn2/Gcn20 complex	"29.1.2"	"0"	"-2"	"0"	"-2"	"0"	"-2"	"0"	"-2"	"0"	"-2"
Gcn1/Gcn2/Gcn20 complex	"29.1.2.1"	"0"	"-2"	"0"	"-2"	"0"	"-2"	"0"	"-2"	"0"	"-2"
Gcn1/Gcn2/Gcn20 complex	"29.1.2.3"	"0"	"-2"	"0"	"-2"	"0"	"-2"	"0"	"-2"	"0"	"-2"
Gcn1/Gcn2/Gcn20 complex	"29.1.2.3.1"	"0"	"-2"	"0"	"-2"	"0"	"-2"	"0"	"-2"	"0"	"-2"
Gcn1/Gcn2/Gcn20 complex	"29.2"	"0"	"-2"	"0"	"-2"	"0"	"-2"	"0"	"-2"	"0"	"-2"
Gcn1/Gcn2/Gcn20 complex	"29.2.1"	"0"	"-2"	"0"	"-2"	"0"	"-2"	"0"	"-2"	"0"	"-2"
Gcn1/Gcn2/Gcn20 complex	"29.2.1.1"	"0"	"-2"	"0"	"-2"	"0"	"-2"	"0"	"-2"	"0"	"-2"
Gcn1/Gcn2/Gcn20 complex	"29.2.1.1.1"	"0"	"-2"	"0"	"-2"	"0"	"-2"	"0"	"-2"	"0"	"-2"
Gcn1/Gcn2/Gcn20 complex	"29.2.1.2"	"0"	"-2"	"0"	"-2"	"0"	"-2"	"0"	"-2"	"0"	"-2"
Histone acetyltransferase B complex	"296.1.1"	"0"	"-2"	"0"	"-2"	"0"	"-2"	"0"	"-2"	"0"	"-2"
Histone acetyltransferase B complex	"296.1.2.1"	"0"	"-2"	"0"	"-2"	"0"	"-2"	"0"	"-2"	"0"	"-2"
Histone acetyltransferase B complex	"296.1.2.1.1.1"	"0"	"-2"	"0"	"-2"	"0"	"-2"	"0"	"-2"	"0"	"-2"
Histone acetyltransferase B complex	"296.1.2.1.1.2"	"0"	"-2"	"0"	"-2"	"0"	"-2"	"0"	"-2"	"0"	"-2"
Complex 313	"313.1.1"	"0"	"-2"	"0"	"-2"	"0"	"-2"	"0"	"-2"	"0"	"-2"
Complex 313	"313.1.2"	"0"	"-2"	"0"	"-2"	"0"	"-2"	"0"	"-2"	"0"	"-2"
AP-1 adaptor complex	"315.1.2.3.1"	"0"	"-2"	"0"	"-2"	"0"	"-2"	"0"	"-2"	"0"	"-2"
AP-1 adaptor complex	"315.1.2.3.1.1"	"0"	"-2"	"0"	"-2"	"0"	"-2"	"0"	"-2"	"0"	"-2"
AP-1 adaptor complex	"315.1.2.3.1.1.1"	"0"	"-2"	"0"	"-2"	"0"	"-2"	"0"	"-2"	"0"	"-2"
AP-1 adaptor complex	"315.1.2.3.1.2"	"0"	"-2"	"0"	"-2"	"0"	"-2"	"0"	"-2"	"0"	"-2"
AP-1 adaptor complex	"315.1.5.2"	"0"	"-2"	"0"	"-2"	"0"	"-2"	"0"	"-2"	"0"	"-2"
Complex 316	"316.1.1.3.1.1"	"0"	"-2"	"0"	"-2"	"0"	"-2"	"0"	"-2"	"0"	"-2"
Complex 316	"316.1.1.3.4"	"0"	"-2"	"0"	"-2"	"0"	"-2"	"0"	"-2"	"0"	"-2"
Complex 316	"316.1.4.1"	"0"	"-2"	"0"	"-2"	"0"	"-2"	"0"	"-2"	"0"	"-2"
Complex 316	"316.1.4.2"	"0"	"-2"	"0"	"-2"	"0"	"-2"	"0"	"-2"	"0"	"-2"
Complex 316	"316.1.4.2.1"	"0"	"-2"	"0"	"-2"	"0"	"-2"	"0"	"-2"	"0"	"-2"
Complex 328	"328.1.1"	"0"	"-2"	"0"	"-2"	"0"	"-2"	"0"	"-2"	"0"	"-2"
Complex 330	"330.1.1"	"0"	"-2"	"0"	"-2"	"0"	"-2"	"0"	"-2"	"0"	"-2"
Complex 336	"336.1.1"	"0"	"-2"	"0"	"-2"	"0"	"-2"	"0"	"-2"	"0"	"-2"
Complex 336	"336.1.1.1"	"0"	"-2"	"0"	"-2"	"0"	"-2"	"0"	"-2"	"0"	"-2"
Complex 336	"336.1.2.1"	"0"	"-2"	"0"	"-2"	"0"	"-2"	"0"	"-2"	"0"	"-2"
Complex 336	"336.1.2.2"	"0"	"-2"	"0"	"-2"	"0"	"-2"	"0"	"-2"	"0"	"-2"
Scs2/Opi1 complex	"34.2.2"	"0"	"-2"	"0"	"-2"	"0"	"-2"	"0"	"-2"	"0"	"-2"
Complex 345	"345.1.1"	"0"	"-2"	"0"	"-2"	"0"	"-2"	"0"	"-2"	"0"	"-2"
Complex 345	"345.1.1.2"	"0"	"-2"	"0"	"-2"	"0"	"-2"	"0"	"-2"	"0"	"-2"
Complex 345	"345.1.1.2.1"	"0"	"-2"	"0"	"-2"	"0"	"-2"	"0"	"-2"	"0"	"-2"
Complex 349	"349.1.1"	"0"	"-2"	"0"	"-2"	"0"	"-2"	"0"	"-2"	"0"	"-2"
Complex 349	"349.1.1.3"	"0"	"-2"	"0"	"-2"	"0"	"-2"	"0"	"-2"	"0"	"-2"
Complex 352	"352.1.1"	"0"	"-2"	"0"	"-2"	"0"	"-2"	"0"	"-2"	"0"	"-2"
Complex 352	"352.1.2"	"0"	"-2"	"0"	"-2"	"0"	"-2"	"0"	"-2"	"0"	"-2"
Complex 352	"352.1.2.1"	"0"	"-2"	"0"	"-2"	"0"	"-2"	"0"	"-2"	"0"	"-2"
Complex 358	"358.1"	"0"	"-2"	"0"	"-2"	"0"	"-2"	"0"	"-2"	"0"	"-2"
Complex 358	"358.1.1"	"0"	"-2"	"0"	"-2"	"0"	"-2"	"0"	"-2"	"0"	"-2"
Complex 358	"358.1.1.1"	"0"	"-2"	"0"	"-2"	"0"	"-2"	"0"	"-2"	"0"	"-2"
Complex 358	"358.1.1.1.1"	"0"	"-2"	"0"	"-2"	"0"	"-2"	"0"	"-2"	"0"	"-2"
Complex 358	"358.1.1.1.2"	"0"	"-2"	"0"	"-2"	"0"	"-2"	"0"	"-2"	"0"	"-2"
Complex 358	"358.1.1.1.3"	"0"	"-2"	"0"	"-2"	"0"	"-2"	"0"	"-2"	"0"	"-2"
Complex 358	"358.1.1.1.3.1"	"0"	"-2"	"0"	"-2"	"0"	"-2"	"0"	"-2"	"0"	"-2"
Complex 358	"358.1.1.1.4"	"0"	"-2"	"0"	"-2"	"0"	"-2"	"0"	"-2"	"0"	"-2"
Complex 358	"358.1.2"	"0"	"-2"	"0"	"-2"	"0"	"-2"	"0"	"-2"	"0"	"-2"
Complex 358	"358.1.3"	"0"	"-2"	"0"	"-2"	"0"	"-2"	"0"	"-2"	"0"	"-2"
Complex 358	"358.1.3.1"	"0"	"-2"	"0"	"-2"	"0"	"-2"	"0"	"-2"	"0"	"-2"
Complex 358	"358.1.4"	"0"	"-2"	"0"	"-2"	"0"	"-2"	"0"	"-2"	"0"	"-2"
Complex 360	"360.1.2"	"0"	"-2"	"0"	"-2"	"0"	"-2"	"0"	"-2"	"0"	"-2"
Complex 360	"360.1.2.2"	"0"	"-2"	"0"	"-2"	"0"	"-2"	"0"	"-2"	"0"	"-2"
SKI complex	"364.1.1"	"0"	"-2"	"0"	"-2"	"0"	"-2"	"0"	"-2"	"0"	"-2"
SKI complex	"364.1.10"	"0"	"-2"	"0"	"-2"	"0"	"-2"	"0"	"-2"	"0"	"-2"
SKI complex	"364.1.3"	"0"	"-2"	"0"	"-2"	"0"	"-2"	"0"	"-2"	"0"	"-2"
SKI complex	"364.1.3.1"	"0"	"-2"	"0"	"-2"	"0"	"-2"	"0"	"-2"	"0"	"-2"
SKI complex	"364.1.5"	"0"	"-2"	"0"	"-2"	"0"	"-2"	"0"	"-2"	"0"	"-2"
SKI complex	"364.1.7"	"0"	"-2"	"0"	"-2"	"0"	"-2"	"0"	"-2"	"0"	"-2"
SKI complex	"364.1.7.1"	"0"	"-2"	"0"	"-2"	"0"	"-2"	"0"	"-2"	"0"	"-2"
COMPASS, histone H3 methyltransferase protein complex	"374.1"	"0"	"-2"	"0"	"-2"	"0"	"-2"	"0"	"-2"	"0"	"-2"
COMPASS, histone H3 methyltransferase protein complex	"374.1.1"	"0"	"-2"	"0"	"-2"	"0"	"-2"	"0"	"-2"	"0"	"-2"
COMPASS, histone H3 methyltransferase protein complex	"374.1.1.3"	"0"	"-2"	"0"	"-2"	"0"	"-2"	"0"	"-2"	"0"	"-2"
COMPASS, histone H3 methyltransferase protein complex	"374.1.1.4"	"0"	"-2"	"0"	"-2"	"0"	"-2"	"0"	"-2"	"0"	"-2"
Complex 375	"375.1.1"	"0"	"-2"	"0"	"-2"	"0"	"-2"	"0"	"-2"	"0"	"-2"
Complex 375	"375.1.1.1"	"0"	"-2"	"0"	"-2"	"0"	"-2"	"0"	"-2"	"0"	"-2"
Complex 393	"393.1.1"	"0"	"-2"	"0"	"-2"	"0"	"-2"	"0"	"-2"	"0"	"-2"
Complex 393	"393.1.4"	"0"	"-2"	"0"	"-2"	"0"	"-2"	"0"	"-2"	"0"	"-2"
Casein kinase II complex	"4.1"	"0"	"-2"	"0"	"-2"	"0"	"-2"	"0"	"-2"	"0"	"-2"
Casein kinase II complex	"4.1.1"	"0"	"-2"	"0"	"-2"	"0"	"-2"	"0"	"-2"	"0"	"-2"
Casein kinase II complex	"4.1.1.10"	"0"	"-2"	"0"	"-2"	"0"	"-2"	"0"	"-2"	"0"	"-2"
Casein kinase II complex	"4.1.1.10.1"	"0"	"-2"	"0"	"-2"	"0"	"-2"	"0"	"-2"	"0"	"-2"
Casein kinase II complex	"4.1.1.11"	"0"	"-2"	"0"	"-2"	"0"	"-2"	"0"	"-2"	"0"	"-2"
Casein kinase II complex	"4.1.1.12"	"0"	"-2"	"0"	"-2"	"0"	"-2"	"0"	"-2"	"0"	"-2"
Casein kinase II complex	"4.1.1.13"	"0"	"-2"	"0"	"-2"	"0"	"-2"	"0"	"-2"	"0"	"-2"
Casein kinase II complex	"4.1.1.14"	"0"	"-2"	"0"	"-2"	"0"	"-2"	"0"	"-2"	"0"	"-2"
Casein kinase II complex	"4.1.1.2"	"0"	"-2"	"0"	"-2"	"0"	"-2"	"0"	"-2"	"0"	"-2"
Casein kinase II complex	"4.1.1.2.1.1"	"0"	"-2"	"0"	"-2"	"0"	"-2"	"0"	"-2"	"0"	"-2"
Casein kinase II complex	"4.1.1.2.2"	"0"	"-2"	"0"	"-2"	"0"	"-2"	"0"	"-2"	"0"	"-2"
Casein kinase II complex	"4.1.1.3.1"	"0"	"-2"	"0"	"-2"	"0"	"-2"	"0"	"-2"	"0"	"-2"
Casein kinase II complex	"4.1.1.4"	"0"	"-2"	"0"	"-2"	"0"	"-2"	"0"	"-2"	"0"	"-2"
Casein kinase II complex	"4.1.1.5"	"0"	"-2"	"0"	"-2"	"0"	"-2"	"0"	"-2"	"0"	"-2"
Casein kinase II complex	"4.1.1.5.1"	"0"	"-2"	"0"	"-2"	"0"	"-2"	"0"	"-2"	"0"	"-2"
Casein kinase II complex	"4.1.1.6"	"0"	"-2"	"0"	"-2"	"0"	"-2"	"0"	"-2"	"0"	"-2"
Casein kinase II complex	"4.1.1.6.1"	"0"	"-2"	"0"	"-2"	"0"	"-2"	"0"	"-2"	"0"	"-2"
Casein kinase II complex	"4.1.1.7"	"0"	"-2"	"0"	"-2"	"0"	"-2"	"0"	"-2"	"0"	"-2"
Casein kinase II complex	"4.1.1.7.1"	"0"	"-2"	"0"	"-2"	"0"	"-2"	"0"	"-2"	"0"	"-2"
Casein kinase II complex	"4.1.1.7.1.1"	"0"	"-2"	"0"	"-2"	"0"	"-2"	"0"	"-2"	"0"	"-2"
Casein kinase II complex	"4.1.1.7.1.1.1"	"0"	"-2"	"0"	"-2"	"0"	"-2"	"0"	"-2"	"0"	"-2"
Casein kinase II complex	"4.1.1.8"	"0"	"-2"	"0"	"-2"	"0"	"-2"	"0"	"-2"	"0"	"-2"
Casein kinase II complex	"4.1.1.8.1"	"0"	"-2"	"0"	"-2"	"0"	"-2"	"0"	"-2"	"0"	"-2"
Casein kinase II complex	"4.1.1.8.1.1"	"0"	"-2"	"0"	"-2"	"0"	"-2"	"0"	"-2"	"0"	"-2"
Casein kinase II complex	"4.2"	"0"	"-2"	"0"	"-2"	"0"	"-2"	"0"	"-2"	"0"	"-2"
Casein kinase II complex	"4.2.1"	"0"	"-2"	"0"	"-2"	"0"	"-2"	"0"	"-2"	"0"	"-2"
Casein kinase II complex	"4.2.1.1"	"0"	"-2"	"0"	"-2"	"0"	"-2"	"0"	"-2"	"0"	"-2"
Heteromeric p24 complex 1	"400.1.1"	"0"	"-2"	"0"	"-2"	"0"	"-2"	"0"	"-2"	"0"	"-2"
Heteromeric p24 complex 1	"400.1.1.1"	"0"	"-2"	"0"	"-2"	"0"	"-2"	"0"	"-2"	"0"	"-2"
Heteromeric p24 complex 1	"400.1.4"	"0"	"-2"	"0"	"-2"	"0"	"-2"	"0"	"-2"	"0"	"-2"
Heteromeric p24 complex 1	"400.1.4.1"	"0"	"-2"	"0"	"-2"	"0"	"-2"	"0"	"-2"	"0"	"-2"
Heteromeric p24 complex 1	"400.1.4.1.1"	"0"	"-2"	"0"	"-2"	"0"	"-2"	"0"	"-2"	"0"	"-2"
Complex 401	"401.1.1.1.2"	"0"	"-2"	"0"	"-2"	"0"	"-2"	"0"	"-2"	"0"	"-2"
Complex 401	"401.1.1.1.3"	"0"	"-2"	"0"	"-2"	"0"	"-2"	"0"	"-2"	"0"	"-2"
Complex 403	"403.1.1"	"0"	"-2"	"0"	"-2"	"0"	"-2"	"0"	"-2"	"0"	"-2"
Complex 403	"403.1.1.1"	"0"	"-2"	"0"	"-2"	"0"	"-2"	"0"	"-2"	"0"	"-2"
Complex 403	"403.1.1.1.1.1.1"	"0"	"-2"	"0"	"-2"	"0"	"-2"	"0"	"-2"	"0"	"-2"
Complex 403	"403.1.1.1.1.1.2"	"0"	"-2"	"0"	"-2"	"0"	"-2"	"0"	"-2"	"0"	"-2"
Complex 403	"403.1.1.1.1.1.3"	"0"	"-2"	"0"	"-2"	"0"	"-2"	"0"	"-2"	"0"	"-2"
Complex 403	"403.1.1.1.2"	"0"	"-2"	"0"	"-2"	"0"	"-2"	"0"	"-2"	"0"	"-2"
Complex 403	"403.1.1.1.3"	"0"	"-2"	"0"	"-2"	"0"	"-2"	"0"	"-2"	"0"	"-2"
Far complex	"404.1.1"	"0"	"-2"	"0"	"-2"	"0"	"-2"	"0"	"-2"	"0"	"-2"
Complex 406	"406.1.1.1"	"0"	"-2"	"0"	"-2"	"0"	"-2"	"0"	"-2"	"0"	"-2"
Complex 406	"406.1.1.2"	"0"	"-2"	"0"	"-2"	"0"	"-2"	"0"	"-2"	"0"	"-2"
Complex 406	"406.1.1.2.1"	"0"	"-2"	"0"	"-2"	"0"	"-2"	"0"	"-2"	"0"	"-2"
Complex 406	"406.1.2"	"0"	"-2"	"0"	"-2"	"0"	"-2"	"0"	"-2"	"0"	"-2"
Complex 406	"406.1.2.1"	"0"	"-2"	"0"	"-2"	"0"	"-2"	"0"	"-2"	"0"	"-2"
Complex 406	"406.1.2.1.2"	"0"	"-2"	"0"	"-2"	"0"	"-2"	"0"	"-2"	"0"	"-2"
Complex 406	"406.1.2.1.2.1"	"0"	"-2"	"0"	"-2"	"0"	"-2"	"0"	"-2"	"0"	"-2"
Complex 406	"406.1.2.1.2.2"	"0"	"-2"	"0"	"-2"	"0"	"-2"	"0"	"-2"	"0"	"-2"
Complex 406	"406.1.2.1.2.2.1"	"0"	"-2"	"0"	"-2"	"0"	"-2"	"0"	"-2"	"0"	"-2"
Complex 406	"406.1.2.1.2.2.1.1.2"	"0"	"-2"	"0"	"-2"	"0"	"-2"	"0"	"-2"	"0"	"-2"
Complex 406	"406.1.2.1.2.2.1.1.2.1"	"0"	"-2"	"0"	"-2"	"0"	"-2"	"0"	"-2"	"0"	"-2"
Complex 406	"406.1.2.1.2.3"	"0"	"-2"	"0"	"-2"	"0"	"-2"	"0"	"-2"	"0"	"-2"
Complex 406	"406.1.2.1.2.3.1"	"0"	"-2"	"0"	"-2"	"0"	"-2"	"0"	"-2"	"0"	"-2"
Complex 406	"406.1.2.1.2.3.1.1"	"0"	"-2"	"0"	"-2"	"0"	"-2"	"0"	"-2"	"0"	"-2"
Complex 406	"406.1.2.1.2.3.1.2"	"0"	"-2"	"0"	"-2"	"0"	"-2"	"0"	"-2"	"0"	"-2"
Complex 406	"406.1.2.1.2.3.3"	"0"	"-2"	"0"	"-2"	"0"	"-2"	"0"	"-2"	"0"	"-2"
Complex 406	"406.1.2.1.2.3.3.1"	"0"	"-2"	"0"	"-2"	"0"	"-2"	"0"	"-2"	"0"	"-2"
Complex 406	"406.1.2.1.2.3.4"	"0"	"-2"	"0"	"-2"	"0"	"-2"	"0"	"-2"	"0"	"-2"
Complex 406	"406.1.2.1.2.3.5"	"0"	"-2"	"0"	"-2"	"0"	"-2"	"0"	"-2"	"0"	"-2"
Complex 406	"406.1.2.1.2.4.1.1"	"0"	"-2"	"0"	"-2"	"0"	"-2"	"0"	"-2"	"0"	"-2"
Complex 406	"406.1.2.1.2.4.1.1.1"	"0"	"-2"	"0"	"-2"	"0"	"-2"	"0"	"-2"	"0"	"-2"
Complex 406	"406.1.2.1.3"	"0"	"-2"	"0"	"-2"	"0"	"-2"	"0"	"-2"	"0"	"-2"
Complex 406	"406.1.2.3"	"0"	"-2"	"0"	"-2"	"0"	"-2"	"0"	"-2"	"0"	"-2"
Complex 406	"406.1.2.4"	"0"	"-2"	"0"	"-2"	"0"	"-2"	"0"	"-2"	"0"	"-2"
Complex 410	"410.1.2"	"0"	"-2"	"0"	"-2"	"0"	"-2"	"0"	"-2"	"0"	"-2"
Complex 410	"410.1.2.1"	"0"	"-2"	"0"	"-2"	"0"	"-2"	"0"	"-2"	"0"	"-2"
Complex 410	"410.1.2.4"	"0"	"-2"	"0"	"-2"	"0"	"-2"	"0"	"-2"	"0"	"-2"
Complex 410	"410.1.3"	"0"	"-2"	"0"	"-2"	"0"	"-2"	"0"	"-2"	"0"	"-2"
Complex 410	"410.1.3.1"	"0"	"-2"	"0"	"-2"	"0"	"-2"	"0"	"-2"	"0"	"-2"
Complex 410	"410.1.4.1.1"	"0"	"-2"	"0"	"-2"	"0"	"-2"	"0"	"-2"	"0"	"-2"
Complex 410	"410.1.5"	"0"	"-2"	"0"	"-2"	"0"	"-2"	"0"	"-2"	"0"	"-2"
Complex 411	"411.1.1"	"0"	"-2"	"0"	"-2"	"0"	"-2"	"0"	"-2"	"0"	"-2"
Complex 411	"411.1.1.1"	"0"	"-2"	"0"	"-2"	"0"	"-2"	"0"	"-2"	"0"	"-2"
Complex 411	"411.1.1.1.1"	"0"	"-2"	"0"	"-2"	"0"	"-2"	"0"	"-2"	"0"	"-2"
Complex 411	"411.1.1.1.1.1"	"0"	"-2"	"0"	"-2"	"0"	"-2"	"0"	"-2"	"0"	"-2"
Complex 411	"411.1.1.1.1.1.1"	"0"	"-2"	"0"	"-2"	"0"	"-2"	"0"	"-2"	"0"	"-2"
Complex 411	"411.1.1.1.1.1.1.1"	"0"	"-2"	"0"	"-2"	"0"	"-2"	"0"	"-2"	"0"	"-2"
Complex 411	"411.1.1.2"	"0"	"-2"	"0"	"-2"	"0"	"-2"	"0"	"-2"	"0"	"-2"
Complex 411	"411.1.3"	"0"	"-2"	"0"	"-2"	"0"	"-2"	"0"	"-2"	"0"	"-2"
Complex 411	"411.1.4"	"0"	"-2"	"0"	"-2"	"0"	"-2"	"0"	"-2"	"0"	"-2"
Complex 412	"412.1.1"	"0"	"-2"	"0"	"-2"	"0"	"-2"	"0"	"-2"	"0"	"-2"
Complex 412	"412.1.1.1"	"0"	"-2"	"0"	"-2"	"0"	"-2"	"0"	"-2"	"0"	"-2"
Complex 412	"412.1.1.1.1"	"0"	"-2"	"0"	"-2"	"0"	"-2"	"0"	"-2"	"0"	"-2"
Complex 412	"412.1.1.2"	"0"	"-2"	"0"	"-2"	"0"	"-2"	"0"	"-2"	"0"	"-2"
Complex 412	"412.1.1.3"	"0"	"-2"	"0"	"-2"	"0"	"-2"	"0"	"-2"	"0"	"-2"
Complex 412	"412.1.1.4"	"0"	"-2"	"0"	"-2"	"0"	"-2"	"0"	"-2"	"0"	"-2"
Complex 412	"412.1.1.5"	"0"	"-2"	"0"	"-2"	"0"	"-2"	"0"	"-2"	"0"	"-2"
Complex 412	"412.1.2.5.1"	"0"	"-2"	"0"	"-2"	"0"	"-2"	"0"	"-2"	"0"	"-2"
Complex 412	"412.1.2.5.2"	"0"	"-2"	"0"	"-2"	"0"	"-2"	"0"	"-2"	"0"	"-2"
Complex 412	"412.1.2.5.2.1"	"0"	"-2"	"0"	"-2"	"0"	"-2"	"0"	"-2"	"0"	"-2"
Complex 412	"412.1.2.5.3"	"0"	"-2"	"0"	"-2"	"0"	"-2"	"0"	"-2"	"0"	"-2"
DNA polymerase epsilon complex	"420.1.1.3.1.1"	"0"	"-2"	"0"	"-2"	"0"	"-2"	"0"	"-2"	"0"	"-2"
Complex 425	"425.1.1.1"	"0"	"-2"	"0"	"-2"	"0"	"-2"	"0"	"-2"	"0"	"-2"
Complex 430	"430.1"	"0"	"-2"	"0"	"-2"	"0"	"-2"	"0"	"-2"	"0"	"-2"
Complex 430	"430.1.5"	"0"	"-2"	"0"	"-2"	"0"	"-2"	"0"	"-2"	"0"	"-2"
Complex 432	"432.1.1.1"	"0"	"-2"	"0"	"-2"	"0"	"-2"	"0"	"-2"	"0"	"-2"
Complex 432	"432.1.2.1"	"0"	"-2"	"0"	"-2"	"0"	"-2"	"0"	"-2"	"0"	"-2"
Complex 435	"435.1.1"	"0"	"-2"	"0"	"-2"	"0"	"-2"	"0"	"-2"	"0"	"-2"
Complex 437	"437.1.1.1"	"0"	"-2"	"0"	"-2"	"0"	"-2"	"0"	"-2"	"0"	"-2"
Complex 437	"437.1.1.2"	"0"	"-2"	"0"	"-2"	"0"	"-2"	"0"	"-2"	"0"	"-2"
Complex 437	"437.1.1.2.1"	"0"	"-2"	"0"	"-2"	"0"	"-2"	"0"	"-2"	"0"	"-2"
Complex 437	"437.1.1.2.1.2"	"0"	"-2"	"0"	"-2"	"0"	"-2"	"0"	"-2"	"0"	"-2"
Complex 437	"437.1.1.2.1.3"	"0"	"-2"	"0"	"-2"	"0"	"-2"	"0"	"-2"	"0"	"-2"
Complex 437	"437.1.1.3"	"0"	"-2"	"0"	"-2"	"0"	"-2"	"0"	"-2"	"0"	"-2"
Complex 466	"466.1"	"0"	"-2"	"0"	"-2"	"0"	"-2"	"0"	"-2"	"0"	"-2"
Complex 466	"466.1.1"	"0"	"-2"	"0"	"-2"	"0"	"-2"	"0"	"-2"	"0"	"-2"
Complex 466	"466.1.1.1"	"0"	"-2"	"0"	"-2"	"0"	"-2"	"0"	"-2"	"0"	"-2"
Complex 466	"466.1.1.1.1.1.1"	"0"	"-2"	"0"	"-2"	"0"	"-2"	"0"	"-2"	"0"	"-2"
Complex 466	"466.1.1.1.1.1.2"	"0"	"-2"	"0"	"-2"	"0"	"-2"	"0"	"-2"	"0"	"-2"
Complex 466	"466.1.1.2"	"0"	"-2"	"0"	"-2"	"0"	"-2"	"0"	"-2"	"0"	"-2"
Complex 466	"466.1.1.4"	"0"	"-2"	"0"	"-2"	"0"	"-2"	"0"	"-2"	"0"	"-2"
Complex 466	"466.1.1.4.2"	"0"	"-2"	"0"	"-2"	"0"	"-2"	"0"	"-2"	"0"	"-2"
Complex 466	"466.1.1.5"	"0"	"-2"	"0"	"-2"	"0"	"-2"	"0"	"-2"	"0"	"-2"
Complex 469	"469.1.1"	"0"	"-2"	"0"	"-2"	"0"	"-2"	"0"	"-2"	"0"	"-2"
Complex 469	"469.1.1.1"	"0"	"-2"	"0"	"-2"	"0"	"-2"	"0"	"-2"	"0"	"-2"
Complex 469	"469.1.1.2"	"0"	"-2"	"0"	"-2"	"0"	"-2"	"0"	"-2"	"0"	"-2"
Complex 469	"469.1.1.2.1"	"0"	"-2"	"0"	"-2"	"0"	"-2"	"0"	"-2"	"0"	"-2"
Complex 469	"469.1.1.2.1.1"	"0"	"-2"	"0"	"-2"	"0"	"-2"	"0"	"-2"	"0"	"-2"
Complex 47	"47.1.2"	"0"	"-2"	"0"	"-2"	"0"	"-2"	"0"	"-2"	"0"	"-2"
Complex 47	"47.1.2.1"	"0"	"-2"	"0"	"-2"	"0"	"-2"	"0"	"-2"	"0"	"-2"
Complex 47	"47.1.2.2"	"0"	"-2"	"0"	"-2"	"0"	"-2"	"0"	"-2"	"0"	"-2"
Complex 47	"47.1.2.2.1"	"0"	"-2"	"0"	"-2"	"0"	"-2"	"0"	"-2"	"0"	"-2"
Complex 47	"47.1.2.2.1.1"	"0"	"-2"	"0"	"-2"	"0"	"-2"	"0"	"-2"	"0"	"-2"
Complex 47	"47.1.2.3"	"0"	"-2"	"0"	"-2"	"0"	"-2"	"0"	"-2"	"0"	"-2"
Complex 47	"47.1.2.4"	"0"	"-2"	"0"	"-2"	"0"	"-2"	"0"	"-2"	"0"	"-2"
Complex 47	"47.2.1.1"	"0"	"-2"	"0"	"-2"	"0"	"-2"	"0"	"-2"	"0"	"-2"
Complex 47	"47.2.1.1.1"	"0"	"-2"	"0"	"-2"	"0"	"-2"	"0"	"-2"	"0"	"-2"
Complex 47	"47.2.1.1.1.1"	"0"	"-2"	"0"	"-2"	"0"	"-2"	"0"	"-2"	"0"	"-2"
Complex 47	"47.2.1.1.1.2"	"0"	"-2"	"0"	"-2"	"0"	"-2"	"0"	"-2"	"0"	"-2"
Complex 47	"47.2.2.2"	"0"	"-2"	"0"	"-2"	"0"	"-2"	"0"	"-2"	"0"	"-2"
Complex 473	"473.1.1"	"0"	"-2"	"0"	"-2"	"0"	"-2"	"0"	"-2"	"0"	"-2"
Complex 473	"473.1.1.1.2"	"0"	"-2"	"0"	"-2"	"0"	"-2"	"0"	"-2"	"0"	"-2"
Complex 473	"473.1.1.1.4"	"0"	"-2"	"0"	"-2"	"0"	"-2"	"0"	"-2"	"0"	"-2"
Complex 473	"473.1.1.2"	"0"	"-2"	"0"	"-2"	"0"	"-2"	"0"	"-2"	"0"	"-2"
Complex 477	"477.1.1.1"	"0"	"-2"	"0"	"-2"	"0"	"-2"	"0"	"-2"	"0"	"-2"
Complex 477	"477.1.1.1.1"	"0"	"-2"	"0"	"-2"	"0"	"-2"	"0"	"-2"	"0"	"-2"
Complex 477	"477.1.1.1.1.1"	"0"	"-2"	"0"	"-2"	"0"	"-2"	"0"	"-2"	"0"	"-2"
Complex 477	"477.1.1.1.1.1.1.3"	"0"	"-2"	"0"	"-2"	"0"	"-2"	"0"	"-2"	"0"	"-2"
eIF4A	"478.1.1"	"0"	"-2"	"0"	"-2"	"0"	"-2"	"0"	"-2"	"0"	"-2"
eIF4A	"478.1.2"	"0"	"-2"	"0"	"-2"	"0"	"-2"	"0"	"-2"	"0"	"-2"
eIF4A	"478.1.2.1"	"0"	"-2"	"0"	"-2"	"0"	"-2"	"0"	"-2"	"0"	"-2"
eIF4A	"478.1.2.1.1"	"0"	"-2"	"0"	"-2"	"0"	"-2"	"0"	"-2"	"0"	"-2"
Complex 487	"487.1.2.1.1.1"	"0"	"-2"	"0"	"-2"	"0"	"-2"	"0"	"-2"	"0"	"-2"
Complex 487	"487.1.2.1.1.2"	"0"	"-2"	"0"	"-2"	"0"	"-2"	"0"	"-2"	"0"	"-2"
Complex 487	"487.1.2.1.1.3"	"0"	"-2"	"0"	"-2"	"0"	"-2"	"0"	"-2"	"0"	"-2"
Actin-associated motorproteins 2 complex	"49.1"	"0"	"-2"	"0"	"-2"	"0"	"-2"	"0"	"-2"	"0"	"-2"
Actin-associated motorproteins 2 complex	"49.1.1"	"0"	"-2"	"0"	"-2"	"0"	"-2"	"0"	"-2"	"0"	"-2"
Actin-associated motorproteins 2 complex	"49.1.1.1"	"0"	"-2"	"0"	"-2"	"0"	"-2"	"0"	"-2"	"0"	"-2"
Actin-associated motorproteins 2 complex	"49.1.1.1.1"	"0"	"-2"	"0"	"-2"	"0"	"-2"	"0"	"-2"	"0"	"-2"
Actin-associated motorproteins 2 complex	"49.1.1.1.1.1"	"0"	"-2"	"0"	"-2"	"0"	"-2"	"0"	"-2"	"0"	"-2"
Actin-associated motorproteins 2 complex	"49.1.1.1.1.2"	"0"	"-2"	"0"	"-2"	"0"	"-2"	"0"	"-2"	"0"	"-2"
Actin-associated motorproteins 2 complex	"49.1.1.1.1.2.1"	"0"	"-2"	"0"	"-2"	"0"	"-2"	"0"	"-2"	"0"	"-2"
Actin-associated motorproteins 2 complex	"49.1.1.1.1.3"	"0"	"-2"	"0"	"-2"	"0"	"-2"	"0"	"-2"	"0"	"-2"
Actin-associated motorproteins 2 complex	"49.1.1.1.2"	"0"	"-2"	"0"	"-2"	"0"	"-2"	"0"	"-2"	"0"	"-2"
Actin-associated motorproteins 2 complex	"49.1.1.1.2.1"	"0"	"-2"	"0"	"-2"	"0"	"-2"	"0"	"-2"	"0"	"-2"
Actin-associated motorproteins 2 complex	"49.1.1.1.2.1.1"	"0"	"-2"	"0"	"-2"	"0"	"-2"	"0"	"-2"	"0"	"-2"
Actin-associated motorproteins 2 complex	"49.1.1.1.2.1.2"	"0"	"-2"	"0"	"-2"	"0"	"-2"	"0"	"-2"	"0"	"-2"
Actin-associated motorproteins 2 complex	"49.1.1.1.2.2"	"0"	"-2"	"0"	"-2"	"0"	"-2"	"0"	"-2"	"0"	"-2"
Actin-associated motorproteins 2 complex	"49.1.1.1.2.2.1"	"0"	"-2"	"0"	"-2"	"0"	"-2"	"0"	"-2"	"0"	"-2"
Actin-associated motorproteins 2 complex	"49.1.1.1.2.3"	"0"	"-2"	"0"	"-2"	"0"	"-2"	"0"	"-2"	"0"	"-2"
Actin-associated motorproteins 2 complex	"49.1.1.1.2.3.1"	"0"	"-2"	"0"	"-2"	"0"	"-2"	"0"	"-2"	"0"	"-2"
Actin-associated motorproteins 2 complex	"49.1.1.1.2.4"	"0"	"-2"	"0"	"-2"	"0"	"-2"	"0"	"-2"	"0"	"-2"
Actin-associated motorproteins 2 complex	"49.1.1.1.2.4.1"	"0"	"-2"	"0"	"-2"	"0"	"-2"	"0"	"-2"	"0"	"-2"
Actin-associated motorproteins 2 complex	"49.1.1.1.3"	"0"	"-2"	"0"	"-2"	"0"	"-2"	"0"	"-2"	"0"	"-2"
Actin-associated motorproteins 2 complex	"49.1.1.1.4"	"0"	"-2"	"0"	"-2"	"0"	"-2"	"0"	"-2"	"0"	"-2"
Actin-associated motorproteins 2 complex	"49.1.1.1.5"	"0"	"-2"	"0"	"-2"	"0"	"-2"	"0"	"-2"	"0"	"-2"
Actin-associated motorproteins 2 complex	"49.1.1.1.5.1"	"0"	"-2"	"0"	"-2"	"0"	"-2"	"0"	"-2"	"0"	"-2"
Actin-associated motorproteins 2 complex	"49.1.1.1.5.2"	"0"	"-2"	"0"	"-2"	"0"	"-2"	"0"	"-2"	"0"	"-2"
Actin-associated motorproteins 2 complex	"49.1.1.1.5.2.1"	"0"	"-2"	"0"	"-2"	"0"	"-2"	"0"	"-2"	"0"	"-2"
Actin-associated motorproteins 2 complex	"49.1.1.1.5.3"	"0"	"-2"	"0"	"-2"	"0"	"-2"	"0"	"-2"	"0"	"-2"
Actin-associated motorproteins 2 complex	"49.1.2"	"0"	"-2"	"0"	"-2"	"0"	"-2"	"0"	"-2"	"0"	"-2"
Actin-associated motorproteins 2 complex	"49.1.3"	"0"	"-2"	"0"	"-2"	"0"	"-2"	"0"	"-2"	"0"	"-2"
Actin-associated motorproteins 2 complex	"49.1.3.1"	"0"	"-2"	"0"	"-2"	"0"	"-2"	"0"	"-2"	"0"	"-2"
Actin-associated motorproteins 2 complex	"49.1.4"	"0"	"-2"	"0"	"-2"	"0"	"-2"	"0"	"-2"	"0"	"-2"
Actin-associated motorproteins 2 complex	"49.1.4.1"	"0"	"-2"	"0"	"-2"	"0"	"-2"	"0"	"-2"	"0"	"-2"
Actin-associated motorproteins 2 complex	"49.1.4.1.1"	"0"	"-2"	"0"	"-2"	"0"	"-2"	"0"	"-2"	"0"	"-2"
Actin-associated motorproteins 2 complex	"49.1.5"	"0"	"-2"	"0"	"-2"	"0"	"-2"	"0"	"-2"	"0"	"-2"
Actin-associated motorproteins 2 complex	"49.1.5.1"	"0"	"-2"	"0"	"-2"	"0"	"-2"	"0"	"-2"	"0"	"-2"
Actin-associated motorproteins 2 complex	"49.2"	"0"	"-2"	"0"	"-2"	"0"	"-2"	"0"	"-2"	"0"	"-2"
Actin-associated motorproteins 2 complex	"49.2.1"	"0"	"-2"	"0"	"-2"	"0"	"-2"	"0"	"-2"	"0"	"-2"
Actin-associated motorproteins 2 complex	"49.2.1.1"	"0"	"-2"	"0"	"-2"	"0"	"-2"	"0"	"-2"	"0"	"-2"
Actin-associated motorproteins 2 complex	"49.2.2"	"0"	"-2"	"0"	"-2"	"0"	"-2"	"0"	"-2"	"0"	"-2"
Actin-associated motorproteins 2 complex	"49.2.3.1.1"	"0"	"-2"	"0"	"-2"	"0"	"-2"	"0"	"-2"	"0"	"-2"
Actin-associated motorproteins 2 complex	"49.2.3.1.2"	"0"	"-2"	"0"	"-2"	"0"	"-2"	"0"	"-2"	"0"	"-2"
Complex 491	"491.1"	"0"	"-2"	"0"	"-2"	"0"	"-2"	"0"	"-2"	"0"	"-2"
Complex 491	"491.1.1"	"0"	"-2"	"0"	"-2"	"0"	"-2"	"0"	"-2"	"0"	"-2"
Complex 491	"491.1.1.1"	"0"	"-2"	"0"	"-2"	"0"	"-2"	"0"	"-2"	"0"	"-2"
Complex 491	"491.1.2.1"	"0"	"-2"	"0"	"-2"	"0"	"-2"	"0"	"-2"	"0"	"-2"
Complex 491	"491.1.2.2"	"0"	"-2"	"0"	"-2"	"0"	"-2"	"0"	"-2"	"0"	"-2"
Complex 491	"491.1.3"	"0"	"-2"	"0"	"-2"	"0"	"-2"	"0"	"-2"	"0"	"-2"
Complex 491	"491.1.3.1"	"0"	"-2"	"0"	"-2"	"0"	"-2"	"0"	"-2"	"0"	"-2"
Complex 491	"491.1.3.1.1"	"0"	"-2"	"0"	"-2"	"0"	"-2"	"0"	"-2"	"0"	"-2"
Complex 491	"491.1.3.1.2"	"0"	"-2"	"0"	"-2"	"0"	"-2"	"0"	"-2"	"0"	"-2"
Complex 491	"491.1.4"	"0"	"-2"	"0"	"-2"	"0"	"-2"	"0"	"-2"	"0"	"-2"
Complex 51	"51.2.2.2.1"	"0"	"-2"	"0"	"-2"	"0"	"-2"	"0"	"-2"	"0"	"-2"
Complex 6	"6.1.1.2.1"	"0"	"-2"	"0"	"-2"	"0"	"-2"	"0"	"-2"	"0"	"-2"
Complex 6	"6.1.1.3"	"0"	"-2"	"0"	"-2"	"0"	"-2"	"0"	"-2"	"0"	"-2"
Complex 6	"6.1.1.3.1"	"0"	"-2"	"0"	"-2"	"0"	"-2"	"0"	"-2"	"0"	"-2"
Complex 6	"6.1.3"	"0"	"-2"	"0"	"-2"	"0"	"-2"	"0"	"-2"	"0"	"-2"
Complex 6	"6.2"	"0"	"-2"	"0"	"-2"	"0"	"-2"	"0"	"-2"	"0"	"-2"
Complex 6	"6.2.1"	"0"	"-2"	"0"	"-2"	"0"	"-2"	"0"	"-2"	"0"	"-2"
Complex 6	"6.2.1.1"	"0"	"-2"	"0"	"-2"	"0"	"-2"	"0"	"-2"	"0"	"-2"
Complex 6	"6.2.1.2"	"0"	"-2"	"0"	"-2"	"0"	"-2"	"0"	"-2"	"0"	"-2"
Complex 6	"6.2.1.2.1"	"0"	"-2"	"0"	"-2"	"0"	"-2"	"0"	"-2"	"0"	"-2"
Complex 6	"6.2.1.2.1.1"	"0"	"-2"	"0"	"-2"	"0"	"-2"	"0"	"-2"	"0"	"-2"
Complex 6	"6.2.1.3"	"0"	"-2"	"0"	"-2"	"0"	"-2"	"0"	"-2"	"0"	"-2"
Complex 6	"6.2.1.3.1"	"0"	"-2"	"0"	"-2"	"0"	"-2"	"0"	"-2"	"0"	"-2"
Complex 6	"6.2.1.3.2"	"0"	"-2"	"0"	"-2"	"0"	"-2"	"0"	"-2"	"0"	"-2"
Complex 6	"6.2.2.1"	"0"	"-2"	"0"	"-2"	"0"	"-2"	"0"	"-2"	"0"	"-2"
Complex 6	"6.2.2.1.2"	"0"	"-2"	"0"	"-2"	"0"	"-2"	"0"	"-2"	"0"	"-2"
Complex 6	"6.2.3"	"0"	"-2"	"0"	"-2"	"0"	"-2"	"0"	"-2"	"0"	"-2"
Complex 6	"6.2.3.1.1.3"	"0"	"-2"	"0"	"-2"	"0"	"-2"	"0"	"-2"	"0"	"-2"
Complex 6	"6.2.3.1.1.4"	"0"	"-2"	"0"	"-2"	"0"	"-2"	"0"	"-2"	"0"	"-2"
Complex 6	"6.2.3.2"	"0"	"-2"	"0"	"-2"	"0"	"-2"	"0"	"-2"	"0"	"-2"
Complex 6	"6.2.4"	"0"	"-2"	"0"	"-2"	"0"	"-2"	"0"	"-2"	"0"	"-2"
Complex 6	"6.2.4.1"	"0"	"-2"	"0"	"-2"	"0"	"-2"	"0"	"-2"	"0"	"-2"
Complex 6	"6.2.5"	"0"	"-2"	"0"	"-2"	"0"	"-2"	"0"	"-2"	"0"	"-2"
Complex 6	"6.2.5.1"	"0"	"-2"	"0"	"-2"	"0"	"-2"	"0"	"-2"	"0"	"-2"
Complex 6	"6.2.5.1.1"	"0"	"-2"	"0"	"-2"	"0"	"-2"	"0"	"-2"	"0"	"-2"
Complex 6	"6.2.5.1.2"	"0"	"-2"	"0"	"-2"	"0"	"-2"	"0"	"-2"	"0"	"-2"
Complex 6	"6.2.7"	"0"	"-2"	"0"	"-2"	"0"	"-2"	"0"	"-2"	"0"	"-2"
Complex 6	"6.2.8"	"0"	"-2"	"0"	"-2"	"0"	"-2"	"0"	"-2"	"0"	"-2"
Complex 6	"6.2.8.1"	"0"	"-2"	"0"	"-2"	"0"	"-2"	"0"	"-2"	"0"	"-2"
Complex 6	"6.2.8.2"	"0"	"-2"	"0"	"-2"	"0"	"-2"	"0"	"-2"	"0"	"-2"
Arginine-specific carbamoyl-phosphate synthase complex	"61.1"	"0"	"-2"	"0"	"-2"	"0"	"-2"	"0"	"-2"	"0"	"-2"
Arginine-specific carbamoyl-phosphate synthase complex	"61.1.1"	"0"	"-2"	"0"	"-2"	"0"	"-2"	"0"	"-2"	"0"	"-2"
Arginine-specific carbamoyl-phosphate synthase complex	"61.1.1.1"	"0"	"-2"	"0"	"-2"	"0"	"-2"	"0"	"-2"	"0"	"-2"
Arginine-specific carbamoyl-phosphate synthase complex	"61.1.1.1.1"	"0"	"-2"	"0"	"-2"	"0"	"-2"	"0"	"-2"	"0"	"-2"
Arginine-specific carbamoyl-phosphate synthase complex	"61.1.2"	"0"	"-2"	"0"	"-2"	"0"	"-2"	"0"	"-2"	"0"	"-2"
Arginine-specific carbamoyl-phosphate synthase complex	"61.1.2.1"	"0"	"-2"	"0"	"-2"	"0"	"-2"	"0"	"-2"	"0"	"-2"
Arginine-specific carbamoyl-phosphate synthase complex	"61.2.1.1"	"0"	"-2"	"0"	"-2"	"0"	"-2"	"0"	"-2"	"0"	"-2"
Arginine-specific carbamoyl-phosphate synthase complex	"61.2.3"	"0"	"-2"	"0"	"-2"	"0"	"-2"	"0"	"-2"	"0"	"-2"
Arginine-specific carbamoyl-phosphate synthase complex	"61.2.3.1"	"0"	"-2"	"0"	"-2"	"0"	"-2"	"0"	"-2"	"0"	"-2"
Arginine-specific carbamoyl-phosphate synthase complex	"61.2.4"	"0"	"-2"	"0"	"-2"	"0"	"-2"	"0"	"-2"	"0"	"-2"
Arginine-specific carbamoyl-phosphate synthase complex	"61.2.4.1"	"0"	"-2"	"0"	"-2"	"0"	"-2"	"0"	"-2"	"0"	"-2"
Arginine-specific carbamoyl-phosphate synthase complex	"61.2.4.2"	"0"	"-2"	"0"	"-2"	"0"	"-2"	"0"	"-2"	"0"	"-2"
Arginine-specific carbamoyl-phosphate synthase complex	"61.2.4.3"	"0"	"-2"	"0"	"-2"	"0"	"-2"	"0"	"-2"	"0"	"-2"
Arginine-specific carbamoyl-phosphate synthase complex	"61.2.6.1"	"0"	"-2"	"0"	"-2"	"0"	"-2"	"0"	"-2"	"0"	"-2"
Arginine-specific carbamoyl-phosphate synthase complex	"61.2.7"	"0"	"-2"	"0"	"-2"	"0"	"-2"	"0"	"-2"	"0"	"-2"
Arginine-specific carbamoyl-phosphate synthase complex	"61.2.7.1"	"0"	"-2"	"0"	"-2"	"0"	"-2"	"0"	"-2"	"0"	"-2"
Arginine-specific carbamoyl-phosphate synthase complex	"61.2.7.2"	"0"	"-2"	"0"	"-2"	"0"	"-2"	"0"	"-2"	"0"	"-2"
DNA repair complex	"65.1"	"0"	"-2"	"0"	"-2"	"0"	"-2"	"0"	"-2"	"0"	"-2"
DNA repair complex	"65.1.1"	"0"	"-2"	"0"	"-2"	"0"	"-2"	"0"	"-2"	"0"	"-2"
DNA repair complex	"65.2.1.1"	"0"	"-2"	"0"	"-2"	"0"	"-2"	"0"	"-2"	"0"	"-2"
DNA repair complex	"65.2.1.1.1"	"0"	"-2"	"0"	"-2"	"0"	"-2"	"0"	"-2"	"0"	"-2"
DNA repair complex	"65.2.2.2.1"	"0"	"-2"	"0"	"-2"	"0"	"-2"	"0"	"-2"	"0"	"-2"
DNA repair complex	"65.3"	"0"	"-2"	"0"	"-2"	"0"	"-2"	"0"	"-2"	"0"	"-2"
DNA repair complex	"65.3.1"	"0"	"-2"	"0"	"-2"	"0"	"-2"	"0"	"-2"	"0"	"-2"
Complex 66	"66.1.1.2.1"	"0"	"-2"	"0"	"-2"	"0"	"-2"	"0"	"-2"	"0"	"-2"
Complex 66	"66.1.2.2.2.1"	"0"	"-2"	"0"	"-2"	"0"	"-2"	"0"	"-2"	"0"	"-2"
Complex 66	"66.1.3"	"0"	"-2"	"0"	"-2"	"0"	"-2"	"0"	"-2"	"0"	"-2"
Complex 66	"66.1.3.1"	"0"	"-2"	"0"	"-2"	"0"	"-2"	"0"	"-2"	"0"	"-2"
Complex 66	"66.1.3.2"	"0"	"-2"	"0"	"-2"	"0"	"-2"	"0"	"-2"	"0"	"-2"
Complex 66	"66.1.3.3"	"0"	"-2"	"0"	"-2"	"0"	"-2"	"0"	"-2"	"0"	"-2"
Complex 66	"66.1.3.3.1"	"0"	"-2"	"0"	"-2"	"0"	"-2"	"0"	"-2"	"0"	"-2"
Complex 66	"66.1.4.1"	"0"	"-2"	"0"	"-2"	"0"	"-2"	"0"	"-2"	"0"	"-2"
Complex 66	"66.1.4.2"	"0"	"-2"	"0"	"-2"	"0"	"-2"	"0"	"-2"	"0"	"-2"
Complex 66	"66.2"	"0"	"-2"	"0"	"-2"	"0"	"-2"	"0"	"-2"	"0"	"-2"
ISW1/IOC3 complex	"68.1"	"0"	"-2"	"0"	"-2"	"0"	"-2"	"0"	"-2"	"0"	"-2"
ISW1/IOC3 complex	"68.1.1"	"0"	"-2"	"0"	"-2"	"0"	"-2"	"0"	"-2"	"0"	"-2"
ISW1/IOC3 complex	"68.1.1.1"	"0"	"-2"	"0"	"-2"	"0"	"-2"	"0"	"-2"	"0"	"-2"
ISW1/IOC3 complex	"68.1.1.1.1"	"0"	"-2"	"0"	"-2"	"0"	"-2"	"0"	"-2"	"0"	"-2"
ISW1/IOC3 complex	"68.1.1.1.2.2"	"0"	"-2"	"0"	"-2"	"0"	"-2"	"0"	"-2"	"0"	"-2"
ISW1/IOC3 complex	"68.1.1.1.2.2.1"	"0"	"-2"	"0"	"-2"	"0"	"-2"	"0"	"-2"	"0"	"-2"
ISW1/IOC3 complex	"68.1.1.1.3"	"0"	"-2"	"0"	"-2"	"0"	"-2"	"0"	"-2"	"0"	"-2"
ISW1/IOC3 complex	"68.1.2"	"0"	"-2"	"0"	"-2"	"0"	"-2"	"0"	"-2"	"0"	"-2"
ISW1/IOC3 complex	"68.1.3"	"0"	"-2"	"0"	"-2"	"0"	"-2"	"0"	"-2"	"0"	"-2"
ISW1/IOC3 complex	"68.2"	"0"	"-2"	"0"	"-2"	"0"	"-2"	"0"	"-2"	"0"	"-2"
ISW1/IOC3 complex	"68.2.1"	"0"	"-2"	"0"	"-2"	"0"	"-2"	"0"	"-2"	"0"	"-2"
ISW1/IOC3 complex	"68.2.1.1"	"0"	"-2"	"0"	"-2"	"0"	"-2"	"0"	"-2"	"0"	"-2"
ISW1/IOC3 complex	"68.2.1.1.1"	"0"	"-2"	"0"	"-2"	"0"	"-2"	"0"	"-2"	"0"	"-2"
ISW1/IOC3 complex	"68.2.1.1.1.1"	"0"	"-2"	"0"	"-2"	"0"	"-2"	"0"	"-2"	"0"	"-2"
ISW1/IOC3 complex	"68.2.1.2"	"0"	"-2"	"0"	"-2"	"0"	"-2"	"0"	"-2"	"0"	"-2"
ISW1/IOC3 complex	"68.2.2"	"0"	"-2"	"0"	"-2"	"0"	"-2"	"0"	"-2"	"0"	"-2"
ISW1/IOC3 complex	"68.2.2.1"	"0"	"-2"	"0"	"-2"	"0"	"-2"	"0"	"-2"	"0"	"-2"
ISW1/IOC3 complex	"68.2.2.1.1"	"0"	"-2"	"0"	"-2"	"0"	"-2"	"0"	"-2"	"0"	"-2"
ISW1/IOC3 complex	"68.2.2.1.1.1"	"0"	"-2"	"0"	"-2"	"0"	"-2"	"0"	"-2"	"0"	"-2"
ISW1/IOC3 complex	"68.2.2.1.1.1.1"	"0"	"-2"	"0"	"-2"	"0"	"-2"	"0"	"-2"	"0"	"-2"
ISW1/IOC3 complex	"68.2.2.2"	"0"	"-2"	"0"	"-2"	"0"	"-2"	"0"	"-2"	"0"	"-2"
ISW1/IOC3 complex	"68.3"	"0"	"-2"	"0"	"-2"	"0"	"-2"	"0"	"-2"	"0"	"-2"
ISW1/IOC3 complex	"68.4.1"	"0"	"-2"	"0"	"-2"	"0"	"-2"	"0"	"-2"	"0"	"-2"
ISW1/IOC3 complex	"68.4.1.1"	"0"	"-2"	"0"	"-2"	"0"	"-2"	"0"	"-2"	"0"	"-2"
ISW1/IOC3 complex	"68.4.1.1.1"	"0"	"-2"	"0"	"-2"	"0"	"-2"	"0"	"-2"	"0"	"-2"
ISW1/IOC3 complex	"68.4.1.1.1.1"	"0"	"-2"	"0"	"-2"	"0"	"-2"	"0"	"-2"	"0"	"-2"
ISW1/IOC3 complex	"68.4.1.1.1.2"	"0"	"-2"	"0"	"-2"	"0"	"-2"	"0"	"-2"	"0"	"-2"
ISW1/IOC3 complex	"68.4.1.1.2"	"0"	"-2"	"0"	"-2"	"0"	"-2"	"0"	"-2"	"0"	"-2"
ISW1/IOC3 complex	"68.4.1.1.2.1"	"0"	"-2"	"0"	"-2"	"0"	"-2"	"0"	"-2"	"0"	"-2"
ISW1/IOC3 complex	"68.4.1.1.2.2"	"0"	"-2"	"0"	"-2"	"0"	"-2"	"0"	"-2"	"0"	"-2"
ISW1/IOC3 complex	"68.4.1.1.2.2.1"	"0"	"-2"	"0"	"-2"	"0"	"-2"	"0"	"-2"	"0"	"-2"
ISW1/IOC3 complex	"68.4.1.1.3"	"0"	"-2"	"0"	"-2"	"0"	"-2"	"0"	"-2"	"0"	"-2"
ISW1/IOC3 complex	"68.4.1.1.4"	"0"	"-2"	"0"	"-2"	"0"	"-2"	"0"	"-2"	"0"	"-2"
ISW1/IOC3 complex	"68.4.1.2"	"0"	"-2"	"0"	"-2"	"0"	"-2"	"0"	"-2"	"0"	"-2"
ISW1/IOC3 complex	"68.4.3"	"0"	"-2"	"0"	"-2"	"0"	"-2"	"0"	"-2"	"0"	"-2"
Protein phosphatase 1 complex	"79.2.1.5.3"	"0"	"-2"	"0"	"-2"	"0"	"-2"	"0"	"-2"	"0"	"-2"
Protein phosphatase 1 complex	"79.2.1.7"	"0"	"-2"	"0"	"-2"	"0"	"-2"	"0"	"-2"	"0"	"-2"
Complex 93	"93.1"	"0"	"-2"	"0"	"-2"	"0"	"-2"	"0"	"-2"	"0"	"-2"
Complex 93	"93.1.1.1"	"0"	"-2"	"0"	"-2"	"0"	"-2"	"0"	"-2"	"0"	"-2"
Gyp5/Gyl1 complex	"96.1"	"0"	"-2"	"0"	"-2"	"0"	"-2"	"0"	"-2"	"0"	"-2"
Sin3 Histone deacetylase complex	"22.1.1.1"	"0"	"-2"	"0"	"-2"	"0"	"-2"	"-1"	"-2"	"0"	"-2"
Sin3 Histone deacetylase complex	"22.1.1.1.2"	"0"	"-2"	"0"	"-2"	"0"	"-2"	"-1"	"-2"	"0"	"-2"
Sin3 Histone deacetylase complex	"22.1.1.1.3"	"0"	"-2"	"0"	"-2"	"0"	"-2"	"-1"	"-2"	"0"	"-2"
Sin3 Histone deacetylase complex	"22.1.1.2.4.1.1"	"0"	"-2"	"0"	"-2"	"0"	"-2"	"-1"	"-2"	"0"	"-2"
Sin3 Histone deacetylase complex	"22.1.1.2.6"	"0"	"-2"	"0"	"-2"	"0"	"-2"	"-1"	"-2"	"0"	"-2"
Sin3 Histone deacetylase complex	"22.1.1.4"	"0"	"-2"	"0"	"-2"	"0"	"-2"	"-1"	"-2"	"0"	"-2"
Sin3 Histone deacetylase complex	"22.1.1.5"	"0"	"-2"	"0"	"-2"	"0"	"-2"	"-1"	"-2"	"0"	"-2"
eIF4A	"478.1.2.1.1.1"	"0"	"-2"	"0"	"-2"	"0"	"-2"	"-1"	"-2"	"0"	"-2"
Complex 311	"311.1.1.1"	"0"	"-2"	"0"	"-2"	"0"	"-2"	"-1"	"-2"	"-1"	"-2"
Complex 311	"311.1.1.1.1"	"0"	"-2"	"0"	"-2"	"0"	"-2"	"-1"	"-2"	"-1"	"-2"
Complex 311	"311.1.1.1.1.1"	"0"	"-2"	"0"	"-2"	"0"	"-2"	"-1"	"-2"	"-1"	"-2"
Complex 311	"311.1.1.1.2"	"0"	"-2"	"0"	"-2"	"0"	"-2"	"-1"	"-2"	"-1"	"-2"
Complex 311	"311.1.1.4"	"0"	"-2"	"0"	"-2"	"0"	"-2"	"-1"	"-2"	"-1"	"-2"
Complex 311	"311.1.2.1"	"0"	"-2"	"0"	"-2"	"0"	"-2"	"-1"	"-2"	"-1"	"-2"
Complex 311	"311.1.2.2"	"0"	"-2"	"0"	"-2"	"0"	"-2"	"-1"	"-2"	"-1"	"-2"
Complex 311	"311.1.3.1"	"0"	"-2"	"0"	"-2"	"0"	"-2"	"-1"	"-2"	"-1"	"-2"
Complex 311	"311.1.3.2"	"0"	"-2"	"0"	"-2"	"0"	"-2"	"-1"	"-2"	"-1"	"-2"
Complex 107	"107.1.1.1.1.1"	"0"	"-2"	"0"	"-2"	"-1"	"-2"	"0"	"-2"	"0"	"-2"
Complex 349	"349.1.1.1"	"0"	"-2"	"0"	"-2"	"-1"	"-2"	"0"	"-2"	"0"	"-2"
Complex 360	"360.1.2.1"	"0"	"-2"	"0"	"-2"	"-1"	"-2"	"0"	"-2"	"0"	"-2"
Bre5/Ubp3 complex	"152.1.1.2.2"	"0"	"-2"	"0"	"-2"	"-1"	"-2"	"-1"	"-2"	"-1"	"-2"
Bre5/Ubp3 complex	"152.1.1.2.2.1"	"0"	"-2"	"0"	"-2"	"-1"	"-2"	"-1"	"-2"	"-1"	"-2"
Bre5/Ubp3 complex	"152.1.2"	"0"	"-2"	"0"	"-2"	"-1"	"-2"	"-1"	"-2"	"-1"	"-2"
Complex 384	"384.1.2"	"0"	"-2"	"0"	"-2"	"-1"	"-2"	"-1"	"-2"	"-1"	"-2"
Complex 51	"51.1"	"0"	"-2"	"0"	"-2"	"-1"	"-2"	"-1"	"-2"	"-1"	"-2"
Complex 51	"51.1.1"	"0"	"-2"	"0"	"-2"	"-1"	"-2"	"-1"	"-2"	"-1"	"-2"
Complex 51	"51.2.1.2"	"0"	"-2"	"0"	"-2"	"-1"	"-2"	"-1"	"-2"	"-1"	"-2"
Complex 51	"51.2.2"	"0"	"-2"	"0"	"-2"	"-1"	"-2"	"-1"	"-2"	"-1"	"-2"
Complex 51	"51.2.2.1"	"0"	"-2"	"0"	"-2"	"-1"	"-2"	"-1"	"-2"	"-1"	"-2"
Complex 51	"51.2.2.1.1"	"0"	"-2"	"0"	"-2"	"-1"	"-2"	"-1"	"-2"	"-1"	"-2"
Complex 51	"51.2.2.1.1.1"	"0"	"-2"	"0"	"-2"	"-1"	"-2"	"-1"	"-2"	"-1"	"-2"
Complex 51	"51.2.2.1.2"	"0"	"-2"	"0"	"-2"	"-1"	"-2"	"-1"	"-2"	"-1"	"-2"
Complex 51	"51.2.2.1.4"	"0"	"-2"	"0"	"-2"	"-1"	"-2"	"-1"	"-2"	"-1"	"-2"
Complex 51	"51.2.2.2"	"0"	"-2"	"0"	"-2"	"-1"	"-2"	"-1"	"-2"	"-1"	"-2"
Complex 51	"51.2.2.3"	"0"	"-2"	"0"	"-2"	"-1"	"-2"	"-1"	"-2"	"-1"	"-2"
Complex 51	"51.2.2.5"	"0"	"-2"	"0"	"-2"	"-1"	"-2"	"-1"	"-2"	"-1"	"-2"
Complex 51	"51.2.2.6"	"0"	"-2"	"0"	"-2"	"-1"	"-2"	"-1"	"-2"	"-1"	"-2"
Complex 51	"51.2.2.7"	"0"	"-2"	"0"	"-2"	"-1"	"-2"	"-1"	"-2"	"-1"	"-2"
Complex 51	"51.2.3"	"0"	"-2"	"0"	"-2"	"-1"	"-2"	"-1"	"-2"	"-1"	"-2"
Complex 51	"51.3.1"	"0"	"-2"	"0"	"-2"	"-1"	"-2"	"-1"	"-2"	"-1"	"-2"
Complex 51	"51.3.1.1"	"0"	"-2"	"0"	"-2"	"-1"	"-2"	"-1"	"-2"	"-1"	"-2"
Complex 51	"51.3.1.2"	"0"	"-2"	"0"	"-2"	"-1"	"-2"	"-1"	"-2"	"-1"	"-2"
Complex 51	"51.3.1.3"	"0"	"-2"	"0"	"-2"	"-1"	"-2"	"-1"	"-2"	"-1"	"-2"
Complex 51	"51.3.1.4"	"0"	"-2"	"0"	"-2"	"-1"	"-2"	"-1"	"-2"	"-1"	"-2"
Complex 51	"51.3.1.5"	"0"	"-2"	"0"	"-2"	"-1"	"-2"	"-1"	"-2"	"-1"	"-2"
2-oxoglutarate dehydrogenase complex	"303.1.5.1"	"0"	"-2"	"0"	"-2"	"-2"	"-1"	"-1"	"-1"	"-2"	"-1"
Pyruvate dehydrogenase	"86.1.1"	"0"	"-2"	"0"	"-2"	"-2"	"-2"	"-1"	"-2"	"-1"	"-2"
Pyruvate dehydrogenase	"86.2.1.1.1.1.2"	"0"	"-2"	"0"	"-2"	"-2"	"-2"	"-1"	"-2"	"-1"	"-2"
Pyruvate dehydrogenase	"86.2.1.1.7"	"0"	"-2"	"0"	"-2"	"-2"	"-2"	"-1"	"-2"	"-1"	"-2"
2-oxoglutarate dehydrogenase complex	"303.1.1"	"0"	"-2"	"0"	"-2"	"-2"	"-2"	"-1"	"-2"	"-2"	"-2"
2-oxoglutarate dehydrogenase complex	"303.1.1.1"	"0"	"-2"	"0"	"-2"	"-2"	"-2"	"-1"	"-2"	"-2"	"-2"
2-oxoglutarate dehydrogenase complex	"303.1.2.1.1"	"0"	"-2"	"0"	"-2"	"-2"	"-2"	"-1"	"-2"	"-2"	"-2"
2-oxoglutarate dehydrogenase complex	"303.1.3"	"0"	"-2"	"0"	"-2"	"-2"	"-2"	"-1"	"-2"	"-2"	"-2"
2-oxoglutarate dehydrogenase complex	"303.1.3.1"	"0"	"-2"	"0"	"-2"	"-2"	"-2"	"-1"	"-2"	"-2"	"-2"
2-oxoglutarate dehydrogenase complex	"303.1.3.4.1"	"0"	"-2"	"0"	"-2"	"-2"	"-2"	"-1"	"-2"	"-2"	"-2"
2-oxoglutarate dehydrogenase complex	"303.1.7"	"0"	"-2"	"0"	"-2"	"-2"	"-2"	"-1"	"-2"	"-2"	"-2"
2-oxoglutarate dehydrogenase complex	"303.1.8"	"0"	"-2"	"0"	"-2"	"-2"	"-2"	"-1"	"-2"	"-2"	"-2"
2-oxoglutarate dehydrogenase complex	"303.1.9.1"	"0"	"-2"	"0"	"-2"	"-2"	"-2"	"-1"	"-2"	"-2"	"-2"
Complex 164	"164.1.2.1.1.1"	"0"	"-2"	"-1"	"-2"	"0"	"-2"	"0"	"-2"	"0"	"-2"
Complex 193	"193.1.1.1"	"0"	"-2"	"-1"	"-2"	"-1"	"-2"	"-1"	"-2"	"0"	"-2"
Complex 193	"193.1.1.1.1"	"0"	"-2"	"-1"	"-2"	"-1"	"-2"	"-1"	"-2"	"0"	"-2"
Complex 122	"122.1.1.1.2"	"0"	"-2"	"-1"	"-2"	"-1"	"-2"	"-1"	"-2"	"-1"	"-2"
Complex 212	"212.1.1.1"	"0"	"-2"	"-1"	"-2"	"-1"	"-2"	"-1"	"-2"	"-1"	"-2"
Complex 212	"212.1.1.1.1"	"0"	"-2"	"-1"	"-2"	"-1"	"-2"	"-1"	"-2"	"-1"	"-2"
Complex 212	"212.1.1.1.2"	"0"	"-2"	"-1"	"-2"	"-1"	"-2"	"-1"	"-2"	"-1"	"-2"
Complex 212	"212.1.1.2.1"	"0"	"-2"	"-1"	"-2"	"-1"	"-2"	"-1"	"-2"	"-1"	"-2"
Complex 212	"212.1.1.2.1.1"	"0"	"-2"	"-1"	"-2"	"-1"	"-2"	"-1"	"-2"	"-1"	"-2"
Complex 212	"212.1.1.2.1.1.1"	"0"	"-2"	"-1"	"-2"	"-1"	"-2"	"-1"	"-2"	"-1"	"-2"
Complex 212	"212.1.1.2.1.1.1.1"	"0"	"-2"	"-1"	"-2"	"-1"	"-2"	"-1"	"-2"	"-1"	"-2"
Complex 212	"212.1.1.2.1.1.1.1.1"	"0"	"-2"	"-1"	"-2"	"-1"	"-2"	"-1"	"-2"	"-1"	"-2"
Complex 212	"212.1.1.2.1.1.1.1.2"	"0"	"-2"	"-1"	"-2"	"-1"	"-2"	"-1"	"-2"	"-1"	"-2"
Complex 212	"212.1.1.2.1.1.2"	"0"	"-2"	"-1"	"-2"	"-1"	"-2"	"-1"	"-2"	"-1"	"-2"
Complex 212	"212.1.1.2.1.1.2.1"	"0"	"-2"	"-1"	"-2"	"-1"	"-2"	"-1"	"-2"	"-1"	"-2"
Pyruvate dehydrogenase	"86.2.1.1.1.1.1.1.1"	"0"	"-2"	"-1"	"-2"	"-2"	"-2"	"-1"	"-2"	"-1"	"-2"
2-oxoglutarate dehydrogenase complex	"303.1.1.1.2"	"0"	"-2"	"-1"	"-2"	"-2"	"-2"	"-2"	"-2"	"-2"	"-2"
Complex 51	"51.1.1.1"	"0"	"-2"	"-1"	"-2"	"-2"	"-2"	"-2"	"-2"	"-2"	"-2"
Complex 51	"51.2.2.1.1.2.1.1"	"0"	"-2"	"-1"	"-2"	"-2"	"-2"	"-2"	"-2"	"-2"	"-2"
Complex 51	"51.2.2.4"	"0"	"-2"	"-1"	"-2"	"-2"	"-2"	"-2"	"-2"	"-2"	"-2"
Complex 51	"51.3"	"0"	"-2"	"-1"	"-2"	"-2"	"-2"	"-2"	"-2"	"-2"	"-2"
Complex 51	"51.3.2"	"0"	"-2"	"-1"	"-2"	"-2"	"-2"	"-2"	"-2"	"-2"	"-2"
Bro1/Snf7 complex	"353.1"	"0"	"n/a"	"-1"	"n/a"	"-1"	"n/a"	"-2"	"n/a"	"-1"	"n/a"
Complex 51	"51.2.2.1.1.2.1"	"0"	"n/a"	"-1"	"n/a"	"-2"	"n/a"	"-2"	"n/a"	"-2"	"n/a"
Complex 272	"272.1.2.3"	"-1"	"0"	"-1"	"0"	"-1"	"0"	"-2"	"0"	"-1"	"0"
Complex 272	"272.1.2.3.1"	"-1"	"0"	"-1"	"0"	"-1"	"0"	"-2"	"0"	"-1"	"0"
Complex 481	"481.1.1"	"-1"	"0"	"-1"	"0"	"-1"	"0"	"-2"	"0"	"-1"	"0"
Complex 272	"272.1.2"	"-1"	"0"	"-1"	"0"	"-1"	"-1"	"-2"	"-1"	"-1"	"-1"
38S HOPS complex	"429.1.1"	"-1"	"0"	"-1"	"0"	"-2"	"0"	"-2"	"0"	"-1"	"0"
38S HOPS complex	"429.1.1.1"	"-1"	"0"	"-1"	"0"	"-2"	"0"	"-2"	"0"	"-1"	"0"
SAGA complex	"81.1.5.2.1"	"-1"	"0"	"-1"	"0"	"-2"	"0"	"-2"	"0"	"-1"	"0"
Complex 311	"311.1.1.2.1.1"	"-1"	"0"	"-1"	"0"	"-2"	"0"	"-2"	"0"	"-2"	"0"
SBF, SWI4-SWI6-dependent cell cycle box binding factor complex	"235.1.1"	"-1"	"0"	"-1"	"-1"	"-2"	"0"	"-1"	"0"	"-1"	"0"
Rvs161/Rvs167 complex	"365.1.1.4"	"-1"	"0"	"-2"	"0"	"-2"	"0"	"-2"	"0"	"-2"	"0"
Rvs161/Rvs167 complex	"365.1.1.4.1"	"-1"	"0"	"-2"	"0"	"-2"	"0"	"-2"	"0"	"-2"	"0"
Rvs161/Rvs167 complex	"365.1.1.4.3"	"-1"	"0"	"-2"	"0"	"-2"	"0"	"-2"	"0"	"-2"	"0"
m-AAA protease complex	"8.2.1.1"	"-1"	"0"	"-2"	"0"	"-2"	"0"	"-2"	"0"	"-2"	"0"
m-AAA protease complex	"8.1.1.1"	"-1"	"0"	"-2"	"0"	"-2"	"0"	"-2"	"-1"	"-2"	"-1"
m-AAA protease complex	"8.1"	"-1"	"0"	"-2"	"0"	"-2"	"-1"	"-2"	"-1"	"-2"	"-1"
m-AAA protease complex	"8.1.1"	"-1"	"0"	"-2"	"0"	"-2"	"-1"	"-2"	"-1"	"-2"	"-1"
Complex 310	"310.1.1"	"-1"	"-1"	"0"	"-2"	"0"	"-2"	"0"	"-2"	"0"	"-2"
Complex 132	"132.1.1.1"	"-1"	"-1"	"-1"	"-1"	"0"	"-2"	"-1"	"-2"	"0"	"-2"
Complex 132	"132.1.1.1.1"	"-1"	"-1"	"-1"	"-1"	"0"	"-2"	"-1"	"-2"	"0"	"-2"
SAGA complex	"81.1.1"	"-1"	"-1"	"-1"	"-1"	"-1"	"0"	"-2"	"-1"	"-1"	"0"
SAGA complex	"81.1.5"	"-1"	"-1"	"-1"	"-1"	"-1"	"0"	"-2"	"-1"	"-1"	"0"
INO80 protein complex	"190.1.1.2.3.3"	"-1"	"-1"	"-1"	"-1"	"-1"	"-1"	"-1"	"-2"	"0"	"-2"
INO80 protein complex	"190.1.1.2.3.1.1.2.2.2"	"-1"	"-1"	"-1"	"-1"	"-1"	"-1"	"-1"	"-2"	"-1"	"-2"
SAGA complex	"81.1"	"-1"	"-1"	"-1"	"-1"	"-1"	"-1"	"-2"	"-1"	"-1"	"-1"
SAGA complex	"81.1.4"	"-1"	"-1"	"-1"	"-1"	"-1"	"-1"	"-2"	"-1"	"-1"	"-1"
Complex 480	"480.1.1"	"-1"	"-1"	"-1"	"-1"	"-1"	"-2"	"-1"	"-2"	"-1"	"-1"
Mannan Polymerase II	"111.1.2"	"-1"	"-1"	"-1"	"-1"	"-1"	"-2"	"-1"	"-2"	"-1"	"-2"
Mannan Polymerase II	"111.1.2.1"	"-1"	"-1"	"-1"	"-1"	"-1"	"-2"	"-1"	"-2"	"-1"	"-2"
Complex 240	"240.1.2.1"	"-1"	"-1"	"-1"	"-1"	"-1"	"-2"	"-1"	"-2"	"-1"	"-2"
Cytochrome bc1 complex	"304.1.1.1"	"-1"	"-1"	"-1"	"-1"	"-2"	"0"	"-2"	"0"	"-2"	"0"
Cytoskeleton-regulatory Lsb3/Las17 complex	"42.2.1.4.1"	"-1"	"-1"	"-1"	"-1"	"-2"	"0"	"-2"	"0"	"-2"	"0"
Cytochrome bc1 complex	"304.1.1.2"	"-1"	"-1"	"-1"	"-1"	"-2"	"-2"	"-2"	"-2"	"-2"	"-2"
Complex 198	"198.1.1.1.1.2"	"-1"	"-1"	"-1"	"-2"	"0"	"-1"	"0"	"-1"	"0"	"-1"
SAGA complex	"81.1.3"	"-1"	"-1"	"-1"	"-2"	"-1"	"-1"	"-2"	"-2"	"-1"	"-1"
Complex 106	"106.1.3"	"-1"	"-1"	"-1"	"-2"	"-1"	"-2"	"-1"	"-2"	"-1"	"-1"
Mitochondrial ribosomal large subunit	"60.2.3.1"	"-1"	"-1"	"-1"	"-2"	"-1"	"-2"	"-2"	"-2"	"-1"	"-2"
Mitochondrial ribosomal large subunit	"60.2.3.1.1"	"-1"	"-1"	"-1"	"-2"	"-1"	"-2"	"-2"	"-2"	"-1"	"-2"
Mitochondrial ribosomal large subunit	"60.2.3"	"-1"	"-1"	"-1"	"-2"	"-1"	"-2"	"-2"	"-2"	"-2"	"-2"
Mitochondrial ribosomal large subunit	"60.3.1"	"-1"	"-1"	"-1"	"-2"	"-2"	"-2"	"-2"	"-2"	"-2"	"-2"
V0 vacuolar ATPase complex	"14.2.1.1.1.1"	"-1"	"-1"	"-2"	"0"	"-2"	"0"	"-2"	"0"	"-2"	"0"
Rvs161/Rvs167 complex	"365.1.1.4.2"	"-1"	"-1"	"-2"	"-1"	"-2"	"0"	"-2"	"0"	"-2"	"0"
Complex 90	"90.1.1"	"-1"	"-1"	"-2"	"-1"	"-2"	"0"	"-2"	"-1"	"-2"	"0"
Complex 104	"104.1.1.2"	"-1"	"-1"	"-2"	"-1"	"-2"	"-1"	"-2"	"-2"	"-2"	"-1"
m-AAA protease complex	"8.1.1.1.1"	"-1"	"-1"	"-2"	"-1"	"-2"	"-2"	"-2"	"-2"	"-2"	"-1"
Mitochondrial ribosomal large subunit	"60.2.4.1"	"-1"	"-1"	"-2"	"-2"	"-2"	"-2"	"-2"	"-2"	"-2"	"-2"
Complex 160	"160.1.1.2"	"-1"	"-2"	"0"	"-1"	"0"	"-2"	"0"	"-1"	"0"	"-1"
Complex 177	"177.1.2"	"-1"	"-2"	"0"	"-2"	"0"	"-2"	"0"	"-2"	"0"	"-1"
Complex 160	"160.1.1"	"-1"	"-2"	"0"	"-2"	"0"	"-2"	"0"	"-2"	"0"	"-2"
Complex 177	"177.1.1"	"-1"	"-2"	"0"	"-2"	"0"	"-2"	"0"	"-2"	"0"	"-2"
Complex 177	"177.1.1.1"	"-1"	"-2"	"0"	"-2"	"0"	"-2"	"0"	"-2"	"0"	"-2"
Complex 177	"177.1.3.3"	"-1"	"-2"	"0"	"-2"	"0"	"-2"	"0"	"-2"	"0"	"-2"
Complex 310	"310.1.3.2.2"	"-1"	"-2"	"0"	"-2"	"0"	"-2"	"0"	"-2"	"0"	"-2"
Complex 310	"310.1.3.2.2.1"	"-1"	"-2"	"0"	"-2"	"0"	"-2"	"0"	"-2"	"0"	"-2"
Complex 417	"417.1.1.1.3"	"-1"	"-2"	"0"	"-2"	"0"	"-2"	"0"	"-2"	"0"	"-2"
Complex 417	"417.1.1.3"	"-1"	"-2"	"0"	"-2"	"0"	"-2"	"0"	"-2"	"0"	"-2"
Complex 432	"432.1.1"	"-1"	"-2"	"0"	"-2"	"0"	"-2"	"0"	"-2"	"0"	"-2"
Complex 432	"432.1.3"	"-1"	"-2"	"0"	"-2"	"0"	"-2"	"0"	"-2"	"0"	"-2"
Karyopherins complex	"82.2.1.1.1.2"	"-1"	"-2"	"0"	"-2"	"0"	"-2"	"0"	"-2"	"0"	"-2"
Karyopherins complex	"82.2.1.1.2"	"-1"	"-2"	"0"	"-2"	"0"	"-2"	"0"	"-2"	"0"	"-2"
Complex 198	"198.1.1.4"	"-1"	"-2"	"-1"	"-1"	"0"	"-1"	"0"	"-1"	"0"	"-1"
Pab1/eIF4G/eIF4E complex	"67.2.7"	"-1"	"-2"	"-1"	"-1"	"-1"	"0"	"-1"	"0"	"-1"	"0"
Complex 361	"361.1.1.3.1"	"-1"	"-2"	"-1"	"-1"	"-1"	"-1"	"0"	"0"	"0"	"0"
INO80 protein complex	"190.1.1.4.1"	"-1"	"-2"	"-1"	"-1"	"-1"	"-1"	"-1"	"-1"	"0"	"-1"
INO80 protein complex	"190.1.1.2.3.1.1.2.2.1"	"-1"	"-2"	"-1"	"-1"	"-1"	"-1"	"-1"	"-1"	"-1"	"-1"
Complex 252	"252.1.7.1.1"	"-1"	"-2"	"-1"	"-1"	"-1"	"-1"	"-1"	"-1"	"-1"	"-1"
Complex 5	"5.1.1"	"-1"	"-2"	"-1"	"-1"	"-1"	"-1"	"-1"	"-1"	"-1"	"-1"
INO80 protein complex	"190.1.1.2.1"	"-1"	"-2"	"-1"	"-1"	"-1"	"-1"	"-1"	"-2"	"0"	"-1"
Complex 66	"66.1.2.1"	"-1"	"-2"	"-1"	"-2"	"0"	"-1"	"0"	"-2"	"0"	"-2"
Complex 66	"66.1.2.2"	"-1"	"-2"	"-1"	"-2"	"0"	"-1"	"0"	"-2"	"0"	"-2"
Kel1/Lte1 complex	"184.1.1.1"	"-1"	"-2"	"-1"	"-2"	"0"	"-1"	"-1"	"-1"	"0"	"-1"
Complex 117	"117.1.3.1"	"-1"	"-2"	"-1"	"-2"	"0"	"-2"	"0"	"-2"	"0"	"-2"
Complex 150	"150.1.1.1"	"-1"	"-2"	"-1"	"-2"	"0"	"-2"	"0"	"-2"	"0"	"-2"
THO complex	"161.1.4.1"	"-1"	"-2"	"-1"	"-2"	"0"	"-2"	"0"	"-2"	"0"	"-2"
Complex 198	"198.1.2.6"	"-1"	"-2"	"-1"	"-2"	"0"	"-2"	"0"	"-2"	"0"	"-2"
DNA repair complex	"25.1.2"	"-1"	"-2"	"-1"	"-2"	"0"	"-2"	"0"	"-2"	"0"	"-2"
DNA repair complex	"25.2.1.3"	"-1"	"-2"	"-1"	"-2"	"0"	"-2"	"0"	"-2"	"0"	"-2"
Cytoplasmic mRNA processing body	"281.1.1.1.2.1"	"-1"	"-2"	"-1"	"-2"	"0"	"-2"	"0"	"-2"	"0"	"-2"
Cytoplasmic mRNA processing body	"281.1.1.6"	"-1"	"-2"	"-1"	"-2"	"0"	"-2"	"0"	"-2"	"0"	"-2"
Complex 436	"436.1.1"	"-1"	"-2"	"-1"	"-2"	"0"	"-2"	"0"	"-2"	"0"	"-2"
Complex 436	"436.1.1.1"	"-1"	"-2"	"-1"	"-2"	"0"	"-2"	"0"	"-2"	"0"	"-2"
Complex 436	"436.1.1.1.1"	"-1"	"-2"	"-1"	"-2"	"0"	"-2"	"0"	"-2"	"0"	"-2"
Complex 436	"436.1.1.1.2"	"-1"	"-2"	"-1"	"-2"	"0"	"-2"	"0"	"-2"	"0"	"-2"
Complex 436	"436.1.1.1.2.1"	"-1"	"-2"	"-1"	"-2"	"0"	"-2"	"0"	"-2"	"0"	"-2"
Complex 436	"436.1.1.1.2.2"	"-1"	"-2"	"-1"	"-2"	"0"	"-2"	"0"	"-2"	"0"	"-2"
Complex 436	"436.1.1.1.3"	"-1"	"-2"	"-1"	"-2"	"0"	"-2"	"0"	"-2"	"0"	"-2"
Complex 436	"436.1.1.1.4"	"-1"	"-2"	"-1"	"-2"	"0"	"-2"	"0"	"-2"	"0"	"-2"
Complex 436	"436.1.1.2"	"-1"	"-2"	"-1"	"-2"	"0"	"-2"	"0"	"-2"	"0"	"-2"
Complex 436	"436.1.1.2.1"	"-1"	"-2"	"-1"	"-2"	"0"	"-2"	"0"	"-2"	"0"	"-2"
Complex 66	"66.1"	"-1"	"-2"	"-1"	"-2"	"0"	"-2"	"0"	"-2"	"0"	"-2"
Complex 66	"66.1.1"	"-1"	"-2"	"-1"	"-2"	"0"	"-2"	"0"	"-2"	"0"	"-2"
Complex 66	"66.1.1.1"	"-1"	"-2"	"-1"	"-2"	"0"	"-2"	"0"	"-2"	"0"	"-2"
Complex 66	"66.1.1.1.1"	"-1"	"-2"	"-1"	"-2"	"0"	"-2"	"0"	"-2"	"0"	"-2"
Complex 66	"66.1.1.1.1.1"	"-1"	"-2"	"-1"	"-2"	"0"	"-2"	"0"	"-2"	"0"	"-2"
Complex 66	"66.1.1.1.1.1.1"	"-1"	"-2"	"-1"	"-2"	"0"	"-2"	"0"	"-2"	"0"	"-2"
Complex 66	"66.1.1.1.1.1.2"	"-1"	"-2"	"-1"	"-2"	"0"	"-2"	"0"	"-2"	"0"	"-2"
Complex 66	"66.1.1.1.1.1.2.1"	"-1"	"-2"	"-1"	"-2"	"0"	"-2"	"0"	"-2"	"0"	"-2"
Complex 66	"66.1.1.1.2"	"-1"	"-2"	"-1"	"-2"	"0"	"-2"	"0"	"-2"	"0"	"-2"
Complex 66	"66.1.1.2"	"-1"	"-2"	"-1"	"-2"	"0"	"-2"	"0"	"-2"	"0"	"-2"
Complex 66	"66.1.2.2.1"	"-1"	"-2"	"-1"	"-2"	"0"	"-2"	"0"	"-2"	"0"	"-2"
Complex 66	"66.1.2.2.2"	"-1"	"-2"	"-1"	"-2"	"0"	"-2"	"0"	"-2"	"0"	"-2"
Complex 66	"66.1.2.3.1"	"-1"	"-2"	"-1"	"-2"	"0"	"-2"	"0"	"-2"	"0"	"-2"
Complex 66	"66.1.4"	"-1"	"-2"	"-1"	"-2"	"0"	"-2"	"0"	"-2"	"0"	"-2"
Complex 66	"66.1.4.3"	"-1"	"-2"	"-1"	"-2"	"0"	"-2"	"0"	"-2"	"0"	"-2"
Sit4/Sap185 protein phosphatase complex	"83.2.1.1.1.1.1.1.1"	"-1"	"-2"	"-1"	"-2"	"0"	"-2"	"0"	"-2"	"0"	"-2"
Complex 165	"165.1"	"-1"	"-2"	"-1"	"-2"	"0"	"-2"	"-1"	"-2"	"0"	"-2"
Complex 165	"165.1.1"	"-1"	"-2"	"-1"	"-2"	"0"	"-2"	"-1"	"-2"	"0"	"-2"
Complex 165	"165.1.1.1"	"-1"	"-2"	"-1"	"-2"	"0"	"-2"	"-1"	"-2"	"0"	"-2"
Complex 165	"165.1.1.2"	"-1"	"-2"	"-1"	"-2"	"0"	"-2"	"-1"	"-2"	"0"	"-2"
Complex 165	"165.1.1.3.2.1"	"-1"	"-2"	"-1"	"-2"	"0"	"-2"	"-1"	"-2"	"0"	"-2"
Complex 165	"165.1.1.3.2.1.1"	"-1"	"-2"	"-1"	"-2"	"0"	"-2"	"-1"	"-2"	"0"	"-2"
Complex 165	"165.1.1.3.2.1.1.1"	"-1"	"-2"	"-1"	"-2"	"0"	"-2"	"-1"	"-2"	"0"	"-2"
Complex 165	"165.1.1.3.2.1.2"	"-1"	"-2"	"-1"	"-2"	"0"	"-2"	"-1"	"-2"	"0"	"-2"
Complex 165	"165.1.2"	"-1"	"-2"	"-1"	"-2"	"0"	"-2"	"-1"	"-2"	"0"	"-2"
Complex 165	"165.1.2.1"	"-1"	"-2"	"-1"	"-2"	"0"	"-2"	"-1"	"-2"	"0"	"-2"
Lsm2-Lsm8 complex	"3.2.1.1"	"-1"	"-2"	"-1"	"-2"	"0"	"-2"	"-1"	"-2"	"0"	"-2"
Mannan Polymerase II	"111.1.1.1"	"-1"	"-2"	"-1"	"-2"	"-1"	"-1"	"-1"	"-1"	"-1"	"-1"
Complex 252	"252.1.6.1"	"-1"	"-2"	"-1"	"-2"	"-1"	"-1"	"-1"	"-1"	"-1"	"-1"
Complex 252	"252.1.6.2"	"-1"	"-2"	"-1"	"-2"	"-1"	"-1"	"-1"	"-1"	"-1"	"-1"
Complex 252	"252.1.6.2.2.1.1.1"	"-1"	"-2"	"-1"	"-2"	"-1"	"-1"	"-1"	"-1"	"-1"	"-1"
Complex 117	"117.1.1.1"	"-1"	"-2"	"-1"	"-2"	"-1"	"-2"	"0"	"-2"	"0"	"-2"
Complex 117	"117.1.2"	"-1"	"-2"	"-1"	"-2"	"-1"	"-2"	"0"	"-2"	"0"	"-2"
Complex 117	"117.1.2.1"	"-1"	"-2"	"-1"	"-2"	"-1"	"-2"	"0"	"-2"	"0"	"-2"
Complex 117	"117.1.2.1.1"	"-1"	"-2"	"-1"	"-2"	"-1"	"-2"	"0"	"-2"	"0"	"-2"
Complex 117	"117.1.3"	"-1"	"-2"	"-1"	"-2"	"-1"	"-2"	"0"	"-2"	"0"	"-2"
Complex 252	"252.1.7.1.1.1"	"-1"	"-2"	"-1"	"-2"	"-1"	"-2"	"-1"	"-1"	"-1"	"-1"
Complex 158	"158.1.1.1.1.1"	"-1"	"-2"	"-1"	"-2"	"-1"	"-2"	"-1"	"-2"	"0"	"-2"
Complex 158	"158.1.1.1.2.3"	"-1"	"-2"	"-1"	"-2"	"-1"	"-2"	"-1"	"-2"	"0"	"-2"
INO80 protein complex	"190.1"	"-1"	"-2"	"-1"	"-2"	"-1"	"-2"	"-1"	"-2"	"0"	"-2"
INO80 protein complex	"190.1.1"	"-1"	"-2"	"-1"	"-2"	"-1"	"-2"	"-1"	"-2"	"0"	"-2"
INO80 protein complex	"190.1.1.1"	"-1"	"-2"	"-1"	"-2"	"-1"	"-2"	"-1"	"-2"	"0"	"-2"
INO80 protein complex	"190.1.1.2"	"-1"	"-2"	"-1"	"-2"	"-1"	"-2"	"-1"	"-2"	"0"	"-2"
INO80 protein complex	"190.1.1.2.1.1"	"-1"	"-2"	"-1"	"-2"	"-1"	"-2"	"-1"	"-2"	"0"	"-2"
INO80 protein complex	"190.1.1.2.2"	"-1"	"-2"	"-1"	"-2"	"-1"	"-2"	"-1"	"-2"	"0"	"-2"
INO80 protein complex	"190.1.1.2.3"	"-1"	"-2"	"-1"	"-2"	"-1"	"-2"	"-1"	"-2"	"0"	"-2"
INO80 protein complex	"190.1.1.2.3.1"	"-1"	"-2"	"-1"	"-2"	"-1"	"-2"	"-1"	"-2"	"0"	"-2"
INO80 protein complex	"190.1.1.2.3.1.1"	"-1"	"-2"	"-1"	"-2"	"-1"	"-2"	"-1"	"-2"	"0"	"-2"
INO80 protein complex	"190.1.1.2.3.1.1.1"	"-1"	"-2"	"-1"	"-2"	"-1"	"-2"	"-1"	"-2"	"0"	"-2"
INO80 protein complex	"190.1.1.2.3.1.1.2"	"-1"	"-2"	"-1"	"-2"	"-1"	"-2"	"-1"	"-2"	"0"	"-2"
INO80 protein complex	"190.1.1.2.3.1.1.2.1"	"-1"	"-2"	"-1"	"-2"	"-1"	"-2"	"-1"	"-2"	"0"	"-2"
INO80 protein complex	"190.1.1.2.3.1.1.2.1.1"	"-1"	"-2"	"-1"	"-2"	"-1"	"-2"	"-1"	"-2"	"0"	"-2"
INO80 protein complex	"190.1.1.2.3.1.1.2.1.2"	"-1"	"-2"	"-1"	"-2"	"-1"	"-2"	"-1"	"-2"	"0"	"-2"
INO80 protein complex	"190.1.1.2.3.1.1.3"	"-1"	"-2"	"-1"	"-2"	"-1"	"-2"	"-1"	"-2"	"0"	"-2"
INO80 protein complex	"190.1.1.2.3.1.1.3.1"	"-1"	"-2"	"-1"	"-2"	"-1"	"-2"	"-1"	"-2"	"0"	"-2"
INO80 protein complex	"190.1.1.2.3.1.1.3.2"	"-1"	"-2"	"-1"	"-2"	"-1"	"-2"	"-1"	"-2"	"0"	"-2"
INO80 protein complex	"190.1.1.2.3.1.2"	"-1"	"-2"	"-1"	"-2"	"-1"	"-2"	"-1"	"-2"	"0"	"-2"
INO80 protein complex	"190.1.1.2.3.2"	"-1"	"-2"	"-1"	"-2"	"-1"	"-2"	"-1"	"-2"	"0"	"-2"
INO80 protein complex	"190.1.1.2.3.2.2"	"-1"	"-2"	"-1"	"-2"	"-1"	"-2"	"-1"	"-2"	"0"	"-2"
INO80 protein complex	"190.1.1.2.3.4"	"-1"	"-2"	"-1"	"-2"	"-1"	"-2"	"-1"	"-2"	"0"	"-2"
INO80 protein complex	"190.1.1.2.3.5"	"-1"	"-2"	"-1"	"-2"	"-1"	"-2"	"-1"	"-2"	"0"	"-2"
INO80 protein complex	"190.1.1.3"	"-1"	"-2"	"-1"	"-2"	"-1"	"-2"	"-1"	"-2"	"0"	"-2"
INO80 protein complex	"190.1.1.3.1"	"-1"	"-2"	"-1"	"-2"	"-1"	"-2"	"-1"	"-2"	"0"	"-2"
INO80 protein complex	"190.1.1.4"	"-1"	"-2"	"-1"	"-2"	"-1"	"-2"	"-1"	"-2"	"0"	"-2"
INO80 protein complex	"190.1.1.4.2"	"-1"	"-2"	"-1"	"-2"	"-1"	"-2"	"-1"	"-2"	"0"	"-2"
INO80 protein complex	"190.1.1.5"	"-1"	"-2"	"-1"	"-2"	"-1"	"-2"	"-1"	"-2"	"0"	"-2"
INO80 protein complex	"190.1.1.5.1"	"-1"	"-2"	"-1"	"-2"	"-1"	"-2"	"-1"	"-2"	"0"	"-2"
Complex 288	"288.1"	"-1"	"-2"	"-1"	"-2"	"-1"	"-2"	"-1"	"-2"	"0"	"-2"
Mannan Polymerase II	"111.1.1.3.1"	"-1"	"-2"	"-1"	"-2"	"-1"	"-2"	"-1"	"-2"	"-1"	"-1"
Complex 252	"252.1.6"	"-1"	"-2"	"-1"	"-2"	"-1"	"-2"	"-1"	"-2"	"-1"	"-1"
Complex 106	"106.1.1.1"	"-1"	"-2"	"-1"	"-2"	"-1"	"-2"	"-1"	"-2"	"-1"	"-2"
Complex 106	"106.1.1.1.1"	"-1"	"-2"	"-1"	"-2"	"-1"	"-2"	"-1"	"-2"	"-1"	"-2"
Complex 106	"106.1.1.2.1"	"-1"	"-2"	"-1"	"-2"	"-1"	"-2"	"-1"	"-2"	"-1"	"-2"
Complex 106	"106.1.2"	"-1"	"-2"	"-1"	"-2"	"-1"	"-2"	"-1"	"-2"	"-1"	"-2"
Complex 106	"106.1.2.1"	"-1"	"-2"	"-1"	"-2"	"-1"	"-2"	"-1"	"-2"	"-1"	"-2"
Complex 140	"140.1.1.1"	"-1"	"-2"	"-1"	"-2"	"-1"	"-2"	"-1"	"-2"	"-1"	"-2"
Complex 140	"140.1.1.1.1"	"-1"	"-2"	"-1"	"-2"	"-1"	"-2"	"-1"	"-2"	"-1"	"-2"
Complex 160	"160.1.2.1.1"	"-1"	"-2"	"-1"	"-2"	"-1"	"-2"	"-1"	"-2"	"-1"	"-2"
INO80 protein complex	"190.1.1.2.3.1.1.2.2"	"-1"	"-2"	"-1"	"-2"	"-1"	"-2"	"-1"	"-2"	"-1"	"-2"
INO80 protein complex	"190.1.1.2.3.2.1"	"-1"	"-2"	"-1"	"-2"	"-1"	"-2"	"-1"	"-2"	"-1"	"-2"
Complex 193	"193.1.1.1.1.2"	"-1"	"-2"	"-1"	"-2"	"-1"	"-2"	"-1"	"-2"	"-1"	"-2"
Complex 240	"240.1.1"	"-1"	"-2"	"-1"	"-2"	"-1"	"-2"	"-1"	"-2"	"-1"	"-2"
Complex 240	"240.1.1.3.1"	"-1"	"-2"	"-1"	"-2"	"-1"	"-2"	"-1"	"-2"	"-1"	"-2"
Complex 240	"240.1.1.3.1.1"	"-1"	"-2"	"-1"	"-2"	"-1"	"-2"	"-1"	"-2"	"-1"	"-2"
Complex 240	"240.1.1.3.1.3"	"-1"	"-2"	"-1"	"-2"	"-1"	"-2"	"-1"	"-2"	"-1"	"-2"
Complex 240	"240.1.1.3.1.4"	"-1"	"-2"	"-1"	"-2"	"-1"	"-2"	"-1"	"-2"	"-1"	"-2"
Complex 240	"240.1.1.3.2.1"	"-1"	"-2"	"-1"	"-2"	"-1"	"-2"	"-1"	"-2"	"-1"	"-2"
Complex 252	"252.1.2"	"-1"	"-2"	"-1"	"-2"	"-1"	"-2"	"-1"	"-2"	"-1"	"-2"
Complex 252	"252.1.6.2.2"	"-1"	"-2"	"-1"	"-2"	"-1"	"-2"	"-1"	"-2"	"-1"	"-2"
Complex 252	"252.1.6.2.3"	"-1"	"-2"	"-1"	"-2"	"-1"	"-2"	"-1"	"-2"	"-1"	"-2"
Complex 252	"252.1.6.4"	"-1"	"-2"	"-1"	"-2"	"-1"	"-2"	"-1"	"-2"	"-1"	"-2"
Complex 344	"344.1.1.1.1.2"	"-1"	"-2"	"-1"	"-2"	"-1"	"-2"	"-1"	"-2"	"-1"	"-2"
Complex 417	"417.1.1"	"-1"	"-2"	"-1"	"-2"	"-1"	"-2"	"-1"	"-2"	"-1"	"-2"
Complex 417	"417.1.1.1"	"-1"	"-2"	"-1"	"-2"	"-1"	"-2"	"-1"	"-2"	"-1"	"-2"
Complex 417	"417.1.1.2"	"-1"	"-2"	"-1"	"-2"	"-1"	"-2"	"-1"	"-2"	"-1"	"-2"
Complex 417	"417.1.1.2.1"	"-1"	"-2"	"-1"	"-2"	"-1"	"-2"	"-1"	"-2"	"-1"	"-2"
Complex 417	"417.1.2.1"	"-1"	"-2"	"-1"	"-2"	"-1"	"-2"	"-1"	"-2"	"-1"	"-2"
Complex 417	"417.1.2.4"	"-1"	"-2"	"-1"	"-2"	"-1"	"-2"	"-1"	"-2"	"-1"	"-2"
HAP subcomplex of elongator complex	"421.1"	"-1"	"-2"	"-1"	"-2"	"-1"	"-2"	"-1"	"-2"	"-1"	"-2"
Complex 5	"5.1"	"-1"	"-2"	"-1"	"-2"	"-1"	"-2"	"-1"	"-2"	"-1"	"-2"
Complex 5	"5.1.2"	"-1"	"-2"	"-1"	"-2"	"-1"	"-2"	"-1"	"-2"	"-1"	"-2"
Complex 5	"5.1.3"	"-1"	"-2"	"-1"	"-2"	"-1"	"-2"	"-1"	"-2"	"-1"	"-2"
SAGA complex	"81.2.1.3.1.1"	"-1"	"-2"	"-1"	"-2"	"-1"	"-2"	"-1"	"-2"	"-1"	"-2"
SAGA complex	"81.2.1.3.1.2"	"-1"	"-2"	"-1"	"-2"	"-1"	"-2"	"-1"	"-2"	"-1"	"-2"
SAGA complex	"81.2.1.3.1.2.1"	"-1"	"-2"	"-1"	"-2"	"-1"	"-2"	"-1"	"-2"	"-1"	"-2"
SAGA complex	"81.2.1.5.2"	"-1"	"-2"	"-1"	"-2"	"-1"	"-2"	"-1"	"-2"	"-1"	"-2"
SAGA complex	"81.2.1.5.2.1"	"-1"	"-2"	"-1"	"-2"	"-1"	"-2"	"-1"	"-2"	"-1"	"-2"
SAGA complex	"81.2.1.5.7"	"-1"	"-2"	"-1"	"-2"	"-1"	"-2"	"-1"	"-2"	"-1"	"-2"
Complex 122	"122.1.1.1.2.1"	"-1"	"-2"	"-1"	"-2"	"-1"	"-2"	"-2"	"-2"	"-1"	"-2"
SAGA complex	"81.1.1.1"	"-1"	"-2"	"-1"	"-2"	"-1"	"-2"	"-2"	"-2"	"-1"	"-2"
SAGA complex	"81.1.1.1.1"	"-1"	"-2"	"-1"	"-2"	"-1"	"-2"	"-2"	"-2"	"-1"	"-2"
SAGA complex	"81.1.1.1.2"	"-1"	"-2"	"-1"	"-2"	"-1"	"-2"	"-2"	"-2"	"-1"	"-2"
SAGA complex	"81.1.2"	"-1"	"-2"	"-1"	"-2"	"-1"	"-2"	"-2"	"-2"	"-1"	"-2"
SAGA complex	"81.1.2.1"	"-1"	"-2"	"-1"	"-2"	"-1"	"-2"	"-2"	"-2"	"-1"	"-2"
SAGA complex	"81.1.2.2"	"-1"	"-2"	"-1"	"-2"	"-1"	"-2"	"-2"	"-2"	"-1"	"-2"
SAGA complex	"81.1.2.3"	"-1"	"-2"	"-1"	"-2"	"-1"	"-2"	"-2"	"-2"	"-1"	"-2"
SAGA complex	"81.1.5.1"	"-1"	"-2"	"-1"	"-2"	"-1"	"-2"	"-2"	"-2"	"-1"	"-2"
SAGA complex	"81.2"	"-1"	"-2"	"-1"	"-2"	"-1"	"-2"	"-2"	"-2"	"-1"	"-2"
SAGA complex	"81.2.1"	"-1"	"-2"	"-1"	"-2"	"-1"	"-2"	"-2"	"-2"	"-1"	"-2"
SAGA complex	"81.2.1.1"	"-1"	"-2"	"-1"	"-2"	"-1"	"-2"	"-2"	"-2"	"-1"	"-2"
SAGA complex	"81.2.1.2"	"-1"	"-2"	"-1"	"-2"	"-1"	"-2"	"-2"	"-2"	"-1"	"-2"
SAGA complex	"81.2.1.2.1"	"-1"	"-2"	"-1"	"-2"	"-1"	"-2"	"-2"	"-2"	"-1"	"-2"
SAGA complex	"81.2.1.2.2"	"-1"	"-2"	"-1"	"-2"	"-1"	"-2"	"-2"	"-2"	"-1"	"-2"
SAGA complex	"81.2.1.2.3"	"-1"	"-2"	"-1"	"-2"	"-1"	"-2"	"-2"	"-2"	"-1"	"-2"
SAGA complex	"81.2.1.3"	"-1"	"-2"	"-1"	"-2"	"-1"	"-2"	"-2"	"-2"	"-1"	"-2"
SAGA complex	"81.2.1.3.1"	"-1"	"-2"	"-1"	"-2"	"-1"	"-2"	"-2"	"-2"	"-1"	"-2"
SAGA complex	"81.2.1.3.1.1.1"	"-1"	"-2"	"-1"	"-2"	"-1"	"-2"	"-2"	"-2"	"-1"	"-2"
SAGA complex	"81.2.1.3.1.2.2"	"-1"	"-2"	"-1"	"-2"	"-1"	"-2"	"-2"	"-2"	"-1"	"-2"
SAGA complex	"81.2.1.3.1.3"	"-1"	"-2"	"-1"	"-2"	"-1"	"-2"	"-2"	"-2"	"-1"	"-2"
SAGA complex	"81.2.1.3.1.4"	"-1"	"-2"	"-1"	"-2"	"-1"	"-2"	"-2"	"-2"	"-1"	"-2"
SAGA complex	"81.2.1.3.2"	"-1"	"-2"	"-1"	"-2"	"-1"	"-2"	"-2"	"-2"	"-1"	"-2"
SAGA complex	"81.2.1.4"	"-1"	"-2"	"-1"	"-2"	"-1"	"-2"	"-2"	"-2"	"-1"	"-2"
SAGA complex	"81.2.1.4.1"	"-1"	"-2"	"-1"	"-2"	"-1"	"-2"	"-2"	"-2"	"-1"	"-2"
SAGA complex	"81.2.1.5"	"-1"	"-2"	"-1"	"-2"	"-1"	"-2"	"-2"	"-2"	"-1"	"-2"
SAGA complex	"81.2.1.5.1"	"-1"	"-2"	"-1"	"-2"	"-1"	"-2"	"-2"	"-2"	"-1"	"-2"
SAGA complex	"81.2.1.5.3"	"-1"	"-2"	"-1"	"-2"	"-1"	"-2"	"-2"	"-2"	"-1"	"-2"
SAGA complex	"81.2.1.5.4"	"-1"	"-2"	"-1"	"-2"	"-1"	"-2"	"-2"	"-2"	"-1"	"-2"
SAGA complex	"81.2.1.5.5"	"-1"	"-2"	"-1"	"-2"	"-1"	"-2"	"-2"	"-2"	"-1"	"-2"
SAGA complex	"81.2.1.5.6"	"-1"	"-2"	"-1"	"-2"	"-1"	"-2"	"-2"	"-2"	"-1"	"-2"
SAGA complex	"81.2.1.6"	"-1"	"-2"	"-1"	"-2"	"-1"	"-2"	"-2"	"-2"	"-1"	"-2"
SAGA complex	"81.2.1.7"	"-1"	"-2"	"-1"	"-2"	"-1"	"-2"	"-2"	"-2"	"-1"	"-2"
SAGA complex	"81.2.1.8"	"-1"	"-2"	"-1"	"-2"	"-1"	"-2"	"-2"	"-2"	"-1"	"-2"
SAGA complex	"81.2.1.9"	"-1"	"-2"	"-1"	"-2"	"-1"	"-2"	"-2"	"-2"	"-1"	"-2"
SAGA complex	"81.2.1.9.1"	"-1"	"-2"	"-1"	"-2"	"-1"	"-2"	"-2"	"-2"	"-1"	"-2"
Mitochondrial ribosomal large subunit	"60.2"	"-1"	"-2"	"-1"	"-2"	"-1"	"-2"	"-2"	"-2"	"-2"	"-2"
Mitochondrial ribosomal large subunit	"60.2.2"	"-1"	"-2"	"-1"	"-2"	"-1"	"-2"	"-2"	"-2"	"-2"	"-2"
Mitochondrial ribosomal large subunit	"60.2.5"	"-1"	"-2"	"-1"	"-2"	"-1"	"-2"	"-2"	"-2"	"-2"	"-2"
Complex 453	"453.1"	"-1"	"-2"	"-1"	"-2"	"-2"	"-1"	"-2"	"-1"	"-2"	"-1"
Cytochrome bc1 complex	"304.1.1"	"-1"	"-2"	"-1"	"-2"	"-2"	"-1"	"-2"	"-2"	"-2"	"-1"
Cytochrome bc1 complex	"304.1.2"	"-1"	"-2"	"-1"	"-2"	"-2"	"-1"	"-2"	"-2"	"-2"	"-1"
Complex 197	"197.1.1"	"-1"	"-2"	"-1"	"-2"	"-2"	"-2"	"-1"	"-2"	"-1"	"-2"
SAGA complex	"81.2.1.5.5.1"	"-1"	"-2"	"-1"	"-2"	"-2"	"-2"	"-2"	"-2"	"-1"	"-2"
Complex 197	"197.1"	"-1"	"-2"	"-1"	"-2"	"-2"	"-2"	"-2"	"-2"	"-2"	"-2"
Complex 197	"197.1.2"	"-1"	"-2"	"-1"	"-2"	"-2"	"-2"	"-2"	"-2"	"-2"	"-2"
Complex 197	"197.1.3"	"-1"	"-2"	"-1"	"-2"	"-2"	"-2"	"-2"	"-2"	"-2"	"-2"
Complex 197	"197.1.3.1"	"-1"	"-2"	"-1"	"-2"	"-2"	"-2"	"-2"	"-2"	"-2"	"-2"
Complex 197	"197.1.4"	"-1"	"-2"	"-1"	"-2"	"-2"	"-2"	"-2"	"-2"	"-2"	"-2"
Cytochrome bc1 complex	"304.1.1.2.1"	"-1"	"-2"	"-1"	"-2"	"-2"	"-2"	"-2"	"-2"	"-2"	"-2"
Cytochrome bc1 complex	"304.1.2.1"	"-1"	"-2"	"-1"	"-2"	"-2"	"-2"	"-2"	"-2"	"-2"	"-2"
Complex 453	"453.1.1"	"-1"	"-2"	"-1"	"-2"	"-2"	"-2"	"-2"	"-2"	"-2"	"-2"
Complex 453	"453.1.2"	"-1"	"-2"	"-1"	"-2"	"-2"	"-2"	"-2"	"-2"	"-2"	"-2"
Complex 453	"453.1.2.1"	"-1"	"-2"	"-1"	"-2"	"-2"	"-2"	"-2"	"-2"	"-2"	"-2"
Complex 453	"453.1.3"	"-1"	"-2"	"-1"	"-2"	"-2"	"-2"	"-2"	"-2"	"-2"	"-2"
Mitochondrial ribosomal large subunit	"60.1"	"-1"	"-2"	"-1"	"-2"	"-2"	"-2"	"-2"	"-2"	"-2"	"-2"
Mitochondrial ribosomal large subunit	"60.1.1"	"-1"	"-2"	"-1"	"-2"	"-2"	"-2"	"-2"	"-2"	"-2"	"-2"
Mitochondrial ribosomal large subunit	"60.1.1.1"	"-1"	"-2"	"-1"	"-2"	"-2"	"-2"	"-2"	"-2"	"-2"	"-2"
Mitochondrial ribosomal large subunit	"60.1.1.1.1"	"-1"	"-2"	"-1"	"-2"	"-2"	"-2"	"-2"	"-2"	"-2"	"-2"
Mitochondrial ribosomal large subunit	"60.1.1.1.2"	"-1"	"-2"	"-1"	"-2"	"-2"	"-2"	"-2"	"-2"	"-2"	"-2"
Mitochondrial ribosomal large subunit	"60.1.1.2"	"-1"	"-2"	"-1"	"-2"	"-2"	"-2"	"-2"	"-2"	"-2"	"-2"
Mitochondrial ribosomal large subunit	"60.1.1.3"	"-1"	"-2"	"-1"	"-2"	"-2"	"-2"	"-2"	"-2"	"-2"	"-2"
Mitochondrial ribosomal large subunit	"60.1.1.4"	"-1"	"-2"	"-1"	"-2"	"-2"	"-2"	"-2"	"-2"	"-2"	"-2"
Mitochondrial ribosomal large subunit	"60.1.1.4.1"	"-1"	"-2"	"-1"	"-2"	"-2"	"-2"	"-2"	"-2"	"-2"	"-2"
Mitochondrial ribosomal large subunit	"60.1.1.5"	"-1"	"-2"	"-1"	"-2"	"-2"	"-2"	"-2"	"-2"	"-2"	"-2"
Mitochondrial ribosomal large subunit	"60.1.1.6"	"-1"	"-2"	"-1"	"-2"	"-2"	"-2"	"-2"	"-2"	"-2"	"-2"
Mitochondrial ribosomal large subunit	"60.1.1.7"	"-1"	"-2"	"-1"	"-2"	"-2"	"-2"	"-2"	"-2"	"-2"	"-2"
Mitochondrial ribosomal large subunit	"60.2.1"	"-1"	"-2"	"-1"	"-2"	"-2"	"-2"	"-2"	"-2"	"-2"	"-2"
Mitochondrial ribosomal large subunit	"60.2.1.1"	"-1"	"-2"	"-1"	"-2"	"-2"	"-2"	"-2"	"-2"	"-2"	"-2"
Mitochondrial ribosomal large subunit	"60.2.1.2"	"-1"	"-2"	"-1"	"-2"	"-2"	"-2"	"-2"	"-2"	"-2"	"-2"
Mitochondrial ribosomal large subunit	"60.2.1.3"	"-1"	"-2"	"-1"	"-2"	"-2"	"-2"	"-2"	"-2"	"-2"	"-2"
Mitochondrial ribosomal large subunit	"60.3"	"-1"	"-2"	"-1"	"-2"	"-2"	"-2"	"-2"	"-2"	"-2"	"-2"
Mitochondrial ribosomal large subunit	"60.3.2"	"-1"	"-2"	"-1"	"-2"	"-2"	"-2"	"-2"	"-2"	"-2"	"-2"
Mitochondrial ribosomal large subunit	"60.3.2.1"	"-1"	"-2"	"-1"	"-2"	"-2"	"-2"	"-2"	"-2"	"-2"	"-2"
Mitochondrial ribosomal large subunit	"60.3.3"	"-1"	"-2"	"-1"	"-2"	"-2"	"-2"	"-2"	"-2"	"-2"	"-2"
Mitochondrial ribosomal large subunit	"60.3.4"	"-1"	"-2"	"-1"	"-2"	"-2"	"-2"	"-2"	"-2"	"-2"	"-2"
Mitochondrial ribosomal large subunit	"60.3.4.1"	"-1"	"-2"	"-1"	"-2"	"-2"	"-2"	"-2"	"-2"	"-2"	"-2"
Mitochondrial ribosomal large subunit	"60.3.5"	"-1"	"-2"	"-1"	"-2"	"-2"	"-2"	"-2"	"-2"	"-2"	"-2"
Mitochondrial ribosomal large subunit	"60.4"	"-1"	"-2"	"-1"	"-2"	"-2"	"-2"	"-2"	"-2"	"-2"	"-2"
Mitochondrial ribosomal large subunit	"60.4.1"	"-1"	"-2"	"-1"	"-2"	"-2"	"-2"	"-2"	"-2"	"-2"	"-2"
Rvs161/Rvs167 complex	"365.1.1.5"	"-1"	"-2"	"-2"	"-2"	"-2"	"-1"	"-2"	"0"	"-2"	"0"
Complex 104	"104.1"	"-1"	"-2"	"-2"	"-2"	"-2"	"-2"	"-2"	"-2"	"-2"	"-2"
Complex 104	"104.1.1"	"-1"	"-2"	"-2"	"-2"	"-2"	"-2"	"-2"	"-2"	"-2"	"-2"
[truncated: 3,982 more rows]

## Sheet: Fitness of whole isoforms
Expected fitness effects upon deletion of a random gene of whole isoforms across different growth conditions
The fitness values are partitioned into four categories: 'strong negative effect' (“-2”), 'moderate negative effect' (“-1”), 'weak or no effect' (“0”) and 'positive effect' (“+1”). “n/a”: the expected fitness effect is unknown due to a lack of quantitative fitness information for the genes in the respective isoform. This data is visualized in Figure 6.
Complex name	Isoform ID	YPD	YPDGE	YPG	YPE	YPL
Complex 412	"412.1.2.4"	"+1"	"+1"	"+1"	"+1"	"+1"
Complex 412	"412.1.2.4.1"	"+1"	"+1"	"+1"	"+1"	"+1"
Complex 412	"412.1.3"	"+1"	"+1"	"+1"	"+1"	"+1"
Complex 412	"412.1.3.1"	"+1"	"+1"	"+1"	"+1"	"+1"
Complex 412	"412.1.3.1.2"	"+1"	"+1"	"+1"	"+1"	"+1"
Complex 412	"412.1.3.3"	"+1"	"+1"	"+1"	"+1"	"+1"
Complex 166	"166.1"	"0"	"+1"	"+1"	"+1"	"+1"
Ste50/Ste11 complex	"276.1"	"0"	"+1"	"+1"	"0"	"+1"
Complex 442	"442.1"	"0"	"+1"	"0"	"+1"	"+1"
Complex 221	"221.1.3.1"	"0"	"0"	"+1"	"+1"	"+1"
mRNA cap-binding -Bur2/Sgv1 complexes	"309.1.1.2.1.2.1"	"0"	"0"	"+1"	"+1"	"+1"
mRNA cap-binding -Bur2/Sgv1 complexes	"309.1.3"	"0"	"0"	"+1"	"+1"	"+1"
Complex 208	"208.1"	"0"	"0"	"+1"	"+1"	"0"
Complex 221	"221.1.2"	"0"	"0"	"+1"	"+1"	"0"
Complex 221	"221.1.3"	"0"	"0"	"+1"	"+1"	"0"
Complex 221	"221.1.5"	"0"	"0"	"+1"	"+1"	"0"
Complex 230	"230.1.3"	"0"	"0"	"+1"	"+1"	"0"
Complex 475	"475.1.5"	"0"	"0"	"+1"	"+1"	"0"
Complex 306	"306.1"	"0"	"0"	"+1"	"0"	"+1"
Complex 412	"412.1.3.2"	"0"	"0"	"+1"	"0"	"0"
Complex 419	"419.1.1.1.2"	"0"	"0"	"+1"	"0"	"0"
Complex 422	"422.1"	"0"	"0"	"+1"	"0"	"0"
Complex 19	"19.2.3"	"0"	"0"	"0"	"+1"	"+1"
Complex 191	"191.1.2.2"	"0"	"0"	"0"	"+1"	"+1"
Complex 191	"191.1.3"	"0"	"0"	"0"	"+1"	"+1"
Complex 367	"367.1.2"	"0"	"0"	"0"	"+1"	"+1"
Complex 367	"367.1.3"	"0"	"0"	"0"	"+1"	"+1"
Complex 452	"452.1"	"0"	"0"	"0"	"+1"	"+1"
Complex 452	"452.1.1"	"0"	"0"	"0"	"+1"	"+1"
PAN complex	"148.1"	"0"	"0"	"0"	"+1"	"0"
Complex 192	"192.1"	"0"	"0"	"0"	"+1"	"0"
Complex 230	"230.1.5"	"0"	"0"	"0"	"+1"	"0"
Anthranilate synthase complex	"233.1.3"	"0"	"0"	"0"	"+1"	"0"
Complex 237	"237.1.5.1"	"0"	"0"	"0"	"+1"	"0"
Complex 280	"280.1.1.1.1"	"0"	"0"	"0"	"+1"	"0"
Complex 323	"323.1.5"	"0"	"0"	"0"	"+1"	"0"
Complex 391	"391.1"	"0"	"0"	"0"	"+1"	"0"
Complex 450	"450.1.1"	"0"	"0"	"0"	"+1"	"0"
Complex 452	"452.1.1.1"	"0"	"0"	"0"	"+1"	"0"
Complex 482	"482.1"	"0"	"0"	"0"	"+1"	"0"
Actin-associated motorproteins 2 complex	"49.2.3.2.1"	"0"	"0"	"0"	"+1"	"0"
Set3 histone deacetylase protein complex	"195.1.1.1.1.1"	"0"	"0"	"0"	"0"	"+1"
Sit4/Sap190 complex	"35.2.2.1.2"	"0"	"0"	"0"	"0"	"+1"
Complex 419	"419.1.1.1.1"	"-1"	"0"	"+1"	"+1"	"+1"
Complex 419	"419.1.1.1.2.1"	"-1"	"0"	"+1"	"0"	"+1"
Complex 19	"19.2"	"-1"	"0"	"0"	"+1"	"0"
Complex 19	"19.2.4"	"-1"	"0"	"0"	"+1"	"0"
Complex 446	"446.1"	"-1"	"0"	"0"	"+1"	"0"
Complex 268	"268.1"	"-1"	"-1"	"+1"	"0"	"+1"
Complex 419	"419.1.1.1"	"-1"	"-1"	"+1"	"0"	"0"
Complex 123	"123.1.2"	"-1"	"-1"	"0"	"0"	"+1"
Complex 10	"10.1"	"0"	"0"	"0"	"0"	"0"
Complex 10	"10.1.2"	"0"	"0"	"0"	"0"	"0"
Complex 10	"10.1.3.2.1"	"0"	"0"	"0"	"0"	"0"
Complex 10	"10.1.4"	"0"	"0"	"0"	"0"	"0"
Complex 10	"10.1.5"	"0"	"0"	"0"	"0"	"0"
Complex 10	"10.1.5.1"	"0"	"0"	"0"	"0"	"0"
Yeats nexin complex	"100.1"	"0"	"0"	"0"	"0"	"0"
Yeats nexin complex	"100.1.1"	"0"	"0"	"0"	"0"	"0"
Complex 103	"103.1"	"0"	"0"	"0"	"0"	"0"
Complex 103	"103.1.1.3.1"	"0"	"0"	"0"	"0"	"0"
Complex 103	"103.1.2"	"0"	"0"	"0"	"0"	"0"
Complex 105	"105.1"	"0"	"0"	"0"	"0"	"0"
Complex 107	"107.1"	"0"	"0"	"0"	"0"	"0"
Complex 107	"107.1.1"	"0"	"0"	"0"	"0"	"0"
Complex 107	"107.1.1.1"	"0"	"0"	"0"	"0"	"0"
Complex 107	"107.1.1.3"	"0"	"0"	"0"	"0"	"0"
Complex 108	"108.1"	"0"	"0"	"0"	"0"	"0"
Complex 110	"110.1"	"0"	"0"	"0"	"0"	"0"
Complex 112	"112.1"	"0"	"0"	"0"	"0"	"0"
Complex 112	"112.1.1"	"0"	"0"	"0"	"0"	"0"
Complex 123	"123.1.5"	"0"	"0"	"0"	"0"	"0"
Complex 123	"123.1.6"	"0"	"0"	"0"	"0"	"0"
Complex 124	"124.1"	"0"	"0"	"0"	"0"	"0"
Complex 125	"125.1.1.2.2"	"0"	"0"	"0"	"0"	"0"
Complex 129	"129.1.1.1.1.1"	"0"	"0"	"0"	"0"	"0"
Complex 132	"132.1"	"0"	"0"	"0"	"0"	"0"
Complex 132	"132.1.1"	"0"	"0"	"0"	"0"	"0"
COP9 signalosome complex	"134.1"	"0"	"0"	"0"	"0"	"0"
V0 vacuolar ATPase complex	"14.2.1.2.2.2"	"0"	"0"	"0"	"0"	"0"
Complex 140	"140.1"	"0"	"0"	"0"	"0"	"0"
Complex 141	"141.1.3"	"0"	"0"	"0"	"0"	"0"
Complex 141	"141.1.3.1"	"0"	"0"	"0"	"0"	"0"
AP-2 complex	"143.1.1"	"0"	"0"	"0"	"0"	"0"
AP-2 complex	"143.1.1.2.3"	"0"	"0"	"0"	"0"	"0"
AP-2 complex	"143.1.1.3"	"0"	"0"	"0"	"0"	"0"
AP-2 complex	"143.1.1.5"	"0"	"0"	"0"	"0"	"0"
AP-2 complex	"143.1.1.6"	"0"	"0"	"0"	"0"	"0"
Complex 144	"144.1"	"0"	"0"	"0"	"0"	"0"
Complex 144	"144.1.2"	"0"	"0"	"0"	"0"	"0"
Complex 147	"147.1"	"0"	"0"	"0"	"0"	"0"
Complex 147	"147.1.1"	"0"	"0"	"0"	"0"	"0"
Complex 147	"147.1.2"	"0"	"0"	"0"	"0"	"0"
Complex 147	"147.1.2.1"	"0"	"0"	"0"	"0"	"0"
Complex 147	"147.1.3"	"0"	"0"	"0"	"0"	"0"
Complex 151	"151.1.1"	"0"	"0"	"0"	"0"	"0"
Bre5/Ubp3 complex	"152.1.1"	"0"	"0"	"0"	"0"	"0"
Complex 154	"154.1.1"	"0"	"0"	"0"	"0"	"0"
Complex 154	"154.1.1.2"	"0"	"0"	"0"	"0"	"0"
Complex 156	"156.1.1.2.1"	"0"	"0"	"0"	"0"	"0"
Complex 16	"16.1"	"0"	"0"	"0"	"0"	"0"
Complex 16	"16.1.1.1.1"	"0"	"0"	"0"	"0"	"0"
Complex 16	"16.1.1.2"	"0"	"0"	"0"	"0"	"0"
Complex 16	"16.1.1.3.1.1.1"	"0"	"0"	"0"	"0"	"0"
Complex 16	"16.2"	"0"	"0"	"0"	"0"	"0"
Complex 164	"164.1.3"	"0"	"0"	"0"	"0"	"0"
Complex 164	"164.1.5"	"0"	"0"	"0"	"0"	"0"
Complex 165	"165.1.1.3.2"	"0"	"0"	"0"	"0"	"0"
Complex 165	"165.1.1.3.2.1.1.1.1.1"	"0"	"0"	"0"	"0"	"0"
Complex 165	"165.1.1.3.3"	"0"	"0"	"0"	"0"	"0"
Complex 165	"165.1.1.4"	"0"	"0"	"0"	"0"	"0"
Complex 17	"17.4.1.2.2.1.1"	"0"	"0"	"0"	"0"	"0"
Complex 17	"17.4.1.2.2.1.1.1"	"0"	"0"	"0"	"0"	"0"
Complex 170	"170.1.1.1"	"0"	"0"	"0"	"0"	"0"
Complex 171	"171.1"	"0"	"0"	"0"	"0"	"0"
Complex 171	"171.1.2.2"	"0"	"0"	"0"	"0"	"0"
Complex 171	"171.1.2.3"	"0"	"0"	"0"	"0"	"0"
Complex 171	"171.1.3"	"0"	"0"	"0"	"0"	"0"
Complex 171	"171.1.4"	"0"	"0"	"0"	"0"	"0"
Complex 177	"177.1.3.4"	"0"	"0"	"0"	"0"	"0"
Ku complex	"179.1"	"0"	"0"	"0"	"0"	"0"
Complex 19	"19.2.2.1.1"	"0"	"0"	"0"	"0"	"0"
Complex 191	"191.1"	"0"	"0"	"0"	"0"	"0"
Complex 191	"191.1.1"	"0"	"0"	"0"	"0"	"0"
Complex 191	"191.1.1.1"	"0"	"0"	"0"	"0"	"0"
Complex 191	"191.1.1.1.1"	"0"	"0"	"0"	"0"	"0"
Complex 191	"191.1.1.1.1.1"	"0"	"0"	"0"	"0"	"0"
Complex 191	"191.1.2"	"0"	"0"	"0"	"0"	"0"
Complex 191	"191.1.2.1"	"0"	"0"	"0"	"0"	"0"
Complex 192	"192.1.1"	"0"	"0"	"0"	"0"	"0"
Complex 193	"193.1.1"	"0"	"0"	"0"	"0"	"0"
Set3 histone deacetylase protein complex	"195.1"	"0"	"0"	"0"	"0"	"0"
Set3 histone deacetylase protein complex	"195.1.1"	"0"	"0"	"0"	"0"	"0"
Set3 histone deacetylase protein complex	"195.1.1.1"	"0"	"0"	"0"	"0"	"0"
Set3 histone deacetylase protein complex	"195.1.1.1.1"	"0"	"0"	"0"	"0"	"0"
Set3 histone deacetylase protein complex	"195.1.2.1"	"0"	"0"	"0"	"0"	"0"
Complex 203	"203.1.1.1"	"0"	"0"	"0"	"0"	"0"
Complex 205	"205.1"	"0"	"0"	"0"	"0"	"0"
Complex 205	"205.1.1"	"0"	"0"	"0"	"0"	"0"
Complex 205	"205.1.1.1"	"0"	"0"	"0"	"0"	"0"
Complex 205	"205.1.2"	"0"	"0"	"0"	"0"	"0"
Complex 21	"21.1.3"	"0"	"0"	"0"	"0"	"0"
Complex 21	"21.2"	"0"	"0"	"0"	"0"	"0"
Complex 21	"21.2.1.7"	"0"	"0"	"0"	"0"	"0"
Complex 21	"21.2.2"	"0"	"0"	"0"	"0"	"0"
Complex 21	"21.2.2.1"	"0"	"0"	"0"	"0"	"0"
Complex 21	"21.2.3"	"0"	"0"	"0"	"0"	"0"
Complex 210	"210.1"	"0"	"0"	"0"	"0"	"0"
Complex 212	"212.1"	"0"	"0"	"0"	"0"	"0"
Complex 212	"212.1.1"	"0"	"0"	"0"	"0"	"0"
Complex 212	"212.1.1.2"	"0"	"0"	"0"	"0"	"0"
Complex 212	"212.1.1.3"	"0"	"0"	"0"	"0"	"0"
Complex 212	"212.1.1.4"	"0"	"0"	"0"	"0"	"0"
Complex 214	"214.1"	"0"	"0"	"0"	"0"	"0"
Sin3 Histone deacetylase complex	"22.1.1.2.4"	"0"	"0"	"0"	"0"	"0"
Complex 221	"221.1"	"0"	"0"	"0"	"0"	"0"
Complex 222	"222.1.1.1"	"0"	"0"	"0"	"0"	"0"
Complex 225	"225.1.1.1.1"	"0"	"0"	"0"	"0"	"0"
Complex 225	"225.1.1.3"	"0"	"0"	"0"	"0"	"0"
Complex 225	"225.1.1.3.1"	"0"	"0"	"0"	"0"	"0"
Complex 225	"225.1.1.6"	"0"	"0"	"0"	"0"	"0"
Complex 230	"230.1"	"0"	"0"	"0"	"0"	"0"
Anthranilate synthase complex	"233.1"	"0"	"0"	"0"	"0"	"0"
Anthranilate synthase complex	"233.1.1"	"0"	"0"	"0"	"0"	"0"
Anthranilate synthase complex	"233.1.1.1"	"0"	"0"	"0"	"0"	"0"
Anthranilate synthase complex	"233.1.1.1.1"	"0"	"0"	"0"	"0"	"0"
Anthranilate synthase complex	"233.1.1.2"	"0"	"0"	"0"	"0"	"0"
Pms1/Mlh1 mismatch DNA repair complex	"236.1.1"	"0"	"0"	"0"	"0"	"0"
Pms1/Mlh1 mismatch DNA repair complex	"236.1.2"	"0"	"0"	"0"	"0"	"0"
Complex 237	"237.1"	"0"	"0"	"0"	"0"	"0"
Complex 237	"237.1.1"	"0"	"0"	"0"	"0"	"0"
Complex 237	"237.1.2"	"0"	"0"	"0"	"0"	"0"
Complex 237	"237.1.2.1.1.1"	"0"	"0"	"0"	"0"	"0"
Complex 237	"237.1.2.1.1.4.2"	"0"	"0"	"0"	"0"	"0"
Complex 237	"237.1.2.1.1.5.2"	"0"	"0"	"0"	"0"	"0"
Complex 237	"237.1.2.1.1.5.3"	"0"	"0"	"0"	"0"	"0"
Complex 237	"237.1.2.3"	"0"	"0"	"0"	"0"	"0"
Complex 237	"237.1.2.3.1.2"	"0"	"0"	"0"	"0"	"0"
Complex 237	"237.1.3"	"0"	"0"	"0"	"0"	"0"
Complex 237	"237.1.5"	"0"	"0"	"0"	"0"	"0"
Complex 241	"241.1"	"0"	"0"	"0"	"0"	"0"
Complex 244	"244.1.1"	"0"	"0"	"0"	"0"	"0"
Complex 244	"244.1.1.1"	"0"	"0"	"0"	"0"	"0"
Complex 244	"244.1.1.3"	"0"	"0"	"0"	"0"	"0"
Complex 244	"244.1.1.4"	"0"	"0"	"0"	"0"	"0"
Complex 247	"247.1"	"0"	"0"	"0"	"0"	"0"
Protein phosphatase 2A complex	"248.1"	"0"	"0"	"0"	"0"	"0"
Protein phosphatase 2A complex	"248.1.1"	"0"	"0"	"0"	"0"	"0"
Protein phosphatase 2A complex	"248.1.1.1"	"0"	"0"	"0"	"0"	"0"
Protein phosphatase 2A complex	"248.1.1.1.1"	"0"	"0"	"0"	"0"	"0"
Protein phosphatase 2A complex	"248.1.1.1.1.1"	"0"	"0"	"0"	"0"	"0"
Protein phosphatase 2A complex	"248.1.1.1.2"	"0"	"0"	"0"	"0"	"0"
Protein phosphatase 2A complex	"248.1.1.1.2.1"	"0"	"0"	"0"	"0"	"0"
Protein phosphatase 2A complex	"248.1.1.1.3"	"0"	"0"	"0"	"0"	"0"
Protein phosphatase 2A complex	"248.1.1.2"	"0"	"0"	"0"	"0"	"0"
Protein phosphatase 2A complex	"248.1.1.2.1"	"0"	"0"	"0"	"0"	"0"
Protein phosphatase 2A complex	"248.1.1.3"	"0"	"0"	"0"	"0"	"0"
Protein phosphatase 2A complex	"248.1.1.4"	"0"	"0"	"0"	"0"	"0"
Protein phosphatase 2A complex	"248.1.1.4.1"	"0"	"0"	"0"	"0"	"0"
Protein phosphatase 2A complex	"248.1.1.5"	"0"	"0"	"0"	"0"	"0"
Protein phosphatase 2A complex	"248.1.2"	"0"	"0"	"0"	"0"	"0"
Protein phosphatase 2A complex	"248.1.3"	"0"	"0"	"0"	"0"	"0"
Protein phosphatase 2A complex	"248.1.3.1"	"0"	"0"	"0"	"0"	"0"
Protein phosphatase 2A complex	"248.1.3.1.1"	"0"	"0"	"0"	"0"	"0"
Protein phosphatase 2A complex	"248.1.3.1.2"	"0"	"0"	"0"	"0"	"0"
Protein phosphatase 2A complex	"248.1.3.1.3"	"0"	"0"	"0"	"0"	"0"
Protein phosphatase 2A complex	"248.1.3.2"	"0"	"0"	"0"	"0"	"0"
Protein phosphatase 2A complex	"248.1.3.3"	"0"	"0"	"0"	"0"	"0"
Protein phosphatase 2A complex	"248.1.3.3.1"	"0"	"0"	"0"	"0"	"0"
Translation elongation factor EF1	"249.1.2.1.1"	"0"	"0"	"0"	"0"	"0"
Translation elongation factor EF1	"249.1.2.1.1.1"	"0"	"0"	"0"	"0"	"0"
Translation elongation factor EF1	"249.1.2.1.1.2"	"0"	"0"	"0"	"0"	"0"
Translation elongation factor EF1	"249.1.2.1.1.3"	"0"	"0"	"0"	"0"	"0"
Complex 251	"251.1.1.2"	"0"	"0"	"0"	"0"	"0"
Complex 257	"257.1.2.1"	"0"	"0"	"0"	"0"	"0"
Complex 257	"257.1.4"	"0"	"0"	"0"	"0"	"0"
Complex 259	"259.1"	"0"	"0"	"0"	"0"	"0"
Clathrin-associated protein AP-3 complex	"262.1"	"0"	"0"	"0"	"0"	"0"
Clathrin-associated protein AP-3 complex	"262.1.1"	"0"	"0"	"0"	"0"	"0"
Complex 263	"263.1.1.1"	"0"	"0"	"0"	"0"	"0"
Complex 264	"264.1"	"0"	"0"	"0"	"0"	"0"
alpha-Aminoadipate-semialdehyde dehydrogenase complex	"271.1"	"0"	"0"	"0"	"0"	"0"
alpha-Aminoadipate-semialdehyde dehydrogenase complex	"271.1.1"	"0"	"0"	"0"	"0"	"0"
Complex 273	"273.1"	"0"	"0"	"0"	"0"	"0"
Complex 273	"273.1.1"	"0"	"0"	"0"	"0"	"0"
Complex 273	"273.1.1.3"	"0"	"0"	"0"	"0"	"0"
Complex 273	"273.1.2"	"0"	"0"	"0"	"0"	"0"
Complex 273	"273.1.2.1"	"0"	"0"	"0"	"0"	"0"
Complex 273	"273.1.2.1.1"	"0"	"0"	"0"	"0"	"0"
Complex 273	"273.1.2.1.1.1"	"0"	"0"	"0"	"0"	"0"
Complex 273	"273.1.2.2"	"0"	"0"	"0"	"0"	"0"
Complex 274	"274.1.1.1"	"0"	"0"	"0"	"0"	"0"
Complex 274	"274.1.1.1.1"	"0"	"0"	"0"	"0"	"0"
Complex 274	"274.1.1.1.2"	"0"	"0"	"0"	"0"	"0"
Complex 274	"274.1.1.1.2.1"	"0"	"0"	"0"	"0"	"0"
Complex 274	"274.1.1.1.2.1.1"	"0"	"0"	"0"	"0"	"0"
Complex 274	"274.1.1.1.3"	"0"	"0"	"0"	"0"	"0"
Complex 274	"274.1.1.1.3.1"	"0"	"0"	"0"	"0"	"0"
Complex 274	"274.1.1.1.3.2"	"0"	"0"	"0"	"0"	"0"
Complex 274	"274.1.1.2.1.1"	"0"	"0"	"0"	"0"	"0"
Complex 275	"275.1"	"0"	"0"	"0"	"0"	"0"
Complex 28	"28.4.1.1.1"	"0"	"0"	"0"	"0"	"0"
Complex 280	"280.1"	"0"	"0"	"0"	"0"	"0"
Complex 280	"280.1.1.2"	"0"	"0"	"0"	"0"	"0"
Complex 280	"280.1.2"	"0"	"0"	"0"	"0"	"0"
Complex 280	"280.1.3"	"0"	"0"	"0"	"0"	"0"
Complex 280	"280.1.4"	"0"	"0"	"0"	"0"	"0"
Complex 280	"280.1.4.1"	"0"	"0"	"0"	"0"	"0"
Complex 280	"280.1.4.1.1"	"0"	"0"	"0"	"0"	"0"
Complex 280	"280.1.5"	"0"	"0"	"0"	"0"	"0"
Complex 280	"280.1.5.1"	"0"	"0"	"0"	"0"	"0"
Complex 282	"282.1.3.1.1"	"0"	"0"	"0"	"0"	"0"
Complex 283	"283.1"	"0"	"0"	"0"	"0"	"0"
Complex 286	"286.1"	"0"	"0"	"0"	"0"	"0"
Complex 286	"286.1.1.1.1"	"0"	"0"	"0"	"0"	"0"
Gcn1/Gcn2/Gcn20 complex	"29.1"	"0"	"0"	"0"	"0"	"0"
Gcn1/Gcn2/Gcn20 complex	"29.1.1"	"0"	"0"	"0"	"0"	"0"
Gcn1/Gcn2/Gcn20 complex	"29.1.1.1"	"0"	"0"	"0"	"0"	"0"
Gcn1/Gcn2/Gcn20 complex	"29.1.2.1.1"	"0"	"0"	"0"	"0"	"0"
Gcn1/Gcn2/Gcn20 complex	"29.2.2"	"0"	"0"	"0"	"0"	"0"
Complex 290	"290.1"	"0"	"0"	"0"	"0"	"0"
Complex 290	"290.1.1"	"0"	"0"	"0"	"0"	"0"
Complex 290	"290.1.1.1"	"0"	"0"	"0"	"0"	"0"
Complex 292	"292.1"	"0"	"0"	"0"	"0"	"0"
Histone acetyltransferase B complex	"296.1"	"0"	"0"	"0"	"0"	"0"
Histone acetyltransferase B complex	"296.1.1.1.1"	"0"	"0"	"0"	"0"	"0"
Histone acetyltransferase B complex	"296.1.1.1.1.1"	"0"	"0"	"0"	"0"	"0"
Histone acetyltransferase B complex	"296.1.1.1.1.1.1"	"0"	"0"	"0"	"0"	"0"
Histone acetyltransferase B complex	"296.1.1.1.2.1"	"0"	"0"	"0"	"0"	"0"
Histone acetyltransferase B complex	"296.1.2"	"0"	"0"	"0"	"0"	"0"
Histone acetyltransferase B complex	"296.1.2.1.1"	"0"	"0"	"0"	"0"	"0"
Complex 298	"298.1"	"0"	"0"	"0"	"0"	"0"
Complex 298	"298.1.2"	"0"	"0"	"0"	"0"	"0"
Complex 306	"306.1.1.2"	"0"	"0"	"0"	"0"	"0"
Complex 308	"308.1"	"0"	"0"	"0"	"0"	"0"
mRNA cap-binding -Bur2/Sgv1 complexes	"309.1"	"0"	"0"	"0"	"0"	"0"
mRNA cap-binding -Bur2/Sgv1 complexes	"309.1.1"	"0"	"0"	"0"	"0"	"0"
mRNA cap-binding -Bur2/Sgv1 complexes	"309.1.1.1"	"0"	"0"	"0"	"0"	"0"
mRNA cap-binding -Bur2/Sgv1 complexes	"309.1.2"	"0"	"0"	"0"	"0"	"0"
mRNA cap-binding -Bur2/Sgv1 complexes	"309.1.2.3"	"0"	"0"	"0"	"0"	"0"
mRNA cap-binding -Bur2/Sgv1 complexes	"309.1.2.3.1"	"0"	"0"	"0"	"0"	"0"
Complex 310	"310.1.4"	"0"	"0"	"0"	"0"	"0"
cAMP-dependent protein kinase complex	"312.1"	"0"	"0"	"0"	"0"	"0"
Complex 313	"313.1"	"0"	"0"	"0"	"0"	"0"
AP-1 adaptor complex	"315.1"	"0"	"0"	"0"	"0"	"0"
AP-1 adaptor complex	"315.1.1"	"0"	"0"	"0"	"0"	"0"
AP-1 adaptor complex	"315.1.1.1"	"0"	"0"	"0"	"0"	"0"
AP-1 adaptor complex	"315.1.1.1.1"	"0"	"0"	"0"	"0"	"0"
AP-1 adaptor complex	"315.1.2"	"0"	"0"	"0"	"0"	"0"
AP-1 adaptor complex	"315.1.2.1"	"0"	"0"	"0"	"0"	"0"
AP-1 adaptor complex	"315.1.2.1.1"	"0"	"0"	"0"	"0"	"0"
AP-1 adaptor complex	"315.1.2.2"	"0"	"0"	"0"	"0"	"0"
AP-1 adaptor complex	"315.1.2.3"	"0"	"0"	"0"	"0"	"0"
AP-1 adaptor complex	"315.1.3"	"0"	"0"	"0"	"0"	"0"
AP-1 adaptor complex	"315.1.4"	"0"	"0"	"0"	"0"	"0"
AP-1 adaptor complex	"315.1.4.1"	"0"	"0"	"0"	"0"	"0"
AP-1 adaptor complex	"315.1.4.2"	"0"	"0"	"0"	"0"	"0"
AP-1 adaptor complex	"315.1.4.3"	"0"	"0"	"0"	"0"	"0"
AP-1 adaptor complex	"315.1.4.3.1"	"0"	"0"	"0"	"0"	"0"
AP-1 adaptor complex	"315.1.5"	"0"	"0"	"0"	"0"	"0"
AP-1 adaptor complex	"315.1.5.1"	"0"	"0"	"0"	"0"	"0"
AP-1 adaptor complex	"315.1.5.1.1"	"0"	"0"	"0"	"0"	"0"
AP-1 adaptor complex	"315.1.5.1.2"	"0"	"0"	"0"	"0"	"0"
AP-1 adaptor complex	"315.1.5.1.4"	"0"	"0"	"0"	"0"	"0"
AP-1 adaptor complex	"315.1.5.3"	"0"	"0"	"0"	"0"	"0"
AP-1 adaptor complex	"315.1.5.4"	"0"	"0"	"0"	"0"	"0"
AP-1 adaptor complex	"315.1.5.4.1"	"0"	"0"	"0"	"0"	"0"
Complex 316	"316.1.1.3.3"	"0"	"0"	"0"	"0"	"0"
Complex 323	"323.1"	"0"	"0"	"0"	"0"	"0"
Complex 323	"323.1.1"	"0"	"0"	"0"	"0"	"0"
Complex 323	"323.1.1.1"	"0"	"0"	"0"	"0"	"0"
Complex 323	"323.1.1.1.1"	"0"	"0"	"0"	"0"	"0"
Complex 323	"323.1.1.1.2"	"0"	"0"	"0"	"0"	"0"
Complex 323	"323.1.2"	"0"	"0"	"0"	"0"	"0"
Complex 323	"323.1.3"	"0"	"0"	"0"	"0"	"0"
Complex 323	"323.1.4"	"0"	"0"	"0"	"0"	"0"
Complex 328	"328.1"	"0"	"0"	"0"	"0"	"0"
Complex 328	"328.1.2"	"0"	"0"	"0"	"0"	"0"
Complex 330	"330.1"	"0"	"0"	"0"	"0"	"0"
Complex 332	"332.1.2.1.1"	"0"	"0"	"0"	"0"	"0"
Complex 336	"336.1"	"0"	"0"	"0"	"0"	"0"
Complex 336	"336.1.2"	"0"	"0"	"0"	"0"	"0"
Complex 336	"336.1.2.3"	"0"	"0"	"0"	"0"	"0"
Complex 338	"338.1"	"0"	"0"	"0"	"0"	"0"
Scs2/Opi1 complex	"34.1.1"	"0"	"0"	"0"	"0"	"0"
Scs2/Opi1 complex	"34.1.1.1"	"0"	"0"	"0"	"0"	"0"
Scs2/Opi1 complex	"34.1.1.3"	"0"	"0"	"0"	"0"	"0"
Scs2/Opi1 complex	"34.1.3"	"0"	"0"	"0"	"0"	"0"
Scs2/Opi1 complex	"34.1.4"	"0"	"0"	"0"	"0"	"0"
Scs2/Opi1 complex	"34.1.4.1"	"0"	"0"	"0"	"0"	"0"
Scs2/Opi1 complex	"34.1.4.1.1"	"0"	"0"	"0"	"0"	"0"
Scs2/Opi1 complex	"34.1.4.1.1.1"	"0"	"0"	"0"	"0"	"0"
Scs2/Opi1 complex	"34.1.6"	"0"	"0"	"0"	"0"	"0"
Scs2/Opi1 complex	"34.1.6.1"	"0"	"0"	"0"	"0"	"0"
Scs2/Opi1 complex	"34.1.7"	"0"	"0"	"0"	"0"	"0"
Scs2/Opi1 complex	"34.2"	"0"	"0"	"0"	"0"	"0"
Scs2/Opi1 complex	"34.2.1.1"	"0"	"0"	"0"	"0"	"0"
Scs2/Opi1 complex	"34.2.1.1.1"	"0"	"0"	"0"	"0"	"0"
Scs2/Opi1 complex	"34.2.1.1.2"	"0"	"0"	"0"	"0"	"0"
Scs2/Opi1 complex	"34.2.1.2"	"0"	"0"	"0"	"0"	"0"
Complex 344	"344.1.1.1.2.1"	"0"	"0"	"0"	"0"	"0"
Complex 344	"344.1.1.1.2.2"	"0"	"0"	"0"	"0"	"0"
Complex 344	"344.1.1.1.2.2.1"	"0"	"0"	"0"	"0"	"0"
Complex 345	"345.1"	"0"	"0"	"0"	"0"	"0"
Complex 345	"345.1.1.1"	"0"	"0"	"0"	"0"	"0"
Complex 345	"345.1.2"	"0"	"0"	"0"	"0"	"0"
Complex 345	"345.1.2.1"	"0"	"0"	"0"	"0"	"0"
Complex 348	"348.1"	"0"	"0"	"0"	"0"	"0"
Complex 348	"348.1.1"	"0"	"0"	"0"	"0"	"0"
Complex 348	"348.1.1.1"	"0"	"0"	"0"	"0"	"0"
Complex 349	"349.1"	"0"	"0"	"0"	"0"	"0"
Complex 349	"349.1.1.2"	"0"	"0"	"0"	"0"	"0"
Sit4/Sap190 complex	"35.2.1"	"0"	"0"	"0"	"0"	"0"
Sit4/Sap190 complex	"35.2.2.1"	"0"	"0"	"0"	"0"	"0"
Sit4/Sap190 complex	"35.2.2.1.1"	"0"	"0"	"0"	"0"	"0"
Complex 352	"352.1"	"0"	"0"	"0"	"0"	"0"
Complex 355	"355.1.1.1"	"0"	"0"	"0"	"0"	"0"
Rtg2/Mks1 complex	"356.1.1.2"	"0"	"0"	"0"	"0"	"0"
Complex 358	"358.1.1.2"	"0"	"0"	"0"	"0"	"0"
Complex 360	"360.1"	"0"	"0"	"0"	"0"	"0"
Complex 360	"360.1.1"	"0"	"0"	"0"	"0"	"0"
Complex 360	"360.1.1.1"	"0"	"0"	"0"	"0"	"0"
SKI complex	"364.1"	"0"	"0"	"0"	"0"	"0"
SKI complex	"364.1.4.1.1"	"0"	"0"	"0"	"0"	"0"
SKI complex	"364.1.8"	"0"	"0"	"0"	"0"	"0"
SKI complex	"364.1.9"	"0"	"0"	"0"	"0"	"0"
Complex 372	"372.1"	"0"	"0"	"0"	"0"	"0"
Complex 372	"372.1.1"	"0"	"0"	"0"	"0"	"0"
Complex 372	"372.1.1.1"	"0"	"0"	"0"	"0"	"0"
Complex 372	"372.1.1.1.1"	"0"	"0"	"0"	"0"	"0"
Complex 372	"372.1.1.1.2"	"0"	"0"	"0"	"0"	"0"
Complex 372	"372.1.1.2"	"0"	"0"	"0"	"0"	"0"
Complex 372	"372.1.1.2.1"	"0"	"0"	"0"	"0"	"0"
Complex 372	"372.1.1.2.2"	"0"	"0"	"0"	"0"	"0"
COMPASS, histone H3 methyltransferase protein complex	"374.1.1.1"	"0"	"0"	"0"	"0"	"0"
COMPASS, histone H3 methyltransferase protein complex	"374.1.1.3.1"	"0"	"0"	"0"	"0"	"0"
Complex 375	"375.1"	"0"	"0"	"0"	"0"	"0"
Complex 375	"375.1.2"	"0"	"0"	"0"	"0"	"0"
Complex 375	"375.1.2.1"	"0"	"0"	"0"	"0"	"0"
Retromer subcomplex	"380.1"	"0"	"0"	"0"	"0"	"0"
Complex 382	"382.1"	"0"	"0"	"0"	"0"	"0"
Complex 386	"386.1"	"0"	"0"	"0"	"0"	"0"
Complex 387	"387.1"	"0"	"0"	"0"	"0"	"0"
Complex 387	"387.1.1"	"0"	"0"	"0"	"0"	"0"
Complex 387	"387.1.1.1"	"0"	"0"	"0"	"0"	"0"
Complex 387	"387.1.1.1.1"	"0"	"0"	"0"	"0"	"0"
Complex 387	"387.1.1.1.1.1"	"0"	"0"	"0"	"0"	"0"
Complex 387	"387.1.1.1.2"	"0"	"0"	"0"	"0"	"0"
Complex 387	"387.1.1.1.2.1"	"0"	"0"	"0"	"0"	"0"
Complex 387	"387.1.1.1.2.1.1"	"0"	"0"	"0"	"0"	"0"
Complex 389	"389.1.2.2"	"0"	"0"	"0"	"0"	"0"
Complex 391	"391.1.1"	"0"	"0"	"0"	"0"	"0"
Complex 391	"391.1.1.1.1"	"0"	"0"	"0"	"0"	"0"
Complex 393	"393.1"	"0"	"0"	"0"	"0"	"0"
Complex 393	"393.1.2"	"0"	"0"	"0"	"0"	"0"
Complex 393	"393.1.3"	"0"	"0"	"0"	"0"	"0"
Complex 397	"397.1"	"0"	"0"	"0"	"0"	"0"
Complex 397	"397.1.1"	"0"	"0"	"0"	"0"	"0"
Complex 397	"397.1.1.1"	"0"	"0"	"0"	"0"	"0"
Complex 398	"398.1"	"0"	"0"	"0"	"0"	"0"
Complex 399	"399.1"	"0"	"0"	"0"	"0"	"0"
Complex 399	"399.1.1"	"0"	"0"	"0"	"0"	"0"
Complex 399	"399.1.1.1"	"0"	"0"	"0"	"0"	"0"
Complex 399	"399.1.1.1.1"	"0"	"0"	"0"	"0"	"0"
Complex 399	"399.1.1.1.2"	"0"	"0"	"0"	"0"	"0"
Casein kinase II complex	"4.1.1.1"	"0"	"0"	"0"	"0"	"0"
Casein kinase II complex	"4.1.1.9"	"0"	"0"	"0"	"0"	"0"
Heteromeric p24 complex 1	"400.1"	"0"	"0"	"0"	"0"	"0"
Heteromeric p24 complex 1	"400.1.2"	"0"	"0"	"0"	"0"	"0"
Heteromeric p24 complex 1	"400.1.3"	"0"	"0"	"0"	"0"	"0"
Complex 401	"401.1"	"0"	"0"	"0"	"0"	"0"
Complex 401	"401.1.1"	"0"	"0"	"0"	"0"	"0"
Complex 401	"401.1.1.1"	"0"	"0"	"0"	"0"	"0"
Complex 401	"401.1.1.1.1"	"0"	"0"	"0"	"0"	"0"
Complex 401	"401.1.1.1.1.1"	"0"	"0"	"0"	"0"	"0"
Complex 401	"401.1.1.2"	"0"	"0"	"0"	"0"	"0"
Complex 401	"401.1.1.3"	"0"	"0"	"0"	"0"	"0"
Complex 401	"401.1.1.3.1"	"0"	"0"	"0"	"0"	"0"
Complex 401	"401.1.1.4"	"0"	"0"	"0"	"0"	"0"
Complex 401	"401.1.1.5"	"0"	"0"	"0"	"0"	"0"
Complex 401	"401.1.1.5.1"	"0"	"0"	"0"	"0"	"0"
Complex 401	"401.1.1.6"	"0"	"0"	"0"	"0"	"0"
Complex 401	"401.1.1.7"	"0"	"0"	"0"	"0"	"0"
Complex 401	"401.1.2"	"0"	"0"	"0"	"0"	"0"
Complex 401	"401.1.2.1.1"	"0"	"0"	"0"	"0"	"0"
Complex 403	"403.1"	"0"	"0"	"0"	"0"	"0"
Far complex	"404.1"	"0"	"0"	"0"	"0"	"0"
Far complex	"404.1.2"	"0"	"0"	"0"	"0"	"0"
Far complex	"404.1.2.1"	"0"	"0"	"0"	"0"	"0"
Far complex	"404.1.3"	"0"	"0"	"0"	"0"	"0"
Complex 406	"406.1.2.1.1"	"0"	"0"	"0"	"0"	"0"
Complex 406	"406.1.2.1.2.3.2"	"0"	"0"	"0"	"0"	"0"
Complex 410	"410.1.2.2"	"0"	"0"	"0"	"0"	"0"
Complex 410	"410.1.2.3"	"0"	"0"	"0"	"0"	"0"
Complex 412	"412.1"	"0"	"0"	"0"	"0"	"0"
Complex 412	"412.1.2"	"0"	"0"	"0"	"0"	"0"
Complex 412	"412.1.2.1"	"0"	"0"	"0"	"0"	"0"
Complex 412	"412.1.2.1.1"	"0"	"0"	"0"	"0"	"0"
Complex 412	"412.1.2.2.1"	"0"	"0"	"0"	"0"	"0"
Complex 412	"412.1.2.3"	"0"	"0"	"0"	"0"	"0"
Complex 412	"412.1.2.5"	"0"	"0"	"0"	"0"	"0"
Complex 412	"412.1.3.1.1"	"0"	"0"	"0"	"0"	"0"
Complex 412	"412.1.3.1.1.1"	"0"	"0"	"0"	"0"	"0"
Complex 412	"412.1.3.1.1.1.1"	"0"	"0"	"0"	"0"	"0"
Complex 412	"412.1.3.1.1.3"	"0"	"0"	"0"	"0"	"0"
Complex 412	"412.1.4"	"0"	"0"	"0"	"0"	"0"
Complex 412	"412.1.5"	"0"	"0"	"0"	"0"	"0"
Complex 414	"414.1"	"0"	"0"	"0"	"0"	"0"
Complex 416	"416.1"	"0"	"0"	"0"	"0"	"0"
Complex 417	"417.1.1.3.1"	"0"	"0"	"0"	"0"	"0"
Complex 419	"419.1.1.3"	"0"	"0"	"0"	"0"	"0"
Complex 422	"422.1.1.1.3"	"0"	"0"	"0"	"0"	"0"
Trichostatin A-sensitive class II histone deacetylase complex	"424.1"	"0"	"0"	"0"	"0"	"0"
Trichostatin A-sensitive class II histone deacetylase complex	"424.1.1"	"0"	"0"	"0"	"0"	"0"
Complex 430	"430.1.2"	"0"	"0"	"0"	"0"	"0"
Complex 430	"430.1.4"	"0"	"0"	"0"	"0"	"0"
Complex 432	"432.1.2"	"0"	"0"	"0"	"0"	"0"
Complex 435	"435.1"	"0"	"0"	"0"	"0"	"0"
Complex 435	"435.1.2"	"0"	"0"	"0"	"0"	"0"
Complex 435	"435.1.2.1"	"0"	"0"	"0"	"0"	"0"
Complex 437	"437.1"	"0"	"0"	"0"	"0"	"0"
Complex 437	"437.1.1"	"0"	"0"	"0"	"0"	"0"
Complex 437	"437.1.1.2.1.1"	"0"	"0"	"0"	"0"	"0"
Complex 437	"437.1.2"	"0"	"0"	"0"	"0"	"0"
Complex 439	"439.1.1.1"	"0"	"0"	"0"	"0"	"0"
Complex 439	"439.1.1.1.1"	"0"	"0"	"0"	"0"	"0"
Complex 443	"443.1.1.2.1"	"0"	"0"	"0"	"0"	"0"
Complex 449	"449.1"	"0"	"0"	"0"	"0"	"0"
Complex 449	"449.1.1"	"0"	"0"	"0"	"0"	"0"
Complex 449	"449.1.1.1"	"0"	"0"	"0"	"0"	"0"
Complex 449	"449.1.1.1.1"	"0"	"0"	"0"	"0"	"0"
Complex 449	"449.1.1.1.1.2"	"0"	"0"	"0"	"0"	"0"
Complex 449	"449.1.2"	"0"	"0"	"0"	"0"	"0"
Complex 449	"449.1.2.1"	"0"	"0"	"0"	"0"	"0"
Complex 449	"449.1.2.1.1"	"0"	"0"	"0"	"0"	"0"
Complex 449	"449.1.2.2"	"0"	"0"	"0"	"0"	"0"
Complex 449	"449.1.4"	"0"	"0"	"0"	"0"	"0"
Complex 449	"449.1.5"	"0"	"0"	"0"	"0"	"0"
Complex 454	"454.1"	"0"	"0"	"0"	"0"	"0"
Complex 465	"465.1"	"0"	"0"	"0"	"0"	"0"
Complex 465	"465.1.1"	"0"	"0"	"0"	"0"	"0"
Complex 466	"466.1.1.1.1"	"0"	"0"	"0"	"0"	"0"
Complex 466	"466.1.1.1.1.1"	"0"	"0"	"0"	"0"	"0"
Complex 469	"469.1"	"0"	"0"	"0"	"0"	"0"
Complex 469	"469.1.2"	"0"	"0"	"0"	"0"	"0"
Complex 469	"469.1.4"	"0"	"0"	"0"	"0"	"0"
Complex 469	"469.1.5"	"0"	"0"	"0"	"0"	"0"
Complex 469	"469.1.6"	"0"	"0"	"0"	"0"	"0"
Complex 469	"469.1.7"	"0"	"0"	"0"	"0"	"0"
Complex 47	"47.1"	"0"	"0"	"0"	"0"	"0"
Complex 47	"47.1.1"	"0"	"0"	"0"	"0"	"0"
Complex 47	"47.1.1.1"	"0"	"0"	"0"	"0"	"0"
Complex 473	"473.1"	"0"	"0"	"0"	"0"	"0"
Complex 473	"473.1.1.1.3"	"0"	"0"	"0"	"0"	"0"
Complex 475	"475.1.3"	"0"	"0"	"0"	"0"	"0"
Complex 475	"475.1.5.3"	"0"	"0"	"0"	"0"	"0"
Complex 477	"477.1"	"0"	"0"	"0"	"0"	"0"
Complex 477	"477.1.1"	"0"	"0"	"0"	"0"	"0"
Complex 477	"477.1.1.1.1.1.1"	"0"	"0"	"0"	"0"	"0"
Complex 477	"477.1.1.1.1.1.1.2"	"0"	"0"	"0"	"0"	"0"
eIF4A	"478.1"	"0"	"0"	"0"	"0"	"0"
Complex 481	"481.1.3"	"0"	"0"	"0"	"0"	"0"
Complex 483	"483.1"	"0"	"0"	"0"	"0"	"0"
Complex 485	"485.1"	"0"	"0"	"0"	"0"	"0"
Complex 485	"485.1.1"	"0"	"0"	"0"	"0"	"0"
Complex 485	"485.1.1.1"	"0"	"0"	"0"	"0"	"0"
Complex 485	"485.1.1.2"	"0"	"0"	"0"	"0"	"0"
Complex 485	"485.1.1.3"	"0"	"0"	"0"	"0"	"0"
Complex 486	"486.1"	"0"	"0"	"0"	"0"	"0"
Complex 488	"488.1"	"0"	"0"	"0"	"0"	"0"
Complex 488	"488.1.1.1"	"0"	"0"	"0"	"0"	"0"
Actin-associated motorproteins 2 complex	"49.1.3.1.1"	"0"	"0"	"0"	"0"	"0"
Actin-associated motorproteins 2 complex	"49.2.3"	"0"	"0"	"0"	"0"	"0"
Actin-associated motorproteins 2 complex	"49.2.3.1"	"0"	"0"	"0"	"0"	"0"
Actin-associated motorproteins 2 complex	"49.2.3.2"	"0"	"0"	"0"	"0"	"0"
Complex 490	"490.1"	"0"	"0"	"0"	"0"	"0"
Complex 491	"491.1.2"	"0"	"0"	"0"	"0"	"0"
Complex 51	"51.2.2.2.1.1"	"0"	"0"	"0"	"0"	"0"
Erv41/Erv46 complex	"53.1"	"0"	"0"	"0"	"0"	"0"
Complex 54	"54.1.4"	"0"	"0"	"0"	"0"	"0"
Complex 54	"54.2"	"0"	"0"	"0"	"0"	"0"
Complex 54	"54.2.4"	"0"	"0"	"0"	"0"	"0"
Complex 54	"54.2.4.1"	"0"	"0"	"0"	"0"	"0"
NuA4 Histone Acetyltransferase Complex	"57.1.1.1.1.1.1"	"0"	"0"	"0"	"0"	"0"
NuA4 Histone Acetyltransferase Complex	"57.1.1.1.1.1.1.1"	"0"	"0"	"0"	"0"	"0"
NuA4 Histone Acetyltransferase Complex	"57.1.1.1.1.1.1.2"	"0"	"0"	"0"	"0"	"0"
NuA4 Histone Acetyltransferase Complex	"57.1.1.1.1.1.1.3"	"0"	"0"	"0"	"0"	"0"
Complex 6	"6.1"	"0"	"0"	"0"	"0"	"0"
Complex 6	"6.1.1"	"0"	"0"	"0"	"0"	"0"
Complex 6	"6.1.1.1"	"0"	"0"	"0"	"0"	"0"
Complex 6	"6.1.1.2"	"0"	"0"	"0"	"0"	"0"
Complex 6	"6.1.2"	"0"	"0"	"0"	"0"	"0"
Complex 6	"6.1.2.1"	"0"	"0"	"0"	"0"	"0"
Complex 6	"6.2.1.2.1.2"	"0"	"0"	"0"	"0"	"0"
Complex 6	"6.2.1.2.1.3"	"0"	"0"	"0"	"0"	"0"
Complex 6	"6.2.3.1"	"0"	"0"	"0"	"0"	"0"
Complex 6	"6.2.3.1.1"	"0"	"0"	"0"	"0"	"0"
Complex 6	"6.2.3.1.1.1"	"0"	"0"	"0"	"0"	"0"
Complex 6	"6.2.3.1.1.2"	"0"	"0"	"0"	"0"	"0"
Complex 6	"6.2.6"	"0"	"0"	"0"	"0"	"0"
Complex 6	"6.2.9.1.2"	"0"	"0"	"0"	"0"	"0"
Complex 6	"6.2.9.1.3"	"0"	"0"	"0"	"0"	"0"
Arginine-specific carbamoyl-phosphate synthase complex	"61.2"	"0"	"0"	"0"	"0"	"0"
Arginine-specific carbamoyl-phosphate synthase complex	"61.2.1"	"0"	"0"	"0"	"0"	"0"
Arginine-specific carbamoyl-phosphate synthase complex	"61.2.1.2"	"0"	"0"	"0"	"0"	"0"
Arginine-specific carbamoyl-phosphate synthase complex	"61.2.2"	"0"	"0"	"0"	"0"	"0"
Arginine-specific carbamoyl-phosphate synthase complex	"61.2.8"	"0"	"0"	"0"	"0"	"0"
DNA repair complex	"65.1.3"	"0"	"0"	"0"	"0"	"0"
DNA repair complex	"65.1.3.1"	"0"	"0"	"0"	"0"	"0"
DNA repair complex	"65.2.1.2"	"0"	"0"	"0"	"0"	"0"
DNA repair complex	"65.2.2"	"0"	"0"	"0"	"0"	"0"
DNA repair complex	"65.2.2.1"	"0"	"0"	"0"	"0"	"0"
DNA repair complex	"65.2.2.2"	"0"	"0"	"0"	"0"	"0"
ISW1/IOC3 complex	"68.1.1.1.2"	"0"	"0"	"0"	"0"	"0"
ISW1/IOC3 complex	"68.1.1.1.2.1"	"0"	"0"	"0"	"0"	"0"
ISW1/IOC3 complex	"68.1.1.1.4"	"0"	"0"	"0"	"0"	"0"
ISW1/IOC3 complex	"68.2.2.3"	"0"	"0"	"0"	"0"	"0"
Complex 71	"71.1.3"	"0"	"0"	"0"	"0"	"0"
Complex 71	"71.1.3.1"	"0"	"0"	"0"	"0"	"0"
Complex 71	"71.1.3.1.2"	"0"	"0"	"0"	"0"	"0"
Complex 71	"71.1.3.1.2.1"	"0"	"0"	"0"	"0"	"0"
Complex 71	"71.1.3.2"	"0"	"0"	"0"	"0"	"0"
Complex 71	"71.2"	"0"	"0"	"0"	"0"	"0"
Complex 71	"71.2.2"	"0"	"0"	"0"	"0"	"0"
Complex 71	"71.2.2.2"	"0"	"0"	"0"	"0"	"0"
Complex 71	"71.2.3"	"0"	"0"	"0"	"0"	"0"
Complex 72	"72.1"	"0"	"0"	"0"	"0"	"0"
Complex 72	"72.1.1"	"0"	"0"	"0"	"0"	"0"
Complex 72	"72.1.1.1"	"0"	"0"	"0"	"0"	"0"
Complex 72	"72.1.1.1.1"	"0"	"0"	"0"	"0"	"0"
Complex 72	"72.1.1.1.1.1"	"0"	"0"	"0"	"0"	"0"
Complex 72	"72.1.1.1.1.2"	"0"	"0"	"0"	"0"	"0"
Complex 72	"72.1.1.1.3"	"0"	"0"	"0"	"0"	"0"
Complex 72	"72.1.2"	"0"	"0"	"0"	"0"	"0"
Complex 72	"72.2.1.3.1"	"0"	"0"	"0"	"0"	"0"
Complex 72	"72.2.4"	"0"	"0"	"0"	"0"	"0"
Complex 72	"72.2.4.1"	"0"	"0"	"0"	"0"	"0"
Complex 72	"72.2.4.1.1"	"0"	"0"	"0"	"0"	"0"
Complex 72	"72.2.4.1.2"	"0"	"0"	"0"	"0"	"0"
Complex 72	"72.2.4.1.3"	"0"	"0"	"0"	"0"	"0"
Protein phosphatase 1 complex	"79.1.1.3"	"0"	"0"	"0"	"0"	"0"
Protein phosphatase 1 complex	"79.1.1.3.1"	"0"	"0"	"0"	"0"	"0"
Protein phosphatase 1 complex	"79.1.1.4"	"0"	"0"	"0"	"0"	"0"
Protein phosphatase 1 complex	"79.2.2"	"0"	"0"	"0"	"0"	"0"
Protein phosphatase 1 complex	"79.2.3"	"0"	"0"	"0"	"0"	"0"
Sit4/Sap185 protein phosphatase complex	"83.1.2"	"0"	"0"	"0"	"0"	"0"
Sit4/Sap185 protein phosphatase complex	"83.3.1"	"0"	"0"	"0"	"0"	"0"
Complex 87	"87.1"	"0"	"0"	"0"	"0"	"0"
Complex 87	"87.1.1"	"0"	"0"	"0"	"0"	"0"
Complex 87	"87.1.1.2"	"0"	"0"	"0"	"0"	"0"
Complex 93	"93.1.1"	"0"	"0"	"0"	"0"	"0"
Actin capping complex	"95.1"	"0"	"0"	"0"	"0"	"0"
Gyp5/Gyl1 complex	"96.1.1"	"0"	"0"	"0"	"0"	"0"
Complex 98	"98.1"	"0"	"0"	"0"	"0"	"0"
Complex 98	"98.1.1"	"0"	"0"	"0"	"0"	"0"
Complex 98	"98.1.1.1"	"0"	"0"	"0"	"0"	"0"
Complex 99	"99.1.1.1.1"	"0"	"0"	"0"	"0"	"0"
Complex 99	"99.1.1.1.3"	"0"	"0"	"0"	"0"	"0"
Complex 99	"99.1.1.1.3.1"	"0"	"0"	"0"	"0"	"0"
Complex 99	"99.1.1.1.4.1"	"0"	"0"	"0"	"0"	"0"
Complex 99	"99.1.2.2.2"	"0"	"0"	"0"	"0"	"0"
Complex 99	"99.1.2.2.2.1"	"0"	"0"	"0"	"0"	"0"
Complex 99	"99.1.2.2.3.2"	"0"	"0"	"0"	"0"	"0"
Complex 171	"171.1.2.1.3"	"0"	"0"	"0"	"0"	"-1"
Rtg2/Mks1 complex	"356.1.1.1"	"0"	"0"	"0"	"0"	"-1"
Complex 193	"193.1"	"0"	"0"	"0"	"-1"	"0"
Sin3 Histone deacetylase complex	"22.1"	"0"	"0"	"0"	"-1"	"0"
Sin3 Histone deacetylase complex	"22.1.1.2"	"0"	"0"	"0"	"-1"	"0"
Sin3 Histone deacetylase complex	"22.1.1.2.1"	"0"	"0"	"0"	"-1"	"0"
Sin3 Histone deacetylase complex	"22.1.1.2.1.2.1"	"0"	"0"	"0"	"-1"	"0"
Sin3 Histone deacetylase complex	"22.1.1.2.1.2.1.1"	"0"	"0"	"0"	"-1"	"0"
Sin3 Histone deacetylase complex	"22.1.1.2.1.2.2"	"0"	"0"	"0"	"-1"	"0"
Sin3 Histone deacetylase complex	"22.1.1.2.2"	"0"	"0"	"0"	"-1"	"0"
Sin3 Histone deacetylase complex	"22.1.1.2.3"	"0"	"0"	"0"	"-1"	"0"
Sin3 Histone deacetylase complex	"22.1.1.2.5"	"0"	"0"	"0"	"-1"	"0"
Sin3 Histone deacetylase complex	"22.1.2.1.1.1"	"0"	"0"	"0"	"-1"	"0"
Sin3 Histone deacetylase complex	"22.2"	"0"	"0"	"0"	"-1"	"0"
Pms1/Mlh1 mismatch DNA repair complex	"236.1"	"0"	"0"	"0"	"-1"	"0"
Pms1/Mlh1 mismatch DNA repair complex	"236.1.1.1"	"0"	"0"	"0"	"-1"	"0"
Complex 311	"311.1"	"0"	"0"	"0"	"-1"	"0"
Complex 311	"311.1.1.7"	"0"	"0"	"0"	"-1"	"0"
Complex 311	"311.1.3"	"0"	"0"	"0"	"-1"	"0"
Complex 311	"311.1.3.3"	"0"	"0"	"0"	"-1"	"0"
Complex 401	"401.1.2.1"	"0"	"0"	"0"	"-1"	"0"
Complex 481	"481.1.4"	"0"	"0"	"0"	"-1"	"0"
Complex 99	"99.1.2.2.1.3"	"0"	"0"	"0"	"-1"	"0"
Complex 311	"311.1.1.2"	"0"	"0"	"0"	"-1"	"-1"
Complex 112	"112.1.2"	"0"	"0"	"-1"	"0"	"0"
Complex 154	"154.1.1.1"	"0"	"0"	"-1"	"0"	"0"
Protein phosphatase 2A complex	"248.1.3.1.1.1"	"0"	"0"	"-1"	"0"	"0"
ATP-dependent Isw2p-Itc1p chromatin remodeling complex	"277.1.4.2.1.1"	"0"	"0"	"-1"	"0"	"0"
Complex 21	"21.2.1.2.1.1"	"0"	"0"	"-1"	"0"	"-1"
Sin3 Histone deacetylase complex	"22.1.1.1.1"	"0"	"0"	"-1"	"-1"	"0"
Sin3 Histone deacetylase complex	"22.1.1.3.1"	"0"	"0"	"-1"	"-1"	"0"
Sin3 Histone deacetylase complex	"22.1.2"	"0"	"0"	"-1"	"-1"	"0"
Sin3 Histone deacetylase complex	"22.1.2.1"	"0"	"0"	"-1"	"-1"	"0"
Sin3 Histone deacetylase complex	"22.1.2.1.2"	"0"	"0"	"-1"	"-1"	"0"
Complex 222	"222.1.1"	"0"	"0"	"-1"	"-1"	"0"
Complex 267	"267.1"	"0"	"0"	"-1"	"-1"	"0"
Complex 267	"267.1.1"	"0"	"0"	"-1"	"-1"	"0"
RAVE/Skp1 complex	"301.1.4.1.1.2"	"0"	"0"	"-1"	"-1"	"0"
Scs2/Opi1 complex	"34.1"	"0"	"0"	"-1"	"-1"	"0"
COMPASS, histone H3 methyltransferase protein complex	"374.1.1.1.1"	"0"	"0"	"-1"	"-1"	"0"
Trichostatin A-sensitive class II histone deacetylase complex	"424.1.2"	"0"	"0"	"-1"	"-1"	"0"
Vps27/Hse1 protein complex	"476.1"	"0"	"0"	"-1"	"-1"	"0"
Complex 481	"481.1"	"0"	"0"	"-1"	"-1"	"0"
DNA repair complex	"65.1.2.2"	"0"	"0"	"-1"	"-1"	"0"
Complex 122	"122.1.1"	"0"	"0"	"-1"	"-1"	"-1"
Complex 122	"122.1.1.1"	"0"	"0"	"-1"	"-1"	"-1"
Complex 122	"122.1.1.2"	"0"	"0"	"-1"	"-1"	"-1"
Complex 122	"122.1.1.2.1"	"0"	"0"	"-1"	"-1"	"-1"
Complex 122	"122.1.1.3"	"0"	"0"	"-1"	"-1"	"-1"
Bre5/Ubp3 complex	"152.1.1.2.1"	"0"	"0"	"-1"	"-1"	"-1"
Complex 171	"171.1.2.1"	"0"	"0"	"-1"	"-1"	"-1"
Complex 171	"171.1.2.1.2"	"0"	"0"	"-1"	"-1"	"-1"
Complex 171	"171.1.2.1.2.2"	"0"	"0"	"-1"	"-1"	"-1"
Complex 171	"171.1.2.4"	"0"	"0"	"-1"	"-1"	"-1"
Rubiquitin -activating complex	"181.1"	"0"	"0"	"-1"	"-1"	"-1"
Complex 194	"194.1.1"	"0"	"0"	"-1"	"-1"	"-1"
Sin3 Histone deacetylase complex	"22.1.1.2.1.1"	"0"	"0"	"-1"	"-1"	"-1"
Sin3 Histone deacetylase complex	"22.1.1.2.1.2"	"0"	"0"	"-1"	"-1"	"-1"
Sin3 Histone deacetylase complex	"22.1.1.3"	"0"	"0"	"-1"	"-1"	"-1"
Complex 242	"242.1"	"0"	"0"	"-1"	"-1"	"-1"
Complex 28	"28.1.2.2.1"	"0"	"0"	"-1"	"-1"	"-1"
2-oxoglutarate dehydrogenase complex	"303.1.2"	"0"	"0"	"-1"	"-1"	"-1"
2-oxoglutarate dehydrogenase complex	"303.1.2.1"	"0"	"0"	"-1"	"-1"	"-1"
2-oxoglutarate dehydrogenase complex	"303.1.2.2"	"0"	"0"	"-1"	"-1"	"-1"
2-oxoglutarate dehydrogenase complex	"303.1.4"	"0"	"0"	"-1"	"-1"	"-1"
2-oxoglutarate dehydrogenase complex	"303.1.5"	"0"	"0"	"-1"	"-1"	"-1"
2-oxoglutarate dehydrogenase complex	"303.1.5.1.1"	"0"	"0"	"-1"	"-1"	"-1"
mRNA cap-binding -Bur2/Sgv1 complexes	"309.1.2.1"	"0"	"0"	"-1"	"-1"	"-1"
Complex 311	"311.1.1.2.1"	"0"	"0"	"-1"	"-1"	"-1"
Complex 311	"311.1.1.2.1.1"	"0"	"0"	"-1"	"-1"	"-1"
Complex 311	"311.1.1.2.1.2"	"0"	"0"	"-1"	"-1"	"-1"
Complex 324	"324.1"	"0"	"0"	"-1"	"-1"	"-1"
Complex 384	"384.1"	"0"	"0"	"-1"	"-1"	"-1"
Complex 401	"401.1.1.1.3"	"0"	"0"	"-1"	"-1"	"-1"
Complex 412	"412.1.3.1.1.2"	"0"	"0"	"-1"	"-1"	"-1"
Complex 488	"488.1.1"	"0"	"0"	"-1"	"-1"	"-1"
Complex 51	"51.1.1.1.1"	"0"	"0"	"-1"	"-1"	"-1"
Complex 51	"51.2"	"0"	"0"	"-1"	"-1"	"-1"
Complex 51	"51.2.1"	"0"	"0"	"-1"	"-1"	"-1"
Complex 51	"51.2.1.1"	"0"	"0"	"-1"	"-1"	"-1"
Complex 51	"51.2.1.1.1"	"0"	"0"	"-1"	"-1"	"-1"
Complex 51	"51.2.2.1.1.2"	"0"	"0"	"-1"	"-1"	"-1"
Complex 51	"51.2.2.1.1.2.1.1.2"	"0"	"0"	"-1"	"-1"	"-1"
Complex 51	"51.2.2.1.3"	"0"	"0"	"-1"	"-1"	"-1"
Complex 51	"51.2.2.2.2"	"0"	"0"	"-1"	"-1"	"-1"
Complex 51	"51.2.2.2.2.1"	"0"	"0"	"-1"	"-1"	"-1"
NuA4 Histone Acetyltransferase Complex	"57.1.1.1.1.1.1.3.1"	"0"	"0"	"-1"	"-1"	"-1"
Pyruvate dehydrogenase	"86.1"	"0"	"0"	"-1"	"-1"	"-1"
Pyruvate dehydrogenase	"86.2"	"0"	"0"	"-1"	"-1"	"-1"
Pyruvate dehydrogenase	"86.2.1.1.4"	"0"	"0"	"-1"	"-1"	"-1"
Pyruvate dehydrogenase	"86.2.1.2"	"0"	"0"	"-1"	"-1"	"-1"
Pyruvate dehydrogenase	"86.2.1.3.2"	"0"	"0"	"-1"	"-1"	"-1"
Complex 97	"97.1"	"0"	"0"	"-1"	"-1"	"-1"
Complex 99	"99.1.1.1.1.1"	"0"	"0"	"-1"	"-1"	"-1"
Complex 21	"21.1.1.2"	"0"	"-1"	"0"	"0"	"0"
Complex 412	"412.1.2.2"	"0"	"-1"	"0"	"0"	"0"
Complex 475	"475.1.5.1"	"0"	"-1"	"0"	"0"	"0"
Complex 72	"72.2.4.2"	"0"	"-1"	"0"	"0"	"0"
Mannan Polymerase II	"111.1.3.1"	"0"	"-1"	"0"	"0"	"-1"
Kel1/Lte1 complex	"184.1"	"0"	"-1"	"0"	"-1"	"0"
Complex 15	"15.2.4"	"0"	"-1"	"-1"	"0"	"0"
Rtg2/Mks1 complex	"356.1"	"0"	"-1"	"-1"	"0"	"-1"
Rtg2/Mks1 complex	"356.1.1"	"0"	"-1"	"-1"	"0"	"-1"
Complex 193	"193.1.1.1.1.1"	"0"	"-1"	"-1"	"-1"	"0"
Complex 194	"194.1.1.1.1.2"	"0"	"-1"	"-1"	"-1"	"0"
Ric1/Rgp1 complex	"392.1"	"0"	"-1"	"-1"	"-1"	"0"
Ric1/Rgp1 complex	"392.1.1"	"0"	"-1"	"-1"	"-1"	"0"
Complex 122	"122.1.1.1.1"	"0"	"-1"	"-1"	"-1"	"-1"
Complex 144	"144.1.1"	"0"	"-1"	"-1"	"-1"	"-1"
Complex 154	"154.1"	"0"	"-1"	"-1"	"-1"	"-1"
Complex 171	"171.1.2.1.1"	"0"	"-1"	"-1"	"-1"	"-1"
Complex 171	"171.1.2.1.1.1"	"0"	"-1"	"-1"	"-1"	"-1"
Complex 194	"194.1.1.1.2"	"0"	"-1"	"-1"	"-1"	"-1"
2-oxoglutarate dehydrogenase complex	"303.1.1.1.1"	"0"	"-1"	"-1"	"-1"	"-1"
Complex 311	"311.1.1.2.1.3"	"0"	"-1"	"-1"	"-1"	"-1"
Complex 311	"311.1.2"	"0"	"-1"	"-1"	"-1"	"-1"
AMP-dependent protein kinase complex	"335.1"	"0"	"-1"	"-1"	"-1"	"-1"
AMP-dependent protein kinase complex	"335.1.1"	"0"	"-1"	"-1"	"-1"	"-1"
Complex 352	"352.1.1.1"	"0"	"-1"	"-1"	"-1"	"-1"
Complex 366	"366.1.2"	"0"	"-1"	"-1"	"-1"	"-1"
COMPASS, histone H3 methyltransferase protein complex	"374.1.1.2"	"0"	"-1"	"-1"	"-1"	"-1"
COMPASS, histone H3 methyltransferase protein complex	"374.1.1.4"	"0"	"-1"	"-1"	"-1"	"-1"
Complex 384	"384.1.1"	"0"	"-1"	"-1"	"-1"	"-1"
Complex 415	"415.1"	"0"	"-1"	"-1"	"-1"	"-1"
Complex 47	"47.2.1"	"0"	"-1"	"-1"	"-1"	"-1"
Complex 481	"481.1.1"	"0"	"-1"	"-1"	"-1"	"-1"
Complex 481	"481.1.2"	"0"	"-1"	"-1"	"-1"	"-1"
DNA repair complex	"65.1.2.1.1"	"0"	"-1"	"-1"	"-1"	"-1"
Pyruvate dehydrogenase	"86.2.1"	"0"	"-1"	"-1"	"-1"	"-1"
Pyruvate dehydrogenase	"86.2.1.1"	"0"	"-1"	"-1"	"-1"	"-1"
Pyruvate dehydrogenase	"86.2.1.1.1"	"0"	"-1"	"-1"	"-1"	"-1"
Pyruvate dehydrogenase	"86.2.1.3"	"0"	"-1"	"-1"	"-1"	"-1"
AP-2 complex	"143.1.1.6.1"	"-1"	"0"	"0"	"0"	"0"
Complex 150	"150.1"	"-1"	"0"	"0"	"0"	"0"
Complex 151	"151.1.4"	"-1"	"0"	"0"	"0"	"0"
Complex 16	"16.1.1.3.2.1"	"-1"	"0"	"0"	"0"	"0"
Complex 160	"160.1"	"-1"	"0"	"0"	"0"	"0"
Complex 165	"165.1.1.3"	"-1"	"0"	"0"	"0"	"0"
Complex 177	"177.1"	"-1"	"0"	"0"	"0"	"0"
Complex 177	"177.1.3"	"-1"	"0"	"0"	"0"	"0"
Complex 177	"177.1.4"	"-1"	"0"	"0"	"0"	"0"
Complex 185	"185.1.1.3"	"-1"	"0"	"0"	"0"	"0"
Complex 19	"19.1.2"	"-1"	"0"	"0"	"0"	"0"
Complex 19	"19.2.6"	"-1"	"0"	"0"	"0"	"0"
Complex 19	"19.2.6.1"	"-1"	"0"	"0"	"0"	"0"
Complex 191	"191.1.2.3"	"-1"	"0"	"0"	"0"	"0"
Complex 203	"203.1.1.2"	"-1"	"0"	"0"	"0"	"0"
Complex 234	"234.1.2.2"	"-1"	"0"	"0"	"0"	"0"
Complex 237	"237.1.2.3.1"	"-1"	"0"	"0"	"0"	"0"
Complex 240	"240.1.1.4"	"-1"	"0"	"0"	"0"	"0"
Chromatin assembly complex	"256.1"	"-1"	"0"	"0"	"0"	"0"
Complex 270	"270.1"	"-1"	"0"	"0"	"0"	"0"
alpha-Aminoadipate-semialdehyde dehydrogenase complex	"271.1.2"	"-1"	"0"	"0"	"0"	"0"
Complex 280	"280.1.1.1"	"-1"	"0"	"0"	"0"	"0"
Complex 280	"280.1.1.2.1"	"-1"	"0"	"0"	"0"	"0"
Complex 286	"286.1.1.3.1.1"	"-1"	"0"	"0"	"0"	"0"
Histone acetyltransferase B complex	"296.1.1.1.1.2"	"-1"	"0"	"0"	"0"	"0"
Histone acetyltransferase B complex	"296.1.2.2"	"-1"	"0"	"0"	"0"	"0"
Histone acetyltransferase B complex	"296.1.2.2.2"	"-1"	"0"	"0"	"0"	"0"
Histone acetyltransferase B complex	"296.1.3"	"-1"	"0"	"0"	"0"	"0"
Complex 310	"310.1.3"	"-1"	"0"	"0"	"0"	"0"
Complex 310	"310.1.3.1"	"-1"	"0"	"0"	"0"	"0"
Complex 310	"310.1.3.2.1"	"-1"	"0"	"0"	"0"	"0"
Complex 323	"323.1.6"	"-1"	"0"	"0"	"0"	"0"
Complex 332	"332.1.1.1"	"-1"	"0"	"0"	"0"	"0"
Complex 332	"332.1.1.1.1"	"-1"	"0"	"0"	"0"	"0"
Complex 332	"332.1.2.2"	"-1"	"0"	"0"	"0"	"0"
Scs2/Opi1 complex	"34.2.1"	"-1"	"0"	"0"	"0"	"0"
Complex 372	"372.1.1.3"	"-1"	"0"	"0"	"0"	"0"
Complex 393	"393.1.2.1"	"-1"	"0"	"0"	"0"	"0"
Complex 403	"403.1.1.1.1"	"-1"	"0"	"0"	"0"	"0"
Complex 425	"425.1.2"	"-1"	"0"	"0"	"0"	"0"
Complex 425	"425.1.3"	"-1"	"0"	"0"	"0"	"0"
Complex 432	"432.1"	"-1"	"0"	"0"	"0"	"0"
Complex 469	"469.1.3"	"-1"	"0"	"0"	"0"	"0"
Complex 471	"471.1"	"-1"	"0"	"0"	"0"	"0"
Complex 54	"54.1.3"	"-1"	"0"	"0"	"0"	"0"
Complex 6	"6.2.1.2.2"	"-1"	"0"	"0"	"0"	"0"
Complex 6	"6.2.9.1"	"-1"	"0"	"0"	"0"	"0"
ISW1/IOC3 complex	"68.1.1.1.1.1"	"-1"	"0"	"0"	"0"	"0"
ISW1/IOC3 complex	"68.1.1.1.1.1.1"	"-1"	"0"	"0"	"0"	"0"
Complex 71	"71.1.1"	"-1"	"0"	"0"	"0"	"0"
Complex 71	"71.1.3.1.2.1.1.1.1"	"-1"	"0"	"0"	"0"	"0"
Complex 71	"71.1.3.3"	"-1"	"0"	"0"	"0"	"0"
Complex 71	"71.2.2.1"	"-1"	"0"	"0"	"0"	"0"
Complex 72	"72.1.1.1.2"	"-1"	"0"	"0"	"0"	"0"
Complex 72	"72.1.1.1.2.1"	"-1"	"0"	"0"	"0"	"0"
Complex 72	"72.2.5"	"-1"	"0"	"0"	"0"	"0"
Protein phosphatase 1 complex	"79.3.1"	"-1"	"0"	"0"	"0"	"0"
Karyopherins complex	"82.2.3.2.1"	"-1"	"0"	"0"	"-1"	"0"
Bre5/Ubp3 complex	"152.1.1.2"	"-1"	"0"	"-1"	"0"	"-1"
Complex 419	"419.1"	"-1"	"0"	"-1"	"0"	"-1"
Scs2/Opi1 complex	"34.1.5"	"-1"	"0"	"-1"	"-1"	"0"
Scs2/Opi1 complex	"34.2.2.1.1"	"-1"	"0"	"-1"	"-1"	"0"
Mannan Polymerase II	"111.1"	"-1"	"0"	"-1"	"-1"	"-1"
Mannan Polymerase II	"111.1.1.2.1"	"-1"	"0"	"-1"	"-1"	"-1"
2-oxoglutarate dehydrogenase complex	"303.1.3.3.1"	"-1"	"0"	"-1"	"-1"	"-1"
Complex 310	"310.1.3.2.2.1.1"	"-1"	"0"	"-1"	"-1"	"-1"
Complex 474	"474.1"	"-1"	"0"	"-1"	"-1"	"-1"
eIF4A	"478.1.3"	"-1"	"0"	"-1"	"-1"	"-1"
Complex 106	"106.1.1"	"-1"	"-1"	"0"	"0"	"0"
Complex 106	"106.1.1.3"	"-1"	"-1"	"0"	"0"	"0"
Complex 106	"106.1.5"	"-1"	"-1"	"0"	"0"	"0"
Complex 11	"11.2.4"	"-1"	"-1"	"0"	"0"	"0"
Complex 117	"117.1.1"	"-1"	"-1"	"0"	"0"	"0"
Complex 123	"123.1"	"-1"	"-1"	"0"	"0"	"0"
Complex 123	"123.1.1"	"-1"	"-1"	"0"	"0"	"0"
Complex 123	"123.1.3"	"-1"	"-1"	"0"	"0"	"0"
Complex 123	"123.1.4.1"	"-1"	"-1"	"0"	"0"	"0"
Complex 123	"123.1.4.1.1"	"-1"	"-1"	"0"	"0"	"0"
Complex 123	"123.1.4.1.1.1"	"-1"	"-1"	"0"	"0"	"0"
Complex 125	"125.1"	"-1"	"-1"	"0"	"0"	"0"
Complex 125	"125.1.1.3.1"	"-1"	"-1"	"0"	"0"	"0"
AP-2 complex	"143.1.1.2.2"	"-1"	"-1"	"0"	"0"	"0"
AP-2 complex	"143.1.1.4"	"-1"	"-1"	"0"	"0"	"0"
AP-2 complex	"143.1.1.7"	"-1"	"-1"	"0"	"0"	"0"
AP-2 complex	"143.1.2"	"-1"	"-1"	"0"	"0"	"0"
Complex 15	"15.2.1.2.3"	"-1"	"-1"	"0"	"0"	"0"
Complex 150	"150.1.1"	"-1"	"-1"	"0"	"0"	"0"
Complex 150	"150.1.1.2"	"-1"	"-1"	"0"	"0"	"0"
Complex 164	"164.1.2.1"	"-1"	"-1"	"0"	"0"	"0"
Complex 165	"165.1.1.3.2.1.1.1.1.3"	"-1"	"-1"	"0"	"0"	"0"
Complex 168	"168.1.1"	"-1"	"-1"	"0"	"0"	"0"
Complex 168	"168.1.1.1"	"-1"	"-1"	"0"	"0"	"0"
Complex 176	"176.1.1"	"-1"	"-1"	"0"	"0"	"0"
Complex 176	"176.1.1.1"	"-1"	"-1"	"0"	"0"	"0"
Complex 177	"177.1.3.2"	"-1"	"-1"	"0"	"0"	"0"
Complex 189	"189.1.4"	"-1"	"-1"	"0"	"0"	"0"
Complex 19	"19.1"	"-1"	"-1"	"0"	"0"	"0"
Complex 19	"19.1.1.1"	"-1"	"-1"	"0"	"0"	"0"
Complex 19	"19.1.1.3"	"-1"	"-1"	"0"	"0"	"0"
Complex 19	"19.1.1.3.1"	"-1"	"-1"	"0"	"0"	"0"
Complex 19	"19.1.1.5"	"-1"	"-1"	"0"	"0"	"0"
Complex 19	"19.1.2.4"	"-1"	"-1"	"0"	"0"	"0"
Complex 19	"19.1.3"	"-1"	"-1"	"0"	"0"	"0"
Complex 19	"19.2.2.1.1.1"	"-1"	"-1"	"0"	"0"	"0"
Complex 19	"19.2.7"	"-1"	"-1"	"0"	"0"	"0"
Complex 19	"19.2.7.1"	"-1"	"-1"	"0"	"0"	"0"
Complex 191	"191.1.2.3.1"	"-1"	"-1"	"0"	"0"	"0"
Complex 196	"196.1"	"-1"	"-1"	"0"	"0"	"0"
Complex 198	"198.1.2.1"	"-1"	"-1"	"0"	"0"	"0"
Complex 198	"198.1.2.4"	"-1"	"-1"	"0"	"0"	"0"
Complex 200	"200.1"	"-1"	"-1"	"0"	"0"	"0"
Complex 203	"203.1.1.2.1"	"-1"	"-1"	"0"	"0"	"0"
Complex 225	"225.1.1.5.1"	"-1"	"-1"	"0"	"0"	"0"
Complex 225	"225.1.1.5.1.1"	"-1"	"-1"	"0"	"0"	"0"
Complex 234	"234.1.2.2.1"	"-1"	"-1"	"0"	"0"	"0"
Complex 234	"234.1.4"	"-1"	"-1"	"0"	"0"	"0"
Complex 237	"237.1.2.2"	"-1"	"-1"	"0"	"0"	"0"
Complex 237	"237.1.2.2.1"	"-1"	"-1"	"0"	"0"	"0"
Complex 237	"237.1.2.2.2"	"-1"	"-1"	"0"	"0"	"0"
Complex 237	"237.1.2.3.1.3"	"-1"	"-1"	"0"	"0"	"0"
Complex 240	"240.1"	"-1"	"-1"	"0"	"0"	"0"
Complex 240	"240.1.1.1"	"-1"	"-1"	"0"	"0"	"0"
Complex 240	"240.1.1.1.1"	"-1"	"-1"	"0"	"0"	"0"
Complex 240	"240.1.1.2"	"-1"	"-1"	"0"	"0"	"0"
Complex 240	"240.1.1.2.1"	"-1"	"-1"	"0"	"0"	"0"
Complex 240	"240.1.1.2.2"	"-1"	"-1"	"0"	"0"	"0"
Complex 240	"240.1.1.2.2.1"	"-1"	"-1"	"0"	"0"	"0"
Complex 240	"240.1.1.3.2"	"-1"	"-1"	"0"	"0"	"0"
Complex 240	"240.1.1.3.3"	"-1"	"-1"	"0"	"0"	"0"
Complex 240	"240.1.2.1.1"	"-1"	"-1"	"0"	"0"	"0"
Complex 240	"240.1.2.2"	"-1"	"-1"	"0"	"0"	"0"
Complex 240	"240.1.2.5"	"-1"	"-1"	"0"	"0"	"0"
Phosphoribosyl diphosphate synthase complex	"243.1.1"	"-1"	"-1"	"0"	"0"	"0"
Protein phosphatase 2A complex	"248.1.1.4.2"	"-1"	"-1"	"0"	"0"	"0"
Complex 251	"251.1.1.1.1"	"-1"	"-1"	"0"	"0"	"0"
Complex 251	"251.1.1.1.2.1"	"-1"	"-1"	"0"	"0"	"0"
Complex 252	"252.1.1"	"-1"	"-1"	"0"	"0"	"0"
Complex 252	"252.1.7.1.2.2"	"-1"	"-1"	"0"	"0"	"0"
Complex 260	"260.1.1.5"	"-1"	"-1"	"0"	"0"	"0"
Complex 260	"260.1.2.1"	"-1"	"-1"	"0"	"0"	"0"
Complex 269	"269.1"	"-1"	"-1"	"0"	"0"	"0"
Complex 278	"278.1.1.2.1"	"-1"	"-1"	"0"	"0"	"0"
Complex 278	"278.1.1.2.3"	"-1"	"-1"	"0"	"0"	"0"
Complex 280	"280.1.1"	"-1"	"-1"	"0"	"0"	"0"
Cytoplasmic mRNA processing body	"281.1.1.7.2"	"-1"	"-1"	"0"	"0"	"0"
Complex 282	"282.1.2"	"-1"	"-1"	"0"	"0"	"0"
Complex 282	"282.1.3.1"	"-1"	"-1"	"0"	"0"	"0"
Complex 282	"282.1.3.1.2"	"-1"	"-1"	"0"	"0"	"0"
Complex 282	"282.1.4"	"-1"	"-1"	"0"	"0"	"0"
Complex 291	"291.1.1.2.1"	"-1"	"-1"	"0"	"0"	"0"
Complex 295	"295.1"	"-1"	"-1"	"0"	"0"	"0"
Histone acetyltransferase B complex	"296.1.1.1"	"-1"	"-1"	"0"	"0"	"0"
Histone acetyltransferase B complex	"296.1.1.1.2"	"-1"	"-1"	"0"	"0"	"0"
Histone acetyltransferase B complex	"296.1.1.1.2.2"	"-1"	"-1"	"0"	"0"	"0"
Histone acetyltransferase B complex	"296.1.1.1.3"	"-1"	"-1"	"0"	"0"	"0"
Histone acetyltransferase B complex	"296.1.1.1.4"	"-1"	"-1"	"0"	"0"	"0"
Complex 311	"311.1.1.5"	"-1"	"-1"	"0"	"0"	"0"
Complex 311	"311.1.1.5.1"	"-1"	"-1"	"0"	"0"	"0"
Complex 311	"311.1.1.5.2"	"-1"	"-1"	"0"	"0"	"0"
AP-1 adaptor complex	"315.1.5.1.3"	"-1"	"-1"	"0"	"0"	"0"
Scs2/Opi1 complex	"34.2.1.3"	"-1"	"-1"	"0"	"0"	"0"
Scs2/Opi1 complex	"34.2.1.4"	"-1"	"-1"	"0"	"0"	"0"
Scs2/Opi1 complex	"34.2.1.4.1"	"-1"	"-1"	"0"	"0"	"0"
Complex 344	"344.1.1.1"	"-1"	"-1"	"0"	"0"	"0"
Complex 352	"352.1.1.1.1"	"-1"	"-1"	"0"	"0"	"0"
Complex 355	"355.1.1"	"-1"	"-1"	"0"	"0"	"0"
SKI complex	"364.1.4.1"	"-1"	"-1"	"0"	"0"	"0"
Complex 369	"369.1"	"-1"	"-1"	"0"	"0"	"0"
Complex 37	"37.1.1.3.4"	"-1"	"-1"	"0"	"0"	"0"
Complex 385	"385.1.4.1.1.1.1"	"-1"	"-1"	"0"	"0"	"0"
Complex 385	"385.1.5.2.1.1"	"-1"	"-1"	"0"	"0"	"0"
Complex 389	"389.1.1.2"	"-1"	"-1"	"0"	"0"	"0"
Complex 391	"391.1.1.1"	"-1"	"-1"	"0"	"0"	"0"
Complex 391	"391.1.1.1.1.1"	"-1"	"-1"	"0"	"0"	"0"
Complex 393	"393.1.3.1"	"-1"	"-1"	"0"	"0"	"0"
Complex 403	"403.1.1.1.1.1.2.1"	"-1"	"-1"	"0"	"0"	"0"
Complex 403	"403.1.1.1.1.2"	"-1"	"-1"	"0"	"0"	"0"
Complex 408	"408.1.1.1.1.1"	"-1"	"-1"	"0"	"0"	"0"
Complex 408	"408.1.2.1.3"	"-1"	"-1"	"0"	"0"	"0"
Complex 408	"408.1.2.1.4"	"-1"	"-1"	"0"	"0"	"0"
Complex 410	"410.1"	"-1"	"-1"	"0"	"0"	"0"
Complex 410	"410.1.1"	"-1"	"-1"	"0"	"0"	"0"
Complex 410	"410.1.3.1.1"	"-1"	"-1"	"0"	"0"	"0"
Complex 410	"410.1.6"	"-1"	"-1"	"0"	"0"	"0"
Gim complexes	"413.1"	"-1"	"-1"	"0"	"0"	"0"
Complex 418	"418.1.2.1"	"-1"	"-1"	"0"	"0"	"0"
Complex 425	"425.1"	"-1"	"-1"	"0"	"0"	"0"
Complex 430	"430.1.1"	"-1"	"-1"	"0"	"0"	"0"
Complex 430	"430.1.1.1"	"-1"	"-1"	"0"	"0"	"0"
Complex 430	"430.1.3"	"-1"	"-1"	"0"	"0"	"0"
Complex 430	"430.1.3.1"	"-1"	"-1"	"0"	"0"	"0"
Complex 436	"436.1"	"-1"	"-1"	"0"	"0"	"0"
Complex 446	"446.1.1"	"-1"	"-1"	"0"	"0"	"0"
Complex 446	"446.1.1.1"	"-1"	"-1"	"0"	"0"	"0"
Complex 450	"450.1.1.1"	"-1"	"-1"	"0"	"0"	"0"
Complex 475	"475.1"	"-1"	"-1"	"0"	"0"	"0"
Complex 475	"475.1.3.1"	"-1"	"-1"	"0"	"0"	"0"
Complex 475	"475.1.3.1.1"	"-1"	"-1"	"0"	"0"	"0"
Complex 475	"475.1.7"	"-1"	"-1"	"0"	"0"	"0"
Complex 488	"488.1.1.1.1"	"-1"	"-1"	"0"	"0"	"0"
Erv41/Erv46 complex	"53.2.1.2.1"	"-1"	"-1"	"0"	"0"	"0"
Complex 54	"54.1"	"-1"	"-1"	"0"	"0"	"0"
Complex 6	"6.2.1.1.1"	"-1"	"-1"	"0"	"0"	"0"
Complex 6	"6.2.2"	"-1"	"-1"	"0"	"0"	"0"
Complex 6	"6.2.2.1.1"	"-1"	"-1"	"0"	"0"	"0"
Complex 6	"6.2.2.1.3"	"-1"	"-1"	"0"	"0"	"0"
Complex 6	"6.2.6.1"	"-1"	"-1"	"0"	"0"	"0"
Complex 6	"6.2.9"	"-1"	"-1"	"0"	"0"	"0"
Complex 6	"6.2.9.1.1"	"-1"	"-1"	"0"	"0"	"0"
Arginine-specific carbamoyl-phosphate synthase complex	"61.2.5"	"-1"	"-1"	"0"	"0"	"0"
Arginine-specific carbamoyl-phosphate synthase complex	"61.2.5.1"	"-1"	"-1"	"0"	"0"	"0"
Arginine-specific carbamoyl-phosphate synthase complex	"61.2.5.1.1"	"-1"	"-1"	"0"	"0"	"0"
Pab1/eIF4G/eIF4E complex	"67.3.1.1.1.1"	"-1"	"-1"	"0"	"0"	"0"
Complex 71	"71.1.1.1"	"-1"	"-1"	"0"	"0"	"0"
Complex 72	"72.2.1.1"	"-1"	"-1"	"0"	"0"	"0"
Complex 72	"72.2.1.3.1.1"	"-1"	"-1"	"0"	"0"	"0"
Complex 72	"72.2.2"	"-1"	"-1"	"0"	"0"	"0"
Complex 72	"72.2.3.1"	"-1"	"-1"	"0"	"0"	"0"
Sit4/Sap185 protein phosphatase complex	"83.2.1.2.1.1"	"-1"	"-1"	"0"	"0"	"0"
Complex 91	"91.1.1.2.2.2.1.1"	"-1"	"-1"	"0"	"0"	"0"
Complex 99	"99.1.2.2.3.1"	"-1"	"-1"	"0"	"0"	"0"
Complex 419	"419.1.1"	"-1"	"-1"	"0"	"0"	"-1"
Complex 102	"102.1.1"	"-1"	"-1"	"0"	"-1"	"0"
AP-2 complex	"143.1"	"-1"	"-1"	"0"	"-1"	"0"
Complex 151	"151.1"	"-1"	"-1"	"0"	"-1"	"0"
Complex 170	"170.1"	"-1"	"-1"	"0"	"-1"	"0"
Complex 170	"170.1.1"	"-1"	"-1"	"0"	"-1"	"0"
Kel1/Lte1 complex	"184.1.1"	"-1"	"-1"	"0"	"-1"	"0"
Complex 237	"237.1.2.1.1"	"-1"	"-1"	"0"	"-1"	"0"
Complex 237	"237.1.2.1.1.4"	"-1"	"-1"	"0"	"-1"	"0"
Complex 260	"260.1.1.1.1"	"-1"	"-1"	"0"	"-1"	"0"
Complex 311	"311.1.1.7.1"	"-1"	"-1"	"0"	"-1"	"0"
Sit4/Sap190 complex	"35.1.2.1"	"-1"	"-1"	"0"	"-1"	"0"
Complex 466	"466.1.1.3"	"-1"	"-1"	"0"	"-1"	"0"
Arginine-specific carbamoyl-phosphate synthase complex	"61.1.2.2"	"-1"	"-1"	"0"	"-1"	"0"
Arginine-specific carbamoyl-phosphate synthase complex	"61.2.6"	"-1"	"-1"	"0"	"-1"	"0"
Complex 72	"72.2"	"-1"	"-1"	"0"	"-1"	"0"
Complex 72	"72.2.1.3"	"-1"	"-1"	"0"	"-1"	"0"
Complex 72	"72.2.3"	"-1"	"-1"	"0"	"-1"	"0"
Complex 72	"72.2.4.3"	"-1"	"-1"	"0"	"-1"	"0"
Complex 344	"344.1.1.1.1"	"-1"	"-1"	"0"	"-1"	"-1"
Complex 344	"344.1.1.1.2"	"-1"	"-1"	"0"	"-1"	"-1"
Complex 54	"54.1.2"	"-1"	"-1"	"0"	"-1"	"-1"
Complex 106	"106.1.4.1"	"-1"	"-1"	"-1"	"0"	"0"
Complex 117	"117.1"	"-1"	"-1"	"-1"	"0"	"0"
V0 vacuolar ATPase complex	"14.2.1.2.2.3"	"-1"	"-1"	"-1"	"0"	"0"
AP-2 complex	"143.1.1.4.1"	"-1"	"-1"	"-1"	"0"	"0"
Bre5/Ubp3 complex	"152.1.1.1"	"-1"	"-1"	"-1"	"0"	"0"
Complex 160	"160.1.2.1"	"-1"	"-1"	"-1"	"0"	"0"
Complex 160	"160.1.2.1.2"	"-1"	"-1"	"-1"	"0"	"0"
Complex 176	"176.1"	"-1"	"-1"	"-1"	"0"	"0"
Complex 177	"177.1.5"	"-1"	"-1"	"-1"	"0"	"0"
Complex 21	"21.2.1.1"	"-1"	"-1"	"-1"	"0"	"0"
Complex 240	"240.1.1.3.1.1.1"	"-1"	"-1"	"-1"	"0"	"0"
ATP-dependent Isw2p-Itc1p chromatin remodeling complex	"277.1.4.1"	"-1"	"-1"	"-1"	"0"	"0"
Complex 291	"291.1.1.1.3"	"-1"	"-1"	"-1"	"0"	"0"
mRNA cap-binding -Bur2/Sgv1 complexes	"309.1.1.2"	"-1"	"-1"	"-1"	"0"	"0"
mRNA cap-binding -Bur2/Sgv1 complexes	"309.1.1.2.1"	"-1"	"-1"	"-1"	"0"	"0"
mRNA cap-binding -Bur2/Sgv1 complexes	"309.1.1.2.1.1"	"-1"	"-1"	"-1"	"0"	"0"
Complex 310	"310.1.3.2"	"-1"	"-1"	"-1"	"0"	"0"
Complex 361	"361.1.1.2"	"-1"	"-1"	"-1"	"0"	"0"
Complex 361	"361.1.1.3.1"	"-1"	"-1"	"-1"	"0"	"0"
Complex 361	"361.1.1.4"	"-1"	"-1"	"-1"	"0"	"0"
SKI complex	"364.1.2"	"-1"	"-1"	"-1"	"0"	"0"
SKI complex	"364.1.3.2"	"-1"	"-1"	"-1"	"0"	"0"
SKI complex	"364.1.6"	"-1"	"-1"	"-1"	"0"	"0"
Complex 410	"410.1.3.2"	"-1"	"-1"	"-1"	"0"	"0"
Complex 425	"425.1.1"	"-1"	"-1"	"-1"	"0"	"0"
Complex 425	"425.1.1.2"	"-1"	"-1"	"-1"	"0"	"0"
Complex 425	"425.1.1.2.1"	"-1"	"-1"	"-1"	"0"	"0"
Complex 450	"450.1.1.1.2"	"-1"	"-1"	"-1"	"0"	"0"
Pab1/eIF4G/eIF4E complex	"67.1.1.1"	"-1"	"-1"	"-1"	"0"	"0"
Pab1/eIF4G/eIF4E complex	"67.1.1.1.1"	"-1"	"-1"	"-1"	"0"	"0"
Pab1/eIF4G/eIF4E complex	"67.1.2"	"-1"	"-1"	"-1"	"0"	"0"
Pab1/eIF4G/eIF4E complex	"67.2.1"	"-1"	"-1"	"-1"	"0"	"0"
Pab1/eIF4G/eIF4E complex	"67.2.1.1.2.1.1"	"-1"	"-1"	"-1"	"0"	"0"
Pab1/eIF4G/eIF4E complex	"67.2.5"	"-1"	"-1"	"-1"	"0"	"0"
Pab1/eIF4G/eIF4E complex	"67.3.1.1"	"-1"	"-1"	"-1"	"0"	"0"
Pab1/eIF4G/eIF4E complex	"67.3.1.1.1"	"-1"	"-1"	"-1"	"0"	"0"
Bre5/Ubp3 complex	"152.1.1.2.3"	"-1"	"-1"	"-1"	"0"	"-1"
Complex 240	"240.1.2"	"-1"	"-1"	"-1"	"0"	"-1"
alpha-Aminoadipate-semialdehyde dehydrogenase complex	"271.1.2.1"	"-1"	"-1"	"-1"	"0"	"-1"
Complex 291	"291.1.1.4"	"-1"	"-1"	"-1"	"0"	"-1"
Complex 332	"332.1.2.1.2"	"-1"	"-1"	"-1"	"0"	"-1"
Complex 489	"489.1.1.1"	"-1"	"-1"	"-1"	"0"	"-1"
Complex 5	"5.1.1.1"	"-1"	"-1"	"-1"	"0"	"-1"
Complex 106	"106.1"	"-1"	"-1"	"-1"	"-1"	"0"
Complex 106	"106.1.1.2"	"-1"	"-1"	"-1"	"-1"	"0"
Complex 106	"106.1.4"	"-1"	"-1"	"-1"	"-1"	"0"
V0 vacuolar ATPase complex	"14.2.1.2.2"	"-1"	"-1"	"-1"	"-1"	"0"
Complex 164	"164.1"	"-1"	"-1"	"-1"	"-1"	"0"
Kel1/Lte1 complex	"184.1.1.1"	"-1"	"-1"	"-1"	"-1"	"0"
Complex 222	"222.1"	"-1"	"-1"	"-1"	"-1"	"0"
Complex 237	"237.1.2.1"	"-1"	"-1"	"-1"	"-1"	"0"
Complex 237	"237.1.2.1.1.3"	"-1"	"-1"	"-1"	"-1"	"0"
Complex 237	"237.1.2.1.1.4.3"	"-1"	"-1"	"-1"	"-1"	"0"
Complex 240	"240.1.1.2.3"	"-1"	"-1"	"-1"	"-1"	"0"
ATP-dependent Isw2p-Itc1p chromatin remodeling complex	"277.1.4.2"	"-1"	"-1"	"-1"	"-1"	"0"
Gcn1/Gcn2/Gcn20 complex	"29.1.2.2"	"-1"	"-1"	"-1"	"-1"	"0"
Complex 291	"291.1.1.2"	"-1"	"-1"	"-1"	"-1"	"0"
mRNA cap-binding -Bur2/Sgv1 complexes	"309.1.1.2.1.1.1.1.1"	"-1"	"-1"	"-1"	"-1"	"0"
mRNA cap-binding -Bur2/Sgv1 complexes	"309.1.1.2.2"	"-1"	"-1"	"-1"	"-1"	"0"
Scs2/Opi1 complex	"34.1.2"	"-1"	"-1"	"-1"	"-1"	"0"
Sit4/Sap190 complex	"35.1.2"	"-1"	"-1"	"-1"	"-1"	"0"
Complex 355	"355.1"	"-1"	"-1"	"-1"	"-1"	"0"
SKI complex	"364.1.4"	"-1"	"-1"	"-1"	"-1"	"0"
SKI complex	"364.1.4.2"	"-1"	"-1"	"-1"	"-1"	"0"
SKI complex	"364.1.4.2.1"	"-1"	"-1"	"-1"	"-1"	"0"
Complex 411	"411.1"	"-1"	"-1"	"-1"	"-1"	"0"
Complex 417	"417.1.2.3"	"-1"	"-1"	"-1"	"-1"	"0"
Complex 473	"473.1.1.1"	"-1"	"-1"	"-1"	"-1"	"0"
Pab1/eIF4G/eIF4E complex	"67.1"	"-1"	"-1"	"-1"	"-1"	"0"
Pab1/eIF4G/eIF4E complex	"67.1.1"	"-1"	"-1"	"-1"	"-1"	"0"
Pab1/eIF4G/eIF4E complex	"67.2.1.1.2"	"-1"	"-1"	"-1"	"-1"	"0"
Pab1/eIF4G/eIF4E complex	"67.2.1.1.2.1"	"-1"	"-1"	"-1"	"-1"	"0"
Pab1/eIF4G/eIF4E complex	"67.2.3"	"-1"	"-1"	"-1"	"-1"	"0"
Pab1/eIF4G/eIF4E complex	"67.2.3.1"	"-1"	"-1"	"-1"	"-1"	"0"
Pab1/eIF4G/eIF4E complex	"67.3"	"-1"	"-1"	"-1"	"-1"	"0"
Complex 72	"72.2.1"	"-1"	"-1"	"-1"	"-1"	"0"
Complex 72	"72.2.1.2"	"-1"	"-1"	"-1"	"-1"	"0"
Complex 102	"102.1"	"-1"	"-1"	"-1"	"-1"	"-1"
Complex 106	"106.1.3"	"-1"	"-1"	"-1"	"-1"	"-1"
Complex 106	"106.1.6"	"-1"	"-1"	"-1"	"-1"	"-1"
Complex 110	"110.1.1"	"-1"	"-1"	"-1"	"-1"	"-1"
Mannan Polymerase II	"111.1.1"	"-1"	"-1"	"-1"	"-1"	"-1"
Mannan Polymerase II	"111.1.1.1"	"-1"	"-1"	"-1"	"-1"	"-1"
Mannan Polymerase II	"111.1.1.2"	"-1"	"-1"	"-1"	"-1"	"-1"
Mannan Polymerase II	"111.1.1.3"	"-1"	"-1"	"-1"	"-1"	"-1"
Mannan Polymerase II	"111.1.1.3.1"	"-1"	"-1"	"-1"	"-1"	"-1"
Mannan Polymerase II	"111.1.2"	"-1"	"-1"	"-1"	"-1"	"-1"
Mannan Polymerase II	"111.1.2.1"	"-1"	"-1"	"-1"	"-1"	"-1"
Mannan Polymerase II	"111.1.3"	"-1"	"-1"	"-1"	"-1"	"-1"
Mannan Polymerase II	"111.1.3.2"	"-1"	"-1"	"-1"	"-1"	"-1"
Complex 12	"12.1.2.2"	"-1"	"-1"	"-1"	"-1"	"-1"
Complex 132	"132.1.1.1"	"-1"	"-1"	"-1"	"-1"	"-1"
COP9 signalosome complex	"134.1.1"	"-1"	"-1"	"-1"	"-1"	"-1"
V0 vacuolar ATPase complex	"14.2.1.1"	"-1"	"-1"	"-1"	"-1"	"-1"
V0 vacuolar ATPase complex	"14.2.1.2"	"-1"	"-1"	"-1"	"-1"	"-1"
V0 vacuolar ATPase complex	"14.2.1.2.2.1"	"-1"	"-1"	"-1"	"-1"	"-1"
V0 vacuolar ATPase complex	"14.2.1.2.3"	"-1"	"-1"	"-1"	"-1"	"-1"
V0 vacuolar ATPase complex	"14.2.2.2"	"-1"	"-1"	"-1"	"-1"	"-1"
Complex 140	"140.1.1"	"-1"	"-1"	"-1"	"-1"	"-1"
AP-2 complex	"143.1.1.1"	"-1"	"-1"	"-1"	"-1"	"-1"
AP-2 complex	"143.1.2.1"	"-1"	"-1"	"-1"	"-1"	"-1"
Complex 150	"150.1.1.3"	"-1"	"-1"	"-1"	"-1"	"-1"
Complex 151	"151.1.2"	"-1"	"-1"	"-1"	"-1"	"-1"
Complex 151	"151.1.3"	"-1"	"-1"	"-1"	"-1"	"-1"
Bre5/Ubp3 complex	"152.1"	"-1"	"-1"	"-1"	"-1"	"-1"
Bre5/Ubp3 complex	"152.1.1.2.2"	"-1"	"-1"	"-1"	"-1"	"-1"
Complex 155	"155.1"	"-1"	"-1"	"-1"	"-1"	"-1"
Complex 16	"16.1.1"	"-1"	"-1"	"-1"	"-1"	"-1"
Complex 16	"16.1.1.1"	"-1"	"-1"	"-1"	"-1"	"-1"
Complex 16	"16.1.1.3"	"-1"	"-1"	"-1"	"-1"	"-1"
Complex 16	"16.1.1.3.2"	"-1"	"-1"	"-1"	"-1"	"-1"
Complex 16	"16.1.1.4"	"-1"	"-1"	"-1"	"-1"	"-1"
Complex 16	"16.1.1.5"	"-1"	"-1"	"-1"	"-1"	"-1"
Complex 160	"160.1.1"	"-1"	"-1"	"-1"	"-1"	"-1"
Complex 160	"160.1.1.1"	"-1"	"-1"	"-1"	"-1"	"-1"
Complex 160	"160.1.1.2"	"-1"	"-1"	"-1"	"-1"	"-1"
Complex 160	"160.1.2"	"-1"	"-1"	"-1"	"-1"	"-1"
THO complex	"161.1.1"	"-1"	"-1"	"-1"	"-1"	"-1"
THO complex	"161.1.1.1"	"-1"	"-1"	"-1"	"-1"	"-1"
THO complex	"161.1.3.1"	"-1"	"-1"	"-1"	"-1"	"-1"
Complex 164	"164.1.2.1.1"	"-1"	"-1"	"-1"	"-1"	"-1"
Complex 164	"164.1.2.1.1.1"	"-1"	"-1"	"-1"	"-1"	"-1"
Complex 164	"164.1.4"	"-1"	"-1"	"-1"	"-1"	"-1"
Complex 17	"17.4.1"	"-1"	"-1"	"-1"	"-1"	"-1"
Complex 17	"17.4.1.1"	"-1"	"-1"	"-1"	"-1"	"-1"
Complex 17	"17.4.1.2"	"-1"	"-1"	"-1"	"-1"	"-1"
Complex 171	"171.1.2.1.2.1"	"-1"	"-1"	"-1"	"-1"	"-1"
Complex 177	"177.1.2"	"-1"	"-1"	"-1"	"-1"	"-1"
Complex 177	"177.1.3.3"	"-1"	"-1"	"-1"	"-1"	"-1"
Complex 177	"177.1.3.3.1"	"-1"	"-1"	"-1"	"-1"	"-1"
Complex 187	"187.1"	"-1"	"-1"	"-1"	"-1"	"-1"
Complex 189	"189.1.2.2"	"-1"	"-1"	"-1"	"-1"	"-1"
INO80 protein complex	"190.1.1.1"	"-1"	"-1"	"-1"	"-1"	"-1"
INO80 protein complex	"190.1.1.2.1"	"-1"	"-1"	"-1"	"-1"	"-1"
INO80 protein complex	"190.1.1.2.3.1.1.2.2.2"	"-1"	"-1"	"-1"	"-1"	"-1"
INO80 protein complex	"190.1.1.2.3.1.1.3"	"-1"	"-1"	"-1"	"-1"	"-1"
INO80 protein complex	"190.1.1.2.3.3"	"-1"	"-1"	"-1"	"-1"	"-1"
INO80 protein complex	"190.1.1.2.3.3.1"	"-1"	"-1"	"-1"	"-1"	"-1"
INO80 protein complex	"190.1.1.4.1"	"-1"	"-1"	"-1"	"-1"	"-1"
Complex 193	"193.1.1.1"	"-1"	"-1"	"-1"	"-1"	"-1"
Complex 193	"193.1.1.1.1"	"-1"	"-1"	"-1"	"-1"	"-1"
Set3 histone deacetylase protein complex	"195.1.2"	"-1"	"-1"	"-1"	"-1"	"-1"
Complex 198	"198.1.1.1.1.2"	"-1"	"-1"	"-1"	"-1"	"-1"
Complex 198	"198.1.1.4"	"-1"	"-1"	"-1"	"-1"	"-1"
Complex 21	"21.2.1"	"-1"	"-1"	"-1"	"-1"	"-1"
Complex 21	"21.2.1.2.1"	"-1"	"-1"	"-1"	"-1"	"-1"
Complex 21	"21.2.1.3"	"-1"	"-1"	"-1"	"-1"	"-1"
Complex 21	"21.2.1.3.1"	"-1"	"-1"	"-1"	"-1"	"-1"
C-terminal domain kinase I complex	"218.1"	"-1"	"-1"	"-1"	"-1"	"-1"
C-terminal domain kinase I complex	"218.1.2.1"	"-1"	"-1"	"-1"	"-1"	"-1"
C-terminal domain kinase I complex	"218.1.4"	"-1"	"-1"	"-1"	"-1"	"-1"
C-terminal domain kinase I complex	"218.1.5"	"-1"	"-1"	"-1"	"-1"	"-1"
Sin3 Histone deacetylase complex	"22.1.1"	"-1"	"-1"	"-1"	"-1"	"-1"
Sin3 Histone deacetylase complex	"22.1.1.1"	"-1"	"-1"	"-1"	"-1"	"-1"
Sin3 Histone deacetylase complex	"22.1.1.1.2"	"-1"	"-1"	"-1"	"-1"	"-1"
Sin3 Histone deacetylase complex	"22.1.1.1.3"	"-1"	"-1"	"-1"	"-1"	"-1"
Sin3 Histone deacetylase complex	"22.1.1.2.4.1"	"-1"	"-1"	"-1"	"-1"	"-1"
Sin3 Histone deacetylase complex	"22.1.1.2.4.1.1"	"-1"	"-1"	"-1"	"-1"	"-1"
Sin3 Histone deacetylase complex	"22.1.1.4"	"-1"	"-1"	"-1"	"-1"	"-1"
Sin3 Histone deacetylase complex	"22.1.1.5"	"-1"	"-1"	"-1"	"-1"	"-1"
Sin3 Histone deacetylase complex	"22.1.2.1.1"	"-1"	"-1"	"-1"	"-1"	"-1"
Complex 221	"221.1.1"	"-1"	"-1"	"-1"	"-1"	"-1"
Complex 225	"225.1.1.5"	"-1"	"-1"	"-1"	"-1"	"-1"
Complex 225	"225.1.1.5.1.1.1"	"-1"	"-1"	"-1"	"-1"	"-1"
Boi2/Bem1/Cdc24 complex	"226.1.1.1.2"	"-1"	"-1"	"-1"	"-1"	"-1"
Rai1/Rat1 complex	"227.1.1"	"-1"	"-1"	"-1"	"-1"	"-1"
Rai1/Rat1 complex	"227.1.1.1"	"-1"	"-1"	"-1"	"-1"	"-1"
Rai1/Rat1 complex	"227.1.1.1.1"	"-1"	"-1"	"-1"	"-1"	"-1"
Rai1/Rat1 complex	"227.1.1.1.1.1"	"-1"	"-1"	"-1"	"-1"	"-1"
Rai1/Rat1 complex	"227.1.1.1.1.1.3"	"-1"	"-1"	"-1"	"-1"	"-1"
Rai1/Rat1 complex	"227.1.1.1.1.1.4"	"-1"	"-1"	"-1"	"-1"	"-1"
Rai1/Rat1 complex	"227.1.1.1.1.1.6"	"-1"	"-1"	"-1"	"-1"	"-1"
Rai1/Rat1 complex	"227.1.1.1.2"	"-1"	"-1"	"-1"	"-1"	"-1"
Rai1/Rat1 complex	"227.1.1.3"	"-1"	"-1"	"-1"	"-1"	"-1"
Rai1/Rat1 complex	"227.1.3"	"-1"	"-1"	"-1"	"-1"	"-1"
Rai1/Rat1 complex	"227.1.3.1"	"-1"	"-1"	"-1"	"-1"	"-1"
Rai1/Rat1 complex	"227.1.3.2"	"-1"	"-1"	"-1"	"-1"	"-1"
Rai1/Rat1 complex	"227.1.6"	"-1"	"-1"	"-1"	"-1"	"-1"
Rai1/Rat1 complex	"227.1.6.2"	"-1"	"-1"	"-1"	"-1"	"-1"
Complex 229	"229.1"	"-1"	"-1"	"-1"	"-1"	"-1"
Anthranilate synthase complex	"233.1.1.1.2"	"-1"	"-1"	"-1"	"-1"	"-1"
SBF, SWI4-SWI6-dependent cell cycle box binding factor complex	"235.1.1"	"-1"	"-1"	"-1"	"-1"	"-1"
Complex 237	"237.1.2.1.1.5"	"-1"	"-1"	"-1"	"-1"	"-1"
Complex 237	"237.1.4"	"-1"	"-1"	"-1"	"-1"	"-1"
Complex 237	"237.1.4.2"	"-1"	"-1"	"-1"	"-1"	"-1"
Complex 24	"24.2.1.2"	"-1"	"-1"	"-1"	"-1"	"-1"
Complex 240	"240.1.1.3"	"-1"	"-1"	"-1"	"-1"	"-1"
Complex 240	"240.1.1.3.4"	"-1"	"-1"	"-1"	"-1"	"-1"
Complex 240	"240.1.1.3.5"	"-1"	"-1"	"-1"	"-1"	"-1"
Complex 240	"240.1.2.1"	"-1"	"-1"	"-1"	"-1"	"-1"
Complex 240	"240.1.2.3"	"-1"	"-1"	"-1"	"-1"	"-1"
Complex 240	"240.1.2.4"	"-1"	"-1"	"-1"	"-1"	"-1"
Complex 240	"240.1.2.4.1"	"-1"	"-1"	"-1"	"-1"	"-1"
Translation elongation factor EF1	"249.1.1.1"	"-1"	"-1"	"-1"	"-1"	"-1"
Complex 252	"252.1"	"-1"	"-1"	"-1"	"-1"	"-1"
Complex 252	"252.1.1.1"	"-1"	"-1"	"-1"	"-1"	"-1"
Complex 252	"252.1.1.2"	"-1"	"-1"	"-1"	"-1"	"-1"
Complex 252	"252.1.3"	"-1"	"-1"	"-1"	"-1"	"-1"
Complex 252	"252.1.4"	"-1"	"-1"	"-1"	"-1"	"-1"
Complex 252	"252.1.5"	"-1"	"-1"	"-1"	"-1"	"-1"
Complex 252	"252.1.6.2.1"	"-1"	"-1"	"-1"	"-1"	"-1"
Complex 252	"252.1.6.2.1.1"	"-1"	"-1"	"-1"	"-1"	"-1"
Complex 252	"252.1.6.2.2.1"	"-1"	"-1"	"-1"	"-1"	"-1"
Complex 252	"252.1.6.2.2.1.1"	"-1"	"-1"	"-1"	"-1"	"-1"
Complex 252	"252.1.6.3"	"-1"	"-1"	"-1"	"-1"	"-1"
Complex 252	"252.1.7"	"-1"	"-1"	"-1"	"-1"	"-1"
Complex 252	"252.1.7.1"	"-1"	"-1"	"-1"	"-1"	"-1"
Complex 252	"252.1.7.1.1"	"-1"	"-1"	"-1"	"-1"	"-1"
Complex 252	"252.1.7.1.2"	"-1"	"-1"	"-1"	"-1"	"-1"
Complex 252	"252.1.7.1.2.1"	"-1"	"-1"	"-1"	"-1"	"-1"
Complex 252	"252.1.8"	"-1"	"-1"	"-1"	"-1"	"-1"
Complex 253	"253.1.1.1.2.2.1"	"-1"	"-1"	"-1"	"-1"	"-1"
Complex 272	"272.1.1"	"-1"	"-1"	"-1"	"-1"	"-1"
Complex 272	"272.1.2"	"-1"	"-1"	"-1"	"-1"	"-1"
Complex 272	"272.1.2.1"	"-1"	"-1"	"-1"	"-1"	"-1"
Complex 272	"272.1.2.2"	"-1"	"-1"	"-1"	"-1"	"-1"
Complex 272	"272.1.2.3"	"-1"	"-1"	"-1"	"-1"	"-1"
Complex 272	"272.1.2.3.1"	"-1"	"-1"	"-1"	"-1"	"-1"
Complex 273	"273.1.1.1.1"	"-1"	"-1"	"-1"	"-1"	"-1"
Complex 273	"273.1.2.3"	"-1"	"-1"	"-1"	"-1"	"-1"
ATP-dependent Isw2p-Itc1p chromatin remodeling complex	"277.1.1.4.2"	"-1"	"-1"	"-1"	"-1"	"-1"
Complex 28	"28.4.1.1"	"-1"	"-1"	"-1"	"-1"	"-1"
Complex 28	"28.4.1.1.1.2"	"-1"	"-1"	"-1"	"-1"	"-1"
Complex 28	"28.4.1.1.1.2.2"	"-1"	"-1"	"-1"	"-1"	"-1"
Complex 282	"282.1.3"	"-1"	"-1"	"-1"	"-1"	"-1"
Complex 282	"282.1.3.1.2.1"	"-1"	"-1"	"-1"	"-1"	"-1"
Complex 285	"285.1"	"-1"	"-1"	"-1"	"-1"	"-1"
Complex 285	"285.1.1"	"-1"	"-1"	"-1"	"-1"	"-1"
Complex 285	"285.1.1.1"	"-1"	"-1"	"-1"	"-1"	"-1"
Complex 291	"291.1.1"	"-1"	"-1"	"-1"	"-1"	"-1"
Complex 291	"291.1.1.1"	"-1"	"-1"	"-1"	"-1"	"-1"
Complex 291	"291.1.1.1.2"	"-1"	"-1"	"-1"	"-1"	"-1"
Complex 291	"291.1.1.3"	"-1"	"-1"	"-1"	"-1"	"-1"
Complex 291	"291.1.3.1"	"-1"	"-1"	"-1"	"-1"	"-1"
Histone acetyltransferase B complex	"296.1.1"	"-1"	"-1"	"-1"	"-1"	"-1"
Histone acetyltransferase B complex	"296.1.2.2.1"	"-1"	"-1"	"-1"	"-1"	"-1"
Histone acetyltransferase B complex	"296.1.2.2.3"	"-1"	"-1"	"-1"	"-1"	"-1"
2-oxoglutarate dehydrogenase complex	"303.1.9"	"-1"	"-1"	"-1"	"-1"	"-1"
Complex 310	"310.1"	"-1"	"-1"	"-1"	"-1"	"-1"
Complex 310	"310.1.2"	"-1"	"-1"	"-1"	"-1"	"-1"
Complex 311	"311.1.1"	"-1"	"-1"	"-1"	"-1"	"-1"
Complex 311	"311.1.1.3"	"-1"	"-1"	"-1"	"-1"	"-1"
Complex 311	"311.1.1.3.1"	"-1"	"-1"	"-1"	"-1"	"-1"
Complex 311	"311.1.1.3.2"	"-1"	"-1"	"-1"	"-1"	"-1"
Complex 311	"311.1.1.6"	"-1"	"-1"	"-1"	"-1"	"-1"
Complex 311	"311.1.3.1"	"-1"	"-1"	"-1"	"-1"	"-1"
AP-1 adaptor complex	"315.1.2.3.1.1"	"-1"	"-1"	"-1"	"-1"	"-1"
AP-1 adaptor complex	"315.1.2.3.1.2"	"-1"	"-1"	"-1"	"-1"	"-1"
AP-1 adaptor complex	"315.1.5.2"	"-1"	"-1"	"-1"	"-1"	"-1"
Complex 316	"316.1"	"-1"	"-1"	"-1"	"-1"	"-1"
Complex 316	"316.1.1.3"	"-1"	"-1"	"-1"	"-1"	"-1"
Complex 316	"316.1.1.3.1"	"-1"	"-1"	"-1"	"-1"	"-1"
Complex 316	"316.1.1.3.1.1"	"-1"	"-1"	"-1"	"-1"	"-1"
Complex 316	"316.1.2"	"-1"	"-1"	"-1"	"-1"	"-1"
Complex 316	"316.1.2.1.1"	"-1"	"-1"	"-1"	"-1"	"-1"
Ribosome-associated complex (RAC)	"32.3.1.2.1"	"-1"	"-1"	"-1"	"-1"	"-1"
Ribosome-associated complex (RAC)	"32.4"	"-1"	"-1"	"-1"	"-1"	"-1"
Ribosome-associated complex (RAC)	"32.4.1.1.1.1"	"-1"	"-1"	"-1"	"-1"	"-1"
Ribosome-associated complex (RAC)	"32.4.1.1.1.1.1"	"-1"	"-1"	"-1"	"-1"	"-1"
Ribosome-associated complex (RAC)	"32.4.2"	"-1"	"-1"	"-1"	"-1"	"-1"
Ribosome-associated complex (RAC)	"32.4.3"	"-1"	"-1"	"-1"	"-1"	"-1"
Ribosome-associated complex (RAC)	"32.4.3.3"	"-1"	"-1"	"-1"	"-1"	"-1"
Complex 328	"328.1.1"	"-1"	"-1"	"-1"	"-1"	"-1"
Complex 332	"332.1"	"-1"	"-1"	"-1"	"-1"	"-1"
Complex 332	"332.1.1"	"-1"	"-1"	"-1"	"-1"	"-1"
Complex 332	"332.1.2"	"-1"	"-1"	"-1"	"-1"	"-1"
Complex 332	"332.1.2.1"	"-1"	"-1"	"-1"	"-1"	"-1"
Scs2/Opi1 complex	"34.1.1.2"	"-1"	"-1"	"-1"	"-1"	"-1"
Scs2/Opi1 complex	"34.2.2"	"-1"	"-1"	"-1"	"-1"	"-1"
Scs2/Opi1 complex	"34.2.2.1"	"-1"	"-1"	"-1"	"-1"	"-1"
Complex 341	"341.1.1"	"-1"	"-1"	"-1"	"-1"	"-1"
Cyclin-dependent protein kinase complex	"343.1"	"-1"	"-1"	"-1"	"-1"	"-1"
Cyclin-dependent protein kinase complex	"343.1.1"	"-1"	"-1"	"-1"	"-1"	"-1"
Complex 344	"344.1.1.1.1.1"	"-1"	"-1"	"-1"	"-1"	"-1"
Complex 344	"344.1.1.1.2.3"	"-1"	"-1"	"-1"	"-1"	"-1"
Complex 345	"345.1.1"	"-1"	"-1"	"-1"	"-1"	"-1"
Complex 345	"345.1.1.2"	"-1"	"-1"	"-1"	"-1"	"-1"
Sit4/Sap190 complex	"35.2"	"-1"	"-1"	"-1"	"-1"	"-1"
Sit4/Sap190 complex	"35.2.2"	"-1"	"-1"	"-1"	"-1"	"-1"
SKI complex	"364.1.4.2.1.1"	"-1"	"-1"	"-1"	"-1"	"-1"
Rvs161/Rvs167 complex	"365.1.1.4.2"	"-1"	"-1"	"-1"	"-1"	"-1"
Complex 366	"366.1"	"-1"	"-1"	"-1"	"-1"	"-1"
Complex 366	"366.1.1"	"-1"	"-1"	"-1"	"-1"	"-1"
COMPASS, histone H3 methyltransferase protein complex	"374.1"	"-1"	"-1"	"-1"	"-1"	"-1"
COMPASS, histone H3 methyltransferase protein complex	"374.1.1.3"	"-1"	"-1"	"-1"	"-1"	"-1"
Complex 393	"393.1.1"	"-1"	"-1"	"-1"	"-1"	"-1"
Complex 393	"393.1.1.1"	"-1"	"-1"	"-1"	"-1"	"-1"
Casein kinase II complex	"4.1.1.2.1"	"-1"	"-1"	"-1"	"-1"	"-1"
Casein kinase II complex	"4.1.1.3"	"-1"	"-1"	"-1"	"-1"	"-1"
Casein kinase II complex	"4.1.1.3.1"	"-1"	"-1"	"-1"	"-1"	"-1"
Casein kinase II complex	"4.1.1.5"	"-1"	"-1"	"-1"	"-1"	"-1"
Cyr1/Srv2 complex	"40.2.2"	"-1"	"-1"	"-1"	"-1"	"-1"
Heteromeric p24 complex 1	"400.1.1"	"-1"	"-1"	"-1"	"-1"	"-1"
Heteromeric p24 complex 1	"400.1.1.1"	"-1"	"-1"	"-1"	"-1"	"-1"
Heteromeric p24 complex 1	"400.1.4"	"-1"	"-1"	"-1"	"-1"	"-1"
Heteromeric p24 complex 1	"400.1.4.1.1"	"-1"	"-1"	"-1"	"-1"	"-1"
Complex 401	"401.1.1.1.2"	"-1"	"-1"	"-1"	"-1"	"-1"
Complex 403	"403.1.1.1.1.1"	"-1"	"-1"	"-1"	"-1"	"-1"
Complex 403	"403.1.1.1.1.1.1"	"-1"	"-1"	"-1"	"-1"	"-1"
Complex 411	"411.1.2"	"-1"	"-1"	"-1"	"-1"	"-1"
Complex 417	"417.1"	"-1"	"-1"	"-1"	"-1"	"-1"
Complex 417	"417.1.2"	"-1"	"-1"	"-1"	"-1"	"-1"
Complex 418	"418.1"	"-1"	"-1"	"-1"	"-1"	"-1"
Complex 418	"418.1.2"	"-1"	"-1"	"-1"	"-1"	"-1"
Complex 419	"419.1.1.2"	"-1"	"-1"	"-1"	"-1"	"-1"
Cytoskeleton-regulatory Lsb3/Las17 complex	"42.1.1.2.3"	"-1"	"-1"	"-1"	"-1"	"-1"
Cytoskeleton-regulatory Lsb3/Las17 complex	"42.1.1.2.4.1"	"-1"	"-1"	"-1"	"-1"	"-1"
Cytoskeleton-regulatory Lsb3/Las17 complex	"42.2.1.1.1.1.1"	"-1"	"-1"	"-1"	"-1"	"-1"
Cytoskeleton-regulatory Lsb3/Las17 complex	"42.2.1.4.1"	"-1"	"-1"	"-1"	"-1"	"-1"
DNA polymerase epsilon complex	"420.1.1.2.1"	"-1"	"-1"	"-1"	"-1"	"-1"
HAP subcomplex of elongator complex	"421.1.1"	"-1"	"-1"	"-1"	"-1"	"-1"
38S HOPS complex	"429.1.1"	"-1"	"-1"	"-1"	"-1"	"-1"
38S HOPS complex	"429.1.1.1"	"-1"	"-1"	"-1"	"-1"	"-1"
Vps34 PtdIns 3 kinase complex II	"441.1"	"-1"	"-1"	"-1"	"-1"	"-1"
Complex 449	"449.1.2.3"	"-1"	"-1"	"-1"	"-1"	"-1"
Complex 450	"450.1.1.1.1"	"-1"	"-1"	"-1"	"-1"	"-1"
Clathrin	"46.1.1.1"	"-1"	"-1"	"-1"	"-1"	"-1"
Complex 465	"465.1.1.1"	"-1"	"-1"	"-1"	"-1"	"-1"
Complex 466	"466.1.1.1.1.1.2"	"-1"	"-1"	"-1"	"-1"	"-1"
Complex 466	"466.1.1.4.1"	"-1"	"-1"	"-1"	"-1"	"-1"
Complex 469	"469.1.1.2"	"-1"	"-1"	"-1"	"-1"	"-1"
Complex 469	"469.1.1.2.1.1.1"	"-1"	"-1"	"-1"	"-1"	"-1"
Complex 469	"469.1.3.1"	"-1"	"-1"	"-1"	"-1"	"-1"
Complex 47	"47.1.2.4"	"-1"	"-1"	"-1"	"-1"	"-1"
Complex 47	"47.2"	"-1"	"-1"	"-1"	"-1"	"-1"
Complex 47	"47.2.1.1.2"	"-1"	"-1"	"-1"	"-1"	"-1"
Complex 47	"47.2.2"	"-1"	"-1"	"-1"	"-1"	"-1"
Complex 47	"47.2.2.1"	"-1"	"-1"	"-1"	"-1"	"-1"
Complex 473	"473.1.1.1.1"	"-1"	"-1"	"-1"	"-1"	"-1"
Complex 475	"475.1.2"	"-1"	"-1"	"-1"	"-1"	"-1"
Complex 475	"475.1.5.1.1"	"-1"	"-1"	"-1"	"-1"	"-1"
Complex 480	"480.1"	"-1"	"-1"	"-1"	"-1"	"-1"
Complex 480	"480.1.1"	"-1"	"-1"	"-1"	"-1"	"-1"
Actin-associated motorproteins 2 complex	"49.1.1"	"-1"	"-1"	"-1"	"-1"	"-1"
Actin-associated motorproteins 2 complex	"49.1.1.1.3"	"-1"	"-1"	"-1"	"-1"	"-1"
Actin-associated motorproteins 2 complex	"49.1.1.1.5"	"-1"	"-1"	"-1"	"-1"	"-1"
Actin-associated motorproteins 2 complex	"49.1.1.1.5.2.1"	"-1"	"-1"	"-1"	"-1"	"-1"
Actin-associated motorproteins 2 complex	"49.1.4"	"-1"	"-1"	"-1"	"-1"	"-1"
Actin-associated motorproteins 2 complex	"49.1.4.1"	"-1"	"-1"	"-1"	"-1"	"-1"
Actin-associated motorproteins 2 complex	"49.1.4.1.1"	"-1"	"-1"	"-1"	"-1"	"-1"
Actin-associated motorproteins 2 complex	"49.1.5"	"-1"	"-1"	"-1"	"-1"	"-1"
Complex 5	"5.1.1"	"-1"	"-1"	"-1"	"-1"	"-1"
Complex 54	"54.1.1"	"-1"	"-1"	"-1"	"-1"	"-1"
Complex 6	"6.2"	"-1"	"-1"	"-1"	"-1"	"-1"
Complex 6	"6.2.1.2"	"-1"	"-1"	"-1"	"-1"	"-1"
Complex 6	"6.2.1.2.1"	"-1"	"-1"	"-1"	"-1"	"-1"
Complex 6	"6.2.1.2.1.1"	"-1"	"-1"	"-1"	"-1"	"-1"
Complex 6	"6.2.3"	"-1"	"-1"	"-1"	"-1"	"-1"
Complex 6	"6.2.5"	"-1"	"-1"	"-1"	"-1"	"-1"
Complex 6	"6.2.5.1"	"-1"	"-1"	"-1"	"-1"	"-1"
Complex 6	"6.2.5.1.1"	"-1"	"-1"	"-1"	"-1"	"-1"
Complex 6	"6.2.5.1.2"	"-1"	"-1"	"-1"	"-1"	"-1"
Arginine-specific carbamoyl-phosphate synthase complex	"61.1.2.1"	"-1"	"-1"	"-1"	"-1"	"-1"
DNA repair complex	"65.2"	"-1"	"-1"	"-1"	"-1"	"-1"
DNA repair complex	"65.2.1"	"-1"	"-1"	"-1"	"-1"	"-1"
Complex 66	"66.1.2"	"-1"	"-1"	"-1"	"-1"	"-1"
Complex 66	"66.1.2.1"	"-1"	"-1"	"-1"	"-1"	"-1"
Complex 66	"66.1.2.2"	"-1"	"-1"	"-1"	"-1"	"-1"
Complex 66	"66.1.2.3"	"-1"	"-1"	"-1"	"-1"	"-1"
Complex 66	"66.1.4.1"	"-1"	"-1"	"-1"	"-1"	"-1"
Complex 66	"66.1.5"	"-1"	"-1"	"-1"	"-1"	"-1"
Pab1/eIF4G/eIF4E complex	"67.2.1.1.1.2"	"-1"	"-1"	"-1"	"-1"	"-1"
Pab1/eIF4G/eIF4E complex	"67.3.1"	"-1"	"-1"	"-1"	"-1"	"-1"
Pab1/eIF4G/eIF4E complex	"67.3.1.2"	"-1"	"-1"	"-1"	"-1"	"-1"
ISW1/IOC3 complex	"68.4"	"-1"	"-1"	"-1"	"-1"	"-1"
ISW1/IOC3 complex	"68.4.1.2"	"-1"	"-1"	"-1"	"-1"	"-1"
ISW1/IOC3 complex	"68.4.3"	"-1"	"-1"	"-1"	"-1"	"-1"
Complex 71	"71.1.1.1.2"	"-1"	"-1"	"-1"	"-1"	"-1"
Complex 71	"71.1.2"	"-1"	"-1"	"-1"	"-1"	"-1"
Complex 71	"71.2.1"	"-1"	"-1"	"-1"	"-1"	"-1"
Complex 72	"72.2.1.3.2"	"-1"	"-1"	"-1"	"-1"	"-1"
Complex 72	"72.2.1.4"	"-1"	"-1"	"-1"	"-1"	"-1"
Complex 72	"72.2.3.2"	"-1"	"-1"	"-1"	"-1"	"-1"
Complex 72	"72.2.6"	"-1"	"-1"	"-1"	"-1"	"-1"
Complex 72	"72.2.6.1"	"-1"	"-1"	"-1"	"-1"	"-1"
Protein phosphatase 1 complex	"79.2.1.1.1"	"-1"	"-1"	"-1"	"-1"	"-1"
Protein phosphatase 1 complex	"79.2.1.1.1.1"	"-1"	"-1"	"-1"	"-1"	"-1"
SAGA complex	"81.1"	"-1"	"-1"	"-1"	"-1"	"-1"
SAGA complex	"81.1.1"	"-1"	"-1"	"-1"	"-1"	"-1"
SAGA complex	"81.1.4"	"-1"	"-1"	"-1"	"-1"	"-1"
SAGA complex	"81.1.5"	"-1"	"-1"	"-1"	"-1"	"-1"
SAGA complex	"81.1.5.2"	"-1"	"-1"	"-1"	"-1"	"-1"
SAGA complex	"81.1.5.2.1"	"-1"	"-1"	"-1"	"-1"	"-1"
SAGA complex	"81.1.5.3"	"-1"	"-1"	"-1"	"-1"	"-1"
Sit4/Sap185 protein phosphatase complex	"83.1"	"-1"	"-1"	"-1"	"-1"	"-1"
Sit4/Sap185 protein phosphatase complex	"83.2.1"	"-1"	"-1"	"-1"	"-1"	"-1"
Sit4/Sap185 protein phosphatase complex	"83.2.1.1"	"-1"	"-1"	"-1"	"-1"	"-1"
Sit4/Sap185 protein phosphatase complex	"83.2.1.1.1.1.3"	"-1"	"-1"	"-1"	"-1"	"-1"
Sit4/Sap185 protein phosphatase complex	"83.2.1.1.2"	"-1"	"-1"	"-1"	"-1"	"-1"
Sit4/Sap185 protein phosphatase complex	"83.2.1.1.3"	"-1"	"-1"	"-1"	"-1"	"-1"
Sit4/Sap185 protein phosphatase complex	"83.2.1.1.4"	"-1"	"-1"	"-1"	"-1"	"-1"
Sit4/Sap185 protein phosphatase complex	"83.2.1.2.1.2"	"-1"	"-1"	"-1"	"-1"	"-1"
Sit4/Sap185 protein phosphatase complex	"83.2.1.3"	"-1"	"-1"	"-1"	"-1"	"-1"
Sit4/Sap185 protein phosphatase complex	"83.3"	"-1"	"-1"	"-1"	"-1"	"-1"
Translational release factor complex	"85.2.6.2"	"-1"	"-1"	"-1"	"-1"	"-1"
Complex 171	"171.1.2.1.1.1.1.1"	"0"	"-1"	"-1"	"-1"	"-2"
Bro1/Snf7 complex	"353.1"	"0"	"-1"	"-1"	"-2"	"-1"
Pyruvate dehydrogenase	"86.2.1.1.1.1"	"0"	"-1"	"-2"	"-1"	"-1"
Pyruvate dehydrogenase	"86.2.1.1.2"	"0"	"-1"	"-2"	"-1"	"-1"
Pyruvate dehydrogenase	"86.2.1.1.2.1"	"0"	"-1"	"-2"	"-1"	"-1"
Pyruvate dehydrogenase	"86.2.1.1.3"	"0"	"-1"	"-2"	"-1"	"-1"
Pyruvate dehydrogenase	"86.2.1.1.5"	"0"	"-1"	"-2"	"-1"	"-1"
Pyruvate dehydrogenase	"86.2.1.1.6"	"0"	"-1"	"-2"	"-1"	"-1"
Pyruvate dehydrogenase	"86.2.1.3.1"	"0"	"-1"	"-2"	"-1"	"-1"
Complex 171	"171.1.2.1.1.1.1"	"0"	"-1"	"-2"	"-2"	"-2"
Complex 194	"194.1"	"0"	"-1"	"-2"	"-2"	"-2"
Complex 51	"51.2.2.1.1.2.1"	"0"	"-1"	"-2"	"-2"	"-2"
Complex 118	"118.1"	"-1"	"-1"	"-1"	"-2"	"-1"
Complex 122	"122.1"	"-1"	"-1"	"-1"	"-2"	"-1"
Complex 272	"272.1"	"-1"	"-1"	"-1"	"-2"	"-1"
Complex 479	"479.1.1.1"	"-1"	"-1"	"-1"	"-2"	"-1"
Arginine-specific carbamoyl-phosphate synthase complex	"61.2.3.1"	"-1"	"-1"	"-1"	"-2"	"-1"
SAGA complex	"81.1.3"	"-1"	"-1"	"-1"	"-2"	"-1"
C-terminal domain kinase I complex	"218.1.3"	"-1"	"-1"	"-1"	"-2"	"-2"
Complex 28	"28.4.1.1.1.2.1.1"	"-1"	"-1"	"-1"	"-2"	"-2"
Complex 28	"28.4.1.1.1.2.1.1.1.1"	"-1"	"-1"	"-1"	"-2"	"-2"
Complex 28	"28.4.1.1.1.2.1.1.1.1.1"	"-1"	"-1"	"-1"	"-2"	"-2"
m-AAA protease complex	"8.1.1"	"-1"	"-1"	"-1"	"-2"	"-2"
m-AAA protease complex	"8.1.1.1"	"-1"	"-1"	"-1"	"-2"	"-2"
V0 vacuolar ATPase complex	"14.2.1.1.1.1"	"-1"	"-1"	"-2"	"-1"	"-1"
INO80 protein complex	"190.1.1.2.3.1.1.3.2"	"-1"	"-1"	"-2"	"-1"	"-1"
SBF, SWI4-SWI6-dependent cell cycle box binding factor complex	"235.1"	"-1"	"-1"	"-2"	"-1"	"-1"
DNA repair complex	"25.1.1.1"	"-1"	"-1"	"-2"	"-1"	"-1"
2-oxoglutarate dehydrogenase complex	"303.1.5.1"	"-1"	"-1"	"-2"	"-1"	"-1"
Rtg2/Mks1 complex	"356.1.1.3"	"-1"	"-1"	"-2"	"-1"	"-1"
Pyruvate dehydrogenase	"86.2.1.1.1.1.1"	"-1"	"-1"	"-2"	"-1"	"-1"
2-oxoglutarate dehydrogenase complex	"303.1"	"-1"	"-1"	"-2"	"-1"	"-2"
Complex 104	"104.1.1.2"	"-1"	"-1"	"-2"	"-2"	"-1"
Complex 173	"173.1"	"-1"	"-1"	"-2"	"-2"	"-1"
Complex 194	"194.1.1.1.1"	"-1"	"-1"	"-2"	"-2"	"-1"
ATP-dependent Isw2p-Itc1p chromatin remodeling complex	"277.1.1.4"	"-1"	"-1"	"-2"	"-2"	"-1"
Rvs161/Rvs167 complex	"365.1.1.4.1"	"-1"	"-1"	"-2"	"-2"	"-1"
Rvs161/Rvs167 complex	"365.1.1.4.3"	"-1"	"-1"	"-2"	"-2"	"-1"
Cytoskeleton-regulatory Lsb3/Las17 complex	"42.1.1.2.1.2"	"-1"	"-1"	"-2"	"-2"	"-1"
Cytoskeleton-regulatory Lsb3/Las17 complex	"42.2.1.1"	"-1"	"-1"	"-2"	"-2"	"-1"
38S HOPS complex	"429.1"	"-1"	"-1"	"-2"	"-2"	"-1"
38S HOPS complex	"429.1.2"	"-1"	"-1"	"-2"	"-2"	"-1"
Clathrin	"46.2"	"-1"	"-1"	"-2"	"-2"	"-1"
Complex 47	"47.2.1.1"	"-1"	"-1"	"-2"	"-2"	"-1"
Complex 47	"47.2.1.1.1.2"	"-1"	"-1"	"-2"	"-2"	"-1"
Sit4/Sap185 protein phosphatase complex	"83.2.1.1.6"	"-1"	"-1"	"-2"	"-2"	"-1"
Pyruvate dehydrogenase	"86.2.1.1.1.1.1.1"	"-1"	"-1"	"-2"	"-2"	"-1"
Pyruvate dehydrogenase	"86.2.1.1.1.1.2"	"-1"	"-1"	"-2"	"-2"	"-1"
Pyruvate dehydrogenase	"86.2.1.1.2.2"	"-1"	"-1"	"-2"	"-2"	"-1"
Complex 132	"132.1.1.1.1"	"-1"	"-1"	"-2"	"-2"	"-2"
Complex 173	"173.1.1.1.1"	"-1"	"-1"	"-2"	"-2"	"-2"
Complex 197	"197.1.5"	"-1"	"-1"	"-2"	"-2"	"-2"
Complex 200	"200.1.1.1"	"-1"	"-1"	"-2"	"-2"	"-2"
Complex 215	"215.1"	"-1"	"-1"	"-2"	"-2"	"-2"
ATP-dependent Isw2p-Itc1p chromatin remodeling complex	"277.1.1"	"-1"	"-1"	"-2"	"-2"	"-2"
ATP-dependent Isw2p-Itc1p chromatin remodeling complex	"277.1.1.2"	"-1"	"-1"	"-2"	"-2"	"-2"
ATP-dependent Isw2p-Itc1p chromatin remodeling complex	"277.1.1.3"	"-1"	"-1"	"-2"	"-2"	"-2"
ATP-dependent Isw2p-Itc1p chromatin remodeling complex	"277.1.1.5"	"-1"	"-1"	"-2"	"-2"	"-2"
ATP-dependent Isw2p-Itc1p chromatin remodeling complex	"277.1.2.2.1"	"-1"	"-1"	"-2"	"-2"	"-2"
ATP-dependent Isw2p-Itc1p chromatin remodeling complex	"277.1.4.3.5"	"-1"	"-1"	"-2"	"-2"	"-2"
Complex 28	"28.1"	"-1"	"-1"	"-2"	"-2"	"-2"
Complex 28	"28.1.1.1"	"-1"	"-1"	"-2"	"-2"	"-2"
Complex 28	"28.1.3"	"-1"	"-1"	"-2"	"-2"	"-2"
Complex 28	"28.4.1"	"-1"	"-1"	"-2"	"-2"	"-2"
Complex 28	"28.4.1.1.1.1"	"-1"	"-1"	"-2"	"-2"	"-2"
Complex 28	"28.4.1.1.1.2.1"	"-1"	"-1"	"-2"	"-2"	"-2"
Complex 28	"28.4.1.1.1.2.1.1.1"	"-1"	"-1"	"-2"	"-2"	"-2"
Complex 28	"28.4.1.1.1.2.1.1.2"	"-1"	"-1"	"-2"	"-2"	"-2"
Complex 28	"28.4.1.1.2"	"-1"	"-1"	"-2"	"-2"	"-2"
Complex 28	"28.4.1.1.2.1"	"-1"	"-1"	"-2"	"-2"	"-2"
Complex 302	"302.1.3"	"-1"	"-1"	"-2"	"-2"	"-2"
Complex 302	"302.1.4"	"-1"	"-1"	"-2"	"-2"	"-2"
2-oxoglutarate dehydrogenase complex	"303.1.3"	"-1"	"-1"	"-2"	"-2"	"-2"
2-oxoglutarate dehydrogenase complex	"303.1.3.1"	"-1"	"-1"	"-2"	"-2"	"-2"
2-oxoglutarate dehydrogenase complex	"303.1.3.2"	"-1"	"-1"	"-2"	"-2"	"-2"
2-oxoglutarate dehydrogenase complex	"303.1.3.3"	"-1"	"-1"	"-2"	"-2"	"-2"
2-oxoglutarate dehydrogenase complex	"303.1.3.4"	"-1"	"-1"	"-2"	"-2"	"-2"
2-oxoglutarate dehydrogenase complex	"303.1.6"	"-1"	"-1"	"-2"	"-2"	"-2"
2-oxoglutarate dehydrogenase complex	"303.1.8"	"-1"	"-1"	"-2"	"-2"	"-2"
Cytochrome bc1 complex	"304.1"	"-1"	"-1"	"-2"	"-2"	"-2"
Cytochrome bc1 complex	"304.1.1.1"	"-1"	"-1"	"-2"	"-2"	"-2"
Cytochrome bc1 complex	"304.1.1.2"	"-1"	"-1"	"-2"	"-2"	"-2"
Cytochrome bc1 complex	"304.1.2"	"-1"	"-1"	"-2"	"-2"	"-2"
Complex 310	"310.1.1"	"-1"	"-1"	"-2"	"-2"	"-2"
Complex 311	"311.1.2.1"	"-1"	"-1"	"-2"	"-2"	"-2"
Sit4/Sap190 complex	"35.2.4"	"-1"	"-1"	"-2"	"-2"	"-2"
Complex 379	"379.1"	"-1"	"-1"	"-2"	"-2"	"-2"
Complex 406	"406.1.2.1.2.2.1.1"	"-1"	"-1"	"-2"	"-2"	"-2"
Cytoskeleton-regulatory Lsb3/Las17 complex	"42.1.1.1.1.1.1.1"	"-1"	"-1"	"-2"	"-2"	"-2"
Cytoskeleton-regulatory Lsb3/Las17 complex	"42.2.1.1.1.1.1.1"	"-1"	"-1"	"-2"	"-2"	"-2"
F0/F1 ATP synthase	"464.1"	"-1"	"-1"	"-2"	"-2"	"-2"
Mitochondrial ribosomal large subunit	"60.2.2"	"-1"	"-1"	"-2"	"-2"	"-2"
Mitochondrial ribosomal large subunit	"60.2.3"	"-1"	"-1"	"-2"	"-2"	"-2"
Mitochondrial ribosomal large subunit	"60.2.3.1.1"	"-1"	"-1"	"-2"	"-2"	"-2"
DNA repair complex	"65.1"	"-1"	"-1"	"-2"	"-2"	"-2"
DNA repair complex	"65.1.1"	"-1"	"-1"	"-2"	"-2"	"-2"
DNA repair complex	"65.1.2"	"-1"	"-1"	"-2"	"-2"	"-2"
DNA repair complex	"65.1.2.1"	"-1"	"-1"	"-2"	"-2"	"-2"
ISW1/IOC3 complex	"68.1.1.1.2.2"	"-1"	"-1"	"-2"	"-2"	"-2"
m-AAA protease complex	"8.1"	"-1"	"-1"	"-2"	"-2"	"-2"
m-AAA protease complex	"8.1.1.1.1"	"-1"	"-1"	"-2"	"-2"	"-2"
m-AAA protease complex	"8.2.1.1"	"-1"	"-1"	"-2"	"-2"	"-2"
Translational release factor complex	"85.2.6.3"	"-1"	"-1"	"-2"	"-2"	"-2"
Pyruvate dehydrogenase	"86.1.1"	"-1"	"-1"	"-2"	"-2"	"-2"
Pyruvate dehydrogenase	"86.2.1.1.1.1.1.1.1"	"-1"	"-1"	"-2"	"-2"	"-2"
Complex 90	"90.1.1"	"-1"	"-1"	"-2"	"-2"	"-2"
Complex 345	"345.1.1.2.1"	"-1"	"-2"	"-1"	"-1"	"-1"
V0 vacuolar ATPase complex	"14.1.1.3"	"-1"	"-2"	"-2"	"-1"	"-1"
V0 vacuolar ATPase complex	"14.1.1.1"	"-1"	"-2"	"-2"	"-2"	"-1"
V0 vacuolar ATPase complex	"14.1.1.2"	"-1"	"-2"	"-2"	"-2"	"-1"
V0 vacuolar ATPase complex	"14.2.1"	"-1"	"-2"	"-2"	"-2"	"-1"
V0 vacuolar ATPase complex	"14.2.2"	"-1"	"-2"	"-2"	"-2"	"-1"
SWI-SNF global transcription activator complex	"224.1"	"-1"	"-2"	"-2"	"-2"	"-1"
SWI-SNF global transcription activator complex	"224.1.2.2"	"-1"	"-2"	"-2"	"-2"	"-1"
SWI-SNF global transcription activator complex	"224.1.2.2.3"	"-1"	"-2"	"-2"	"-2"	"-1"
Complex 237	"237.1.2.1.1.1.1"	"-1"	"-2"	"-2"	"-2"	"-1"
SAGA complex	"81.1.5.1"	"-1"	"-2"	"-2"	"-2"	"-1"
Complex 104	"104.1.1.1"	"-1"	"-2"	"-2"	"-2"	"-2"
Complex 104	"104.1.1.2.1"	"-1"	"-2"	"-2"	"-2"	"-2"
V0 vacuolar ATPase complex	"14.1.2"	"-1"	"-2"	"-2"	"-2"	"-2"
V0 vacuolar ATPase complex	"14.2.1.2.1"	"-1"	"-2"	"-2"	"-2"	"-2"
V0 vacuolar ATPase complex	"14.2.2.3"	"-1"	"-2"	"-2"	"-2"	"-2"
Complex 173	"173.1.1.1.3.1"	"-1"	"-2"	"-2"	"-2"	"-2"
Complex 194	"194.1.1.1.1.1"	"-1"	"-2"	"-2"	"-2"	"-2"
Complex 28	"28.1.1.1.1"	"-1"	"-2"	"-2"	"-2"	"-2"
Complex 28	"28.1.1.1.1.1"	"-1"	"-2"	"-2"	"-2"	"-2"
Complex 28	"28.2.2.3"	"-1"	"-2"	"-2"	"-2"	"-2"
Complex 28	"28.3"	"-1"	"-2"	"-2"	"-2"	"-2"
Complex 28	"28.4"	"-1"	"-2"	"-2"	"-2"	"-2"
Complex 28	"28.4.1.2"	"-1"	"-2"	"-2"	"-2"	"-2"
Complex 28	"28.4.1.2.1"	"-1"	"-2"	"-2"	"-2"	"-2"
Complex 28	"28.4.2.1"	"-1"	"-2"	"-2"	"-2"	"-2"
Complex 302	"302.1"	"-1"	"-2"	"-2"	"-2"	"-2"
Complex 302	"302.1.2"	"-1"	"-2"	"-2"	"-2"	"-2"
Complex 302	"302.1.2.2"	"-1"	"-2"	"-2"	"-2"	"-2"
2-oxoglutarate dehydrogenase complex	"303.1.3.4.1"	"-1"	"-2"	"-2"	"-2"	"-2"
Cytochrome bc1 complex	"304.1.1"	"-1"	"-2"	"-2"	"-2"	"-2"
Cytochrome bc1 complex	"304.1.1.2.1"	"-1"	"-2"	"-2"	"-2"	"-2"
Rvs161/Rvs167 complex	"365.1.1"	"-1"	"-2"	"-2"	"-2"	"-2"
Rvs161/Rvs167 complex	"365.1.1.1"	"-1"	"-2"	"-2"	"-2"	"-2"
Rvs161/Rvs167 complex	"365.1.1.2"	"-1"	"-2"	"-2"	"-2"	"-2"
Rvs161/Rvs167 complex	"365.1.1.4"	"-1"	"-2"	"-2"	"-2"	"-2"
COMPASS, histone H3 methyltransferase protein complex	"374.1.1"	"-1"	"-2"	"-2"	"-2"	"-2"
Complex 406	"406.1.2.1.2.2.1.1.1"	"-1"	"-2"	"-2"	"-2"	"-2"
Complex 406	"406.1.2.1.2.2.1.1.3.1"	"-1"	"-2"	"-2"	"-2"	"-2"
Complex 406	"406.1.2.1.2.2.1.1.4"	"-1"	"-2"	"-2"	"-2"	"-2"
Cytoskeleton-regulatory Lsb3/Las17 complex	"42.2.1.1.1"	"-1"	"-2"	"-2"	"-2"	"-2"
Cytoskeleton-regulatory Lsb3/Las17 complex	"42.2.1.3.1"	"-1"	"-2"	"-2"	"-2"	"-2"
Complex 51	"51.2.2.1.2"	"-1"	"-2"	"-2"	"-2"	"-2"
Complex 51	"51.2.2.1.4"	"-1"	"-2"	"-2"	"-2"	"-2"
Complex 51	"51.2.2.7"	"-1"	"-2"	"-2"	"-2"	"-2"
V1 vacuolar ATPase complex	"59.2.1"	"-1"	"-2"	"-2"	"-2"	"-2"
V1 vacuolar ATPase complex	"59.3.1.1.5"	"-1"	"-2"	"-2"	"-2"	"-2"
Mitochondrial ribosomal large subunit	"60.2.1"	"-1"	"-2"	"-2"	"-2"	"-2"
Mitochondrial ribosomal large subunit	"60.2.1.1"	"-1"	"-2"	"-2"	"-2"	"-2"
Mitochondrial ribosomal large subunit	"60.2.3.1"	"-1"	"-2"	"-2"	"-2"	"-2"
Mitochondrial ribosomal large subunit	"60.2.4.1"	"-1"	"-2"	"-2"	"-2"	"-2"
Mitochondrial ribosomal large subunit	"60.3.1"	"-1"	"-2"	"-2"	"-2"	"-2"
m-AAA protease complex	"8.2"	"-1"	"-2"	"-2"	"-2"	"-2"
Pyruvate dehydrogenase	"86.2.1.1.7"	"-1"	"-2"	"-2"	"-2"	"-2"
Complex 90	"90.1"	"-1"	"-2"	"-2"	"-2"	"-2"
Complex 90	"90.1.1.1"	"-1"	"-2"	"-2"	"-2"	"-2"
Complex 101	"101.1"	"-2"	"-1"	"0"	"0"	"0"
Complex 168	"168.1"	"-2"	"-1"	"0"	"0"	"0"
Complex 282	"282.1"	"-2"	"-1"	"0"	"0"	"0"
Complex 282	"282.1.1"	"-2"	"-1"	"0"	"0"	"0"
Complex 475	"475.1.4"	"-2"	"-1"	"0"	"0"	"0"
Pab1/eIF4G/eIF4E complex	"67.2.7"	"-2"	"-1"	"-1"	"0"	"0"
Complex 408	"408.1.2.1"	"-2"	"-1"	"-1"	"0"	"-1"
Complex 408	"408.1.2.1.2"	"-2"	"-1"	"-1"	"0"	"-1"
mRNA cap-binding -Bur2/Sgv1 complexes	"309.1.1.2.3"	"-2"	"-1"	"-1"	"-1"	"0"
Pab1/eIF4G/eIF4E complex	"67.2"	"-2"	"-1"	"-1"	"-1"	"0"
Pab1/eIF4G/eIF4E complex	"67.2.3.1.1"	"-2"	"-1"	"-1"	"-1"	"0"
Complex 117	"117.1.3"	"-2"	"-1"	"-1"	"-1"	"-1"
Complex 138	"138.1.1"	"-2"	"-1"	"-1"	"-1"	"-1"
Complex 160	"160.1.2.2"	"-2"	"-1"	"-1"	"-1"	"-1"
Complex 17	"17.4.1.2.1"	"-2"	"-1"	"-1"	"-1"	"-1"
Complex 177	"177.1.3.3.1.1"	"-2"	"-1"	"-1"	"-1"	"-1"
INO80 protein complex	"190.1.1.2.3.1.1.2.2.1"	"-2"	"-1"	"-1"	"-1"	"-1"
Set3 histone deacetylase protein complex	"195.1.2.3"	"-2"	"-1"	"-1"	"-1"	"-1"
Complex 20	"20.1.4"	"-2"	"-1"	"-1"	"-1"	"-1"
C-terminal domain kinase I complex	"218.1.4.1"	"-2"	"-1"	"-1"	"-1"	"-1"
Complex 225	"225.1.1.5.1.1.2"	"-2"	"-1"	"-1"	"-1"	"-1"
Complex 225	"225.1.1.5.2.2"	"-2"	"-1"	"-1"	"-1"	"-1"
DNA repair complex	"25.2.2.2.1.1.3.1"	"-2"	"-1"	"-1"	"-1"	"-1"
Complex 252	"252.1.6.1"	"-2"	"-1"	"-1"	"-1"	"-1"
Complex 252	"252.1.6.2.2.1.1.1"	"-2"	"-1"	"-1"	"-1"	"-1"
ATP-dependent Isw2p-Itc1p chromatin remodeling complex	"277.1.1.4.1"	"-2"	"-1"	"-1"	"-1"	"-1"
Complex 291	"291.1"	"-2"	"-1"	"-1"	"-1"	"-1"
Complex 291	"291.1.1.1.2.1"	"-2"	"-1"	"-1"	"-1"	"-1"
Complex 291	"291.1.2"	"-2"	"-1"	"-1"	"-1"	"-1"
Complex 291	"291.1.3"	"-2"	"-1"	"-1"	"-1"	"-1"
Complex 291	"291.1.3.2"	"-2"	"-1"	"-1"	"-1"	"-1"
Complex 291	"291.1.3.3"	"-2"	"-1"	"-1"	"-1"	"-1"
Complex 291	"291.1.3.4"	"-2"	"-1"	"-1"	"-1"	"-1"
Complex 298	"298.1.1"	"-2"	"-1"	"-1"	"-1"	"-1"
Complex 316	"316.1.1"	"-2"	"-1"	"-1"	"-1"	"-1"
Complex 316	"316.1.2.1"	"-2"	"-1"	"-1"	"-1"	"-1"
Ribosome-associated complex (RAC)	"32.3.1.2"	"-2"	"-1"	"-1"	"-1"	"-1"
Ribosome-associated complex (RAC)	"32.3.2.1"	"-2"	"-1"	"-1"	"-1"	"-1"
Ribosome-associated complex (RAC)	"32.3.3.1"	"-2"	"-1"	"-1"	"-1"	"-1"
Ribosome-associated complex (RAC)	"32.3.3.1.1"	"-2"	"-1"	"-1"	"-1"	"-1"
Ribosome-associated complex (RAC)	"32.3.3.1.1.1"	"-2"	"-1"	"-1"	"-1"	"-1"
Ribosome-associated complex (RAC)	"32.3.3.1.1.3"	"-2"	"-1"	"-1"	"-1"	"-1"
Ribosome-associated complex (RAC)	"32.3.3.1.1.4"	"-2"	"-1"	"-1"	"-1"	"-1"
Ribosome-associated complex (RAC)	"32.3.5.1"	"-2"	"-1"	"-1"	"-1"	"-1"
Ribosome-associated complex (RAC)	"32.4.1.1.1.1.1.1"	"-2"	"-1"	"-1"	"-1"	"-1"
Complex 344	"344.1"	"-2"	"-1"	"-1"	"-1"	"-1"
Complex 344	"344.1.1"	"-2"	"-1"	"-1"	"-1"	"-1"
Complex 361	"361.1"	"-2"	"-1"	"-1"	"-1"	"-1"
Complex 361	"361.1.1"	"-2"	"-1"	"-1"	"-1"	"-1"
Complex 361	"361.1.1.3"	"-2"	"-1"	"-1"	"-1"	"-1"
Complex 383	"383.1"	"-2"	"-1"	"-1"	"-1"	"-1"
Complex 385	"385.1.1"	"-2"	"-1"	"-1"	"-1"	"-1"
Complex 385	"385.1.2"	"-2"	"-1"	"-1"	"-1"	"-1"
Complex 385	"385.1.2.1"	"-2"	"-1"	"-1"	"-1"	"-1"
Complex 385	"385.1.2.1.1.1.2"	"-2"	"-1"	"-1"	"-1"	"-1"
Complex 385	"385.1.3"	"-2"	"-1"	"-1"	"-1"	"-1"
Complex 385	"385.1.4.1.1.1.1.1"	"-2"	"-1"	"-1"	"-1"	"-1"
Casein kinase II complex	"4.1.1.2.2"	"-2"	"-1"	"-1"	"-1"	"-1"
Casein kinase II complex	"4.1.1.5.1"	"-2"	"-1"	"-1"	"-1"	"-1"
Complex 406	"406.1.2.2"	"-2"	"-1"	"-1"	"-1"	"-1"
Complex 410	"410.1.1.1"	"-2"	"-1"	"-1"	"-1"	"-1"
Complex 410	"410.1.4"	"-2"	"-1"	"-1"	"-1"	"-1"
Complex 410	"410.1.4.1"	"-2"	"-1"	"-1"	"-1"	"-1"
DNA polymerase epsilon complex	"420.1.1.1.3.1"	"-2"	"-1"	"-1"	"-1"	"-1"
DNA polymerase epsilon complex	"420.1.1.2.1.2"	"-2"	"-1"	"-1"	"-1"	"-1"
DNA polymerase epsilon complex	"420.1.1.3"	"-2"	"-1"	"-1"	"-1"	"-1"
Clathrin	"46.1.1"	"-2"	"-1"	"-1"	"-1"	"-1"
Clathrin	"46.1.2"	"-2"	"-1"	"-1"	"-1"	"-1"
Complex 55	"55.3.1"	"-2"	"-1"	"-1"	"-1"	"-1"
Complex 6	"6.2.1"	"-2"	"-1"	"-1"	"-1"	"-1"
Complex 6	"6.2.1.3.2"	"-2"	"-1"	"-1"	"-1"	"-1"
Complex 6	"6.2.4"	"-2"	"-1"	"-1"	"-1"	"-1"
Pab1/eIF4G/eIF4E complex	"67.3.1.1.2"	"-2"	"-1"	"-1"	"-1"	"-1"
Protein phosphatase 1 complex	"79.2.1.5.3"	"-2"	"-1"	"-1"	"-1"	"-1"
Karyopherins complex	"82.2.1.1.2"	"-2"	"-1"	"-1"	"-1"	"-1"
Sit4/Sap185 protein phosphatase complex	"83.2.1.1.5"	"-2"	"-1"	"-1"	"-1"	"-1"
Sit4/Sap185 protein phosphatase complex	"83.2.1.2"	"-2"	"-1"	"-1"	"-1"	"-1"
Complex 94	"94.1.2.1"	"-2"	"-1"	"-1"	"-1"	"-1"
INO80 protein complex	"190.1.1.2.1.1"	"-2"	"-1"	"-1"	"-2"	"-1"
Complex 453	"453.1"	"-2"	"-1"	"-1"	"-2"	"-1"
Karyopherins complex	"82.2.1.1.1.2"	"-2"	"-1"	"-1"	"-2"	"-1"
INO80 protein complex	"190.1.1.3"	"-2"	"-1"	"-2"	"-1"	"-1"
INO80 protein complex	"190.1.1.4.2"	"-2"	"-1"	"-2"	"-1"	"-1"
Complex 193	"193.1.1.1.1.3"	"-2"	"-1"	"-2"	"-1"	"-1"
Rai1/Rat1 complex	"227.1.1.1.1.1.2"	"-2"	"-1"	"-2"	"-1"	"-1"
Rai1/Rat1 complex	"227.1.1.1.1.1.5"	"-2"	"-1"	"-2"	"-1"	"-1"
INO80 protein complex	"190.1.1.2"	"-2"	"-1"	"-2"	"-2"	"-1"
INO80 protein complex	"190.1.1.2.3.1.1.1"	"-2"	"-1"	"-2"	"-2"	"-1"
INO80 protein complex	"190.1.1.2.3.1.1.2.1.1"	"-2"	"-1"	"-2"	"-2"	"-1"
INO80 protein complex	"190.1.1.2.3.4"	"-2"	"-1"	"-2"	"-2"	"-1"
Complex 99	"99.1.2.2"	"-2"	"-1"	"-2"	"-2"	"-1"
Phosphoribosyl diphosphate synthase complex	"243.1"	"-2"	"-2"	"0"	"-1"	"-1"
Pab1/eIF4G/eIF4E complex	"67.2.2"	"-2"	"-2"	"-1"	"-1"	"0"
Complex 11	"11.1.2"	"-2"	"-2"	"-1"	"-1"	"-1"
Complex 11	"11.2.3"	"-2"	"-2"	"-1"	"-1"	"-1"
Complex 126	"126.1.2.2.1.1"	"-2"	"-2"	"-1"	"-1"	"-1"
Complex 129	"129.1.1.1.2.1.1"	"-2"	"-2"	"-1"	"-1"	"-1"
Ctf19 protein complex	"142.1.2"	"-2"	"-2"	"-1"	"-1"	"-1"
Ccr4/Not protein complex	"163.1.4"	"-2"	"-2"	"-1"	"-1"	"-1"
Complex 177	"177.1.3.5"	"-2"	"-2"	"-1"	"-1"	"-1"
Complex 189	"189.1.1.2"	"-2"	"-2"	"-1"	"-1"	"-1"
Complex 189	"189.1.1.2.1"	"-2"	"-2"	"-1"	"-1"	"-1"
Complex 189	"189.1.2"	"-2"	"-2"	"-1"	"-1"	"-1"
Complex 194	"194.1.1.2.1"	"-2"	"-2"	"-1"	"-1"	"-1"
Set3 histone deacetylase protein complex	"195.1.2.2"	"-2"	"-2"	"-1"	"-1"	"-1"
Complex 203	"203.1.1.1.1.1"	"-2"	"-2"	"-1"	"-1"	"-1"
Complex 21	"21.2.1.3.1.2"	"-2"	"-2"	"-1"	"-1"	"-1"
Complex 21	"21.2.1.5.1"	"-2"	"-2"	"-1"	"-1"	"-1"
Complex 216	"216.1.1.1"	"-2"	"-2"	"-1"	"-1"	"-1"
Complex 225	"225.1.1.5.1.1.3"	"-2"	"-2"	"-1"	"-1"	"-1"
Complex 240	"240.1.1"	"-2"	"-2"	"-1"	"-1"	"-1"
Complex 240	"240.1.1.3.1"	"-2"	"-2"	"-1"	"-1"	"-1"
Complex 252	"252.1.6"	"-2"	"-2"	"-1"	"-1"	"-1"
Complex 252	"252.1.6.2"	"-2"	"-2"	"-1"	"-1"	"-1"
Complex 252	"252.1.6.2.2"	"-2"	"-2"	"-1"	"-1"	"-1"
Complex 252	"252.1.7.1.1.1"	"-2"	"-2"	"-1"	"-1"	"-1"
Complex 265	"265.1.1.1"	"-2"	"-2"	"-1"	"-1"	"-1"
Complex 265	"265.1.1.1.1"	"-2"	"-2"	"-1"	"-1"	"-1"
Lsm2-Lsm8 complex	"3.3.1.1.2"	"-2"	"-2"	"-1"	"-1"	"-1"
mRNA cap-binding -Bur2/Sgv1 complexes	"309.1.4"	"-2"	"-2"	"-1"	"-1"	"-1"
mRNA cap-binding -Bur2/Sgv1 complexes	"309.1.5"	"-2"	"-2"	"-1"	"-1"	"-1"
Complex 314	"314.1.1"	"-2"	"-2"	"-1"	"-1"	"-1"
Ribosome-associated complex (RAC)	"32.3"	"-2"	"-2"	"-1"	"-1"	"-1"
Ribosome-associated complex (RAC)	"32.3.1"	"-2"	"-2"	"-1"	"-1"	"-1"
Ribosome-associated complex (RAC)	"32.3.1.3"	"-2"	"-2"	"-1"	"-1"	"-1"
Ribosome-associated complex (RAC)	"32.3.2"	"-2"	"-2"	"-1"	"-1"	"-1"
Ribosome-associated complex (RAC)	"32.3.3.2"	"-2"	"-2"	"-1"	"-1"	"-1"
Ribosome-associated complex (RAC)	"32.3.4"	"-2"	"-2"	"-1"	"-1"	"-1"
Ribosome-associated complex (RAC)	"32.3.5"	"-2"	"-2"	"-1"	"-1"	"-1"
Ribosome-associated complex (RAC)	"32.3.7"	"-2"	"-2"	"-1"	"-1"	"-1"
Ribosome-associated complex (RAC)	"32.4.2.1"	"-2"	"-2"	"-1"	"-1"	"-1"
Complex 385	"385.1.2.1.1"	"-2"	"-2"	"-1"	"-1"	"-1"
Complex 385	"385.1.2.1.1.1"	"-2"	"-2"	"-1"	"-1"	"-1"
Complex 385	"385.1.2.1.2"	"-2"	"-2"	"-1"	"-1"	"-1"
Complex 385	"385.1.2.2"	"-2"	"-2"	"-1"	"-1"	"-1"
Complex 385	"385.1.2.3"	"-2"	"-2"	"-1"	"-1"	"-1"
Complex 385	"385.1.3.1"	"-2"	"-2"	"-1"	"-1"	"-1"
Complex 385	"385.1.3.2"	"-2"	"-2"	"-1"	"-1"	"-1"
Complex 385	"385.1.4.1.2"	"-2"	"-2"	"-1"	"-1"	"-1"
Complex 389	"389.1.1.4"	"-2"	"-2"	"-1"	"-1"	"-1"
DNA polymerase epsilon complex	"420.1.1.1.1"	"-2"	"-2"	"-1"	"-1"	"-1"
Complex 477	"477.1.1.1.1.1.1.3.1"	"-2"	"-2"	"-1"	"-1"	"-1"
Complex 5	"5.2.1.1.2"	"-2"	"-2"	"-1"	"-1"	"-1"
Complex 5	"5.2.1.1.2.1"	"-2"	"-2"	"-1"	"-1"	"-1"
Complex 55	"55.3"	"-2"	"-2"	"-1"	"-1"	"-1"
Complex 55	"55.3.1.2"	"-2"	"-2"	"-1"	"-1"	"-1"
Complex 55	"55.3.5"	"-2"	"-2"	"-1"	"-1"	"-1"
Complex 6	"6.2.1.3.1"	"-2"	"-2"	"-1"	"-1"	"-1"
Complex 6	"6.2.2.1"	"-2"	"-2"	"-1"	"-1"	"-1"
Complex 6	"6.2.2.1.2"	"-2"	"-2"	"-1"	"-1"	"-1"
Complex 6	"6.2.4.1"	"-2"	"-2"	"-1"	"-1"	"-1"
Complex 6	"6.2.7"	"-2"	"-2"	"-1"	"-1"	"-1"
Complex 66	"66.1.1.1.1.1.2"	"-2"	"-2"	"-1"	"-1"	"-1"
Pab1/eIF4G/eIF4E complex	"67.2.1.1"	"-2"	"-2"	"-1"	"-1"	"-1"
Pab1/eIF4G/eIF4E complex	"67.2.4"	"-2"	"-2"	"-1"	"-1"	"-1"
Protein phosphatase 1 complex	"79.1.1.1"	"-2"	"-2"	"-1"	"-1"	"-1"
Sit4/Sap185 protein phosphatase complex	"83.2.1.1.1.1.2.1"	"-2"	"-2"	"-1"	"-1"	"-1"
Sit4/Sap185 protein phosphatase complex	"83.2.1.2.1"	"-2"	"-2"	"-1"	"-1"	"-1"
Complex 94	"94.1.3.1.1"	"-2"	"-2"	"-1"	"-1"	"-1"
Complex 117	"117.1.3.1"	"-2"	"-2"	"-1"	"-1"	"-2"
Casein kinase II complex	"4.2.1"	"-2"	"-2"	"-1"	"-1"	"-2"
Complex 66	"66.1.2.2.2"	"-2"	"-2"	"-1"	"-1"	"-2"
Complex 165	"165.1.2"	"-2"	"-2"	"-1"	"-2"	"-1"
Complex 200	"200.1.1"	"-2"	"-2"	"-1"	"-2"	"-1"
Complex 225	"225.1.1.5.2.1"	"-2"	"-2"	"-1"	"-2"	"-1"
Complex 298	"298.1.1.1"	"-2"	"-2"	"-1"	"-2"	"-1"
Ribosome-associated complex (RAC)	"32.3.3.1.1.1.1"	"-2"	"-2"	"-1"	"-2"	"-1"
Heteromeric p24 complex 1	"400.1.4.1"	"-2"	"-2"	"-1"	"-2"	"-1"
Complex 185	"185.1.1.1.2"	"-2"	"-2"	"-1"	"-2"	"-2"
Ribosome-associated complex (RAC)	"32.3.1.1.1.2.1"	"-2"	"-2"	"-1"	"-2"	"-2"
DNA repair complex	"65.3.1"	"-2"	"-2"	"-1"	"-2"	"-2"
Complex 66	"66.1.2.2.1"	"-2"	"-2"	"-1"	"-2"	"-2"
Complex 66	"66.1.4.3"	"-2"	"-2"	"-1"	"-2"	"-2"
Complex 221	"221.1.3.1.1"	"-2"	"-2"	"-2"	"-1"	"0"
mRNA cap-binding -Bur2/Sgv1 complexes	"309.1.1.2.1.2"	"-2"	"-2"	"-2"	"-1"	"0"
mRNA cap-binding -Bur2/Sgv1 complexes	"309.1.1.2.1.3"	"-2"	"-2"	"-2"	"-1"	"0"
mRNA cap-binding -Bur2/Sgv1 complexes	"309.1.1.2.1.4"	"-2"	"-2"	"-2"	"-1"	"0"
Complex 117	"117.1.1.1"	"-2"	"-2"	"-2"	"-1"	"-1"
Complex 138	"138.1"	"-2"	"-2"	"-2"	"-1"	"-1"
Complex 160	"160.1.2.1.1"	"-2"	"-2"	"-2"	"-1"	"-1"
Complex 177	"177.1.3.1"	"-2"	"-2"	"-2"	"-1"	"-1"
Complex 21	"21.2.1.1.1"	"-2"	"-2"	"-2"	"-1"	"-1"
Complex 21	"21.2.1.6"	"-2"	"-2"	"-2"	"-1"	"-1"
Complex 237	"237.1.2.1.1.5.1"	"-2"	"-2"	"-2"	"-1"	"-1"
Complex 265	"265.1"	"-2"	"-2"	"-2"	"-1"	"-1"
Complex 383	"383.1.1.1"	"-2"	"-2"	"-2"	"-1"	"-1"
Complex 385	"385.1.2.1.3"	"-2"	"-2"	"-2"	"-1"	"-1"
Complex 385	"385.1.2.3.1"	"-2"	"-2"	"-2"	"-1"	"-1"
Complex 385	"385.1.5.1"	"-2"	"-2"	"-2"	"-1"	"-1"
Complex 406	"406.1.1.2"	"-2"	"-2"	"-2"	"-1"	"-1"
DNA polymerase epsilon complex	"420.1.1.1.3"	"-2"	"-2"	"-2"	"-1"	"-1"
Complex 425	"425.1.1.1"	"-2"	"-2"	"-2"	"-1"	"-1"
Complex 432	"432.1.3"	"-2"	"-2"	"-2"	"-1"	"-1"
Complex 469	"469.1.1.2.1"	"-2"	"-2"	"-2"	"-1"	"-1"
Complex 5	"5.2.1.1.3"	"-2"	"-2"	"-2"	"-1"	"-1"
Pab1/eIF4G/eIF4E complex	"67.1.1.1.2"	"-2"	"-2"	"-2"	"-1"	"-1"
Pab1/eIF4G/eIF4E complex	"67.1.1.2"	"-2"	"-2"	"-2"	"-1"	"-1"
Pab1/eIF4G/eIF4E complex	"67.2.1.1.1.1"	"-2"	"-2"	"-2"	"-1"	"-1"
Complex 99	"99.1.2.2.3"	"-2"	"-2"	"-2"	"-1"	"-1"
THO complex	"161.1.1.2"	"-2"	"-2"	"-2"	"-1"	"-2"
Complex 165	"165.1.1.3.1"	"-2"	"-2"	"-2"	"-1"	"-2"
Complex 19	"19.2.2.2.2"	"-2"	"-2"	"-2"	"-1"	"-2"
Complex 316	"316.1.1.3.2"	"-2"	"-2"	"-2"	"-1"	"-2"
Actin-associated motorproteins 2 complex	"49.2.2"	"-2"	"-2"	"-2"	"-1"	"-2"
Golgi associated retrograde protein complex	"114.1.2"	"-2"	"-2"	"-2"	"-2"	"-1"
Complex 16	"16.1.1.3.1"	"-2"	"-2"	"-2"	"-2"	"-1"
INO80 protein complex	"190.1.1.2.2"	"-2"	"-2"	"-2"	"-2"	"-1"
Complex 21	"21.2.1.3.1.3"	"-2"	"-2"	"-2"	"-2"	"-1"
Complex 228	"228.1.1"	"-2"	"-2"	"-2"	"-2"	"-1"
Translation elongation factor EF1	"249.1.1.2"	"-2"	"-2"	"-2"	"-2"	"-1"
Lsm2-Lsm8 complex	"3.3.1.1.1"	"-2"	"-2"	"-2"	"-2"	"-1"
RAVE/Skp1 complex	"301.1.4.1.2"	"-2"	"-2"	"-2"	"-2"	"-1"
Complex 385	"385.1.4"	"-2"	"-2"	"-2"	"-2"	"-1"
DNA polymerase epsilon complex	"420.1.1.3.1.1"	"-2"	"-2"	"-2"	"-2"	"-1"
Pab1/eIF4G/eIF4E complex	"67.2.1.1.1"	"-2"	"-2"	"-2"	"-2"	"-1"
Pab1/eIF4G/eIF4E complex	"67.2.1.1.1.3"	"-2"	"-2"	"-2"	"-2"	"-1"
Pab1/eIF4G/eIF4E complex	"67.3.1.1.2.1"	"-2"	"-2"	"-2"	"-2"	"-1"
SAGA complex	"81.2.1.3.1.3"	"-2"	"-2"	"-2"	"-2"	"-1"
Complex 99	"99.1.2.3"	"-2"	"-2"	"-2"	"-2"	"-1"
U1 snRNP	"1.1"	"-2"	"-2"	"-2"	"-2"	"-2"
U1 snRNP	"1.1.1"	"-2"	"-2"	"-2"	"-2"	"-2"
U1 snRNP	"1.1.2"	"-2"	"-2"	"-2"	"-2"	"-2"
U1 snRNP	"1.1.2.1"	"-2"	"-2"	"-2"	"-2"	"-2"
U1 snRNP	"1.1.2.2"	"-2"	"-2"	"-2"	"-2"	"-2"
U1 snRNP	"1.1.2.3"	"-2"	"-2"	"-2"	"-2"	"-2"
U1 snRNP	"1.1.3"	"-2"	"-2"	"-2"	"-2"	"-2"
U1 snRNP	"1.1.3.1"	"-2"	"-2"	"-2"	"-2"	"-2"
U1 snRNP	"1.1.3.2"	"-2"	"-2"	"-2"	"-2"	"-2"
U1 snRNP	"1.1.3.3"	"-2"	"-2"	"-2"	"-2"	"-2"
U1 snRNP	"1.1.3.4"	"-2"	"-2"	"-2"	"-2"	"-2"
U1 snRNP	"1.1.3.4.1"	"-2"	"-2"	"-2"	"-2"	"-2"
U1 snRNP	"1.1.4"	"-2"	"-2"	"-2"	"-2"	"-2"
U1 snRNP	"1.1.5"	"-2"	"-2"	"-2"	"-2"	"-2"
U1 snRNP	"1.1.5.1"	"-2"	"-2"	"-2"	"-2"	"-2"
U1 snRNP	"1.1.5.2"	"-2"	"-2"	"-2"	"-2"	"-2"
U1 snRNP	"1.2"	"-2"	"-2"	"-2"	"-2"	"-2"
U1 snRNP	"1.3"	"-2"	"-2"	"-2"	"-2"	"-2"
U1 snRNP	"1.3.1"	"-2"	"-2"	"-2"	"-2"	"-2"
U1 snRNP	"1.3.1.1"	"-2"	"-2"	"-2"	"-2"	"-2"
U1 snRNP	"1.3.1.2"	"-2"	"-2"	"-2"	"-2"	"-2"
U1 snRNP	"1.3.1.2.1"	"-2"	"-2"	"-2"	"-2"	"-2"
U1 snRNP	"1.3.1.2.2"	"-2"	"-2"	"-2"	"-2"	"-2"
U1 snRNP	"1.3.1.2.3"	"-2"	"-2"	"-2"	"-2"	"-2"
U1 snRNP	"1.3.1.3"	"-2"	"-2"	"-2"	"-2"	"-2"
U1 snRNP	"1.3.1.4"	"-2"	"-2"	"-2"	"-2"	"-2"
U1 snRNP	"1.3.1.4.1"	"-2"	"-2"	"-2"	"-2"	"-2"
U1 snRNP	"1.3.1.5"	"-2"	"-2"	"-2"	"-2"	"-2"
U1 snRNP	"1.3.1.6"	"-2"	"-2"	"-2"	"-2"	"-2"
U1 snRNP	"1.3.1.7"	"-2"	"-2"	"-2"	"-2"	"-2"
U1 snRNP	"1.3.2"	"-2"	"-2"	"-2"	"-2"	"-2"
U1 snRNP	"1.3.2.1"	"-2"	"-2"	"-2"	"-2"	"-2"
U1 snRNP	"1.3.2.2"	"-2"	"-2"	"-2"	"-2"	"-2"
U1 snRNP	"1.3.2.2.1"	"-2"	"-2"	"-2"	"-2"	"-2"
U1 snRNP	"1.3.2.2.1.1"	"-2"	"-2"	"-2"	"-2"	"-2"
U1 snRNP	"1.3.2.2.2"	"-2"	"-2"	"-2"	"-2"	"-2"
U1 snRNP	"1.3.2.2.2.1"	"-2"	"-2"	"-2"	"-2"	"-2"
U1 snRNP	"1.3.2.3"	"-2"	"-2"	"-2"	"-2"	"-2"
U1 snRNP	"1.3.3"	"-2"	"-2"	"-2"	"-2"	"-2"
U1 snRNP	"1.3.4"	"-2"	"-2"	"-2"	"-2"	"-2"
U1 snRNP	"1.3.5"	"-2"	"-2"	"-2"	"-2"	"-2"
Complex 10	"10.1.1"	"-2"	"-2"	"-2"	"-2"	"-2"
Complex 10	"10.1.1.1"	"-2"	"-2"	"-2"	"-2"	"-2"
Complex 10	"10.1.3"	"-2"	"-2"	"-2"	"-2"	"-2"
Complex 10	"10.1.3.1"	"-2"	"-2"	"-2"	"-2"	"-2"
Complex 10	"10.1.3.2"	"-2"	"-2"	"-2"	"-2"	"-2"
Complex 10	"10.1.4.1"	"-2"	"-2"	"-2"	"-2"	"-2"
Complex 10	"10.1.4.1.1"	"-2"	"-2"	"-2"	"-2"	"-2"
Complex 10	"10.1.4.1.2"	"-2"	"-2"	"-2"	"-2"	"-2"
Complex 10	"10.2"	"-2"	"-2"	"-2"	"-2"	"-2"
Complex 10	"10.2.1"	"-2"	"-2"	"-2"	"-2"	"-2"
Complex 10	"10.2.1.1"	"-2"	"-2"	"-2"	"-2"	"-2"
Complex 10	"10.2.1.1.1"	"-2"	"-2"	"-2"	"-2"	"-2"
Complex 10	"10.2.1.1.1.1"	"-2"	"-2"	"-2"	"-2"	"-2"
Complex 10	"10.2.1.1.1.2"	"-2"	"-2"	"-2"	"-2"	"-2"
Complex 10	"10.2.1.1.2"	"-2"	"-2"	"-2"	"-2"	"-2"
Complex 10	"10.2.1.1.2.1"	"-2"	"-2"	"-2"	"-2"	"-2"
Complex 10	"10.2.1.2"	"-2"	"-2"	"-2"	"-2"	"-2"
Complex 10	"10.2.2"	"-2"	"-2"	"-2"	"-2"	"-2"
Complex 10	"10.2.2.1"	"-2"	"-2"	"-2"	"-2"	"-2"
Complex 10	"10.2.3"	"-2"	"-2"	"-2"	"-2"	"-2"
Complex 10	"10.2.3.1"	"-2"	"-2"	"-2"	"-2"	"-2"
Complex 10	"10.2.3.1.1"	"-2"	"-2"	"-2"	"-2"	"-2"
Complex 10	"10.2.3.2"	"-2"	"-2"	"-2"	"-2"	"-2"
Complex 10	"10.2.4"	"-2"	"-2"	"-2"	"-2"	"-2"
Complex 10	"10.2.5"	"-2"	"-2"	"-2"	"-2"	"-2"
Complex 10	"10.3"	"-2"	"-2"	"-2"	"-2"	"-2"
Complex 10	"10.3.1"	"-2"	"-2"	"-2"	"-2"	"-2"
Complex 10	"10.3.1.1"	"-2"	"-2"	"-2"	"-2"	"-2"
Complex 10	"10.3.1.1.1"	"-2"	"-2"	"-2"	"-2"	"-2"
Complex 10	"10.3.1.1.2"	"-2"	"-2"	"-2"	"-2"	"-2"
Complex 103	"103.1.1"	"-2"	"-2"	"-2"	"-2"	"-2"
Complex 103	"103.1.1.1"	"-2"	"-2"	"-2"	"-2"	"-2"
Complex 103	"103.1.1.2"	"-2"	"-2"	"-2"	"-2"	"-2"
Complex 103	"103.1.1.2.1"	"-2"	"-2"	"-2"	"-2"	"-2"
Complex 103	"103.1.1.2.1.1"	"-2"	"-2"	"-2"	"-2"	"-2"
Complex 103	"103.1.1.3"	"-2"	"-2"	"-2"	"-2"	"-2"
Complex 103	"103.1.1.4"	"-2"	"-2"	"-2"	"-2"	"-2"
Complex 103	"103.1.1.5"	"-2"	"-2"	"-2"	"-2"	"-2"
Complex 104	"104.1"	"-2"	"-2"	"-2"	"-2"	"-2"
Complex 104	"104.1.1"	"-2"	"-2"	"-2"	"-2"	"-2"
Complex 104	"104.1.1.3"	"-2"	"-2"	"-2"	"-2"	"-2"
Complex 105	"105.1.1"	"-2"	"-2"	"-2"	"-2"	"-2"
Complex 105	"105.1.1.1"	"-2"	"-2"	"-2"	"-2"	"-2"
Complex 105	"105.1.1.2"	"-2"	"-2"	"-2"	"-2"	"-2"
Complex 106	"106.1.1.1"	"-2"	"-2"	"-2"	"-2"	"-2"
Complex 106	"106.1.1.1.1"	"-2"	"-2"	"-2"	"-2"	"-2"
Complex 106	"106.1.1.2.1"	"-2"	"-2"	"-2"	"-2"	"-2"
Complex 106	"106.1.2"	"-2"	"-2"	"-2"	"-2"	"-2"
Complex 106	"106.1.2.1"	"-2"	"-2"	"-2"	"-2"	"-2"
Complex 107	"107.1.1.1.1"	"-2"	"-2"	"-2"	"-2"	"-2"
Complex 107	"107.1.1.1.1.1"	"-2"	"-2"	"-2"	"-2"	"-2"
Complex 107	"107.1.1.1.2"	"-2"	"-2"	"-2"	"-2"	"-2"
Complex 107	"107.1.1.2"	"-2"	"-2"	"-2"	"-2"	"-2"
Complex 109	"109.1"	"-2"	"-2"	"-2"	"-2"	"-2"
Complex 11	"11.1"	"-2"	"-2"	"-2"	"-2"	"-2"
Complex 11	"11.1.1"	"-2"	"-2"	"-2"	"-2"	"-2"
Complex 11	"11.1.2.1"	"-2"	"-2"	"-2"	"-2"	"-2"
Complex 11	"11.1.3"	"-2"	"-2"	"-2"	"-2"	"-2"
Complex 11	"11.1.3.1"	"-2"	"-2"	"-2"	"-2"	"-2"
Complex 11	"11.1.3.1.1"	"-2"	"-2"	"-2"	"-2"	"-2"
Complex 11	"11.1.3.1.1.1"	"-2"	"-2"	"-2"	"-2"	"-2"
Complex 11	"11.1.3.1.1.2"	"-2"	"-2"	"-2"	"-2"	"-2"
Complex 11	"11.1.3.1.1.3"	"-2"	"-2"	"-2"	"-2"	"-2"
Complex 11	"11.1.3.2"	"-2"	"-2"	"-2"	"-2"	"-2"
Complex 11	"11.1.4"	"-2"	"-2"	"-2"	"-2"	"-2"
Complex 11	"11.2"	"-2"	"-2"	"-2"	"-2"	"-2"
Complex 11	"11.2.1"	"-2"	"-2"	"-2"	"-2"	"-2"
Complex 11	"11.2.1.1"	"-2"	"-2"	"-2"	"-2"	"-2"
Complex 11	"11.2.1.1.1"	"-2"	"-2"	"-2"	"-2"	"-2"
Complex 11	"11.2.1.1.1.1"	"-2"	"-2"	"-2"	"-2"	"-2"
Complex 11	"11.2.1.1.1.1.1"	"-2"	"-2"	"-2"	"-2"	"-2"
Complex 11	"11.2.1.1.1.2"	"-2"	"-2"	"-2"	"-2"	"-2"
Complex 11	"11.2.1.1.2"	"-2"	"-2"	"-2"	"-2"	"-2"
Complex 11	"11.2.2"	"-2"	"-2"	"-2"	"-2"	"-2"
Complex 11	"11.2.2.1"	"-2"	"-2"	"-2"	"-2"	"-2"
Complex 11	"11.2.2.1.1"	"-2"	"-2"	"-2"	"-2"	"-2"
Complex 11	"11.2.2.1.1.1"	"-2"	"-2"	"-2"	"-2"	"-2"
SNARE complex	"113.1"	"-2"	"-2"	"-2"	"-2"	"-2"
SNARE complex	"113.1.1"	"-2"	"-2"	"-2"	"-2"	"-2"
SNARE complex	"113.1.1.1"	"-2"	"-2"	"-2"	"-2"	"-2"
SNARE complex	"113.1.1.1.1"	"-2"	"-2"	"-2"	"-2"	"-2"
SNARE complex	"113.1.1.1.2"	"-2"	"-2"	"-2"	"-2"	"-2"
SNARE complex	"113.1.1.1.2.1"	"-2"	"-2"	"-2"	"-2"	"-2"
SNARE complex	"113.1.1.2"	"-2"	"-2"	"-2"	"-2"	"-2"
SNARE complex	"113.1.1.2.1"	"-2"	"-2"	"-2"	"-2"	"-2"
SNARE complex	"113.1.1.2.1.1"	"-2"	"-2"	"-2"	"-2"	"-2"
SNARE complex	"113.1.1.2.1.1.1"	"-2"	"-2"	"-2"	"-2"	"-2"
SNARE complex	"113.1.1.2.1.1.1.1"	"-2"	"-2"	"-2"	"-2"	"-2"
Golgi associated retrograde protein complex	"114.1"	"-2"	"-2"	"-2"	"-2"	"-2"
Golgi associated retrograde protein complex	"114.1.1"	"-2"	"-2"	"-2"	"-2"	"-2"
Complex 115	"115.1"	"-2"	"-2"	"-2"	"-2"	"-2"
Complex 116	"116.1"	"-2"	"-2"	"-2"	"-2"	"-2"
Complex 117	"117.1.2"	"-2"	"-2"	"-2"	"-2"	"-2"
Complex 117	"117.1.2.1"	"-2"	"-2"	"-2"	"-2"	"-2"
Complex 117	"117.1.2.1.1"	"-2"	"-2"	"-2"	"-2"	"-2"
Complex 119	"119.1"	"-2"	"-2"	"-2"	"-2"	"-2"
Complex 12	"12.1"	"-2"	"-2"	"-2"	"-2"	"-2"
Complex 12	"12.1.1"	"-2"	"-2"	"-2"	"-2"	"-2"
Complex 12	"12.1.1.1"	"-2"	"-2"	"-2"	"-2"	"-2"
Complex 12	"12.1.1.1.1"	"-2"	"-2"	"-2"	"-2"	"-2"
Complex 12	"12.1.1.1.1.1"	"-2"	"-2"	"-2"	"-2"	"-2"
Complex 12	"12.1.1.1.2"	"-2"	"-2"	"-2"	"-2"	"-2"
Complex 12	"12.1.1.1.3"	"-2"	"-2"	"-2"	"-2"	"-2"
Complex 12	"12.1.1.2"	"-2"	"-2"	"-2"	"-2"	"-2"
Complex 12	"12.1.2"	"-2"	"-2"	"-2"	"-2"	"-2"
Complex 12	"12.1.2.1"	"-2"	"-2"	"-2"	"-2"	"-2"
Complex 12	"12.2"	"-2"	"-2"	"-2"	"-2"	"-2"
Complex 12	"12.2.1"	"-2"	"-2"	"-2"	"-2"	"-2"
Complex 12	"12.2.1.1"	"-2"	"-2"	"-2"	"-2"	"-2"
Complex 12	"12.2.1.1.1"	"-2"	"-2"	"-2"	"-2"	"-2"
Complex 12	"12.2.1.2"	"-2"	"-2"	"-2"	"-2"	"-2"
Complex 12	"12.2.2"	"-2"	"-2"	"-2"	"-2"	"-2"
Complex 12	"12.2.2.1"	"-2"	"-2"	"-2"	"-2"	"-2"
Complex 12	"12.2.2.2"	"-2"	"-2"	"-2"	"-2"	"-2"
Complex 12	"12.2.2.3"	"-2"	"-2"	"-2"	"-2"	"-2"
Complex 12	"12.2.3"	"-2"	"-2"	"-2"	"-2"	"-2"
Complex 12	"12.2.3.1"	"-2"	"-2"	"-2"	"-2"	"-2"
Complex 12	"12.2.3.2"	"-2"	"-2"	"-2"	"-2"	"-2"
Complex 12	"12.2.3.2.1"	"-2"	"-2"	"-2"	"-2"	"-2"
Complex 12	"12.2.3.3"	"-2"	"-2"	"-2"	"-2"	"-2"
Complex 12	"12.2.3.4"	"-2"	"-2"	"-2"	"-2"	"-2"
Exocyst complex	"120.1"	"-2"	"-2"	"-2"	"-2"	"-2"
Exocyst complex	"120.1.1"	"-2"	"-2"	"-2"	"-2"	"-2"
Exocyst complex	"120.1.1.1"	"-2"	"-2"	"-2"	"-2"	"-2"
Exocyst complex	"120.1.2"	"-2"	"-2"	"-2"	"-2"	"-2"
Exocyst complex	"120.1.2.1"	"-2"	"-2"	"-2"	"-2"	"-2"
Exocyst complex	"120.1.2.1.1"	"-2"	"-2"	"-2"	"-2"	"-2"
Exocyst complex	"120.1.2.2"	"-2"	"-2"	"-2"	"-2"	"-2"
Complex 121	"121.1"	"-2"	"-2"	"-2"	"-2"	"-2"
Complex 122	"122.1.1.1.2"	"-2"	"-2"	"-2"	"-2"	"-2"
Complex 122	"122.1.1.1.2.1"	"-2"	"-2"	"-2"	"-2"	"-2"
Complex 123	"123.1.4"	"-2"	"-2"	"-2"	"-2"	"-2"
Complex 123	"123.1.4.2"	"-2"	"-2"	"-2"	"-2"	"-2"
Complex 125	"125.1.1"	"-2"	"-2"	"-2"	"-2"	"-2"
Complex 125	"125.1.1.1"	"-2"	"-2"	"-2"	"-2"	"-2"
Complex 125	"125.1.1.1.1"	"-2"	"-2"	"-2"	"-2"	"-2"
Complex 125	"125.1.1.1.1.1"	"-2"	"-2"	"-2"	"-2"	"-2"
Complex 125	"125.1.1.1.1.1.1"	"-2"	"-2"	"-2"	"-2"	"-2"
Complex 125	"125.1.1.1.1.1.1.1"	"-2"	"-2"	"-2"	"-2"	"-2"
Complex 125	"125.1.1.1.1.1.1.2"	"-2"	"-2"	"-2"	"-2"	"-2"
Complex 125	"125.1.1.1.1.1.1.3"	"-2"	"-2"	"-2"	"-2"	"-2"
Complex 125	"125.1.1.1.1.2"	"-2"	"-2"	"-2"	"-2"	"-2"
Complex 125	"125.1.1.2"	"-2"	"-2"	"-2"	"-2"	"-2"
Complex 125	"125.1.1.2.1"	"-2"	"-2"	"-2"	"-2"	"-2"
Complex 125	"125.1.1.2.1.1"	"-2"	"-2"	"-2"	"-2"	"-2"
Complex 125	"125.1.1.2.3"	"-2"	"-2"	"-2"	"-2"	"-2"
Complex 125	"125.1.1.3"	"-2"	"-2"	"-2"	"-2"	"-2"
Complex 125	"125.1.1.4"	"-2"	"-2"	"-2"	"-2"	"-2"
Complex 126	"126.1"	"-2"	"-2"	"-2"	"-2"	"-2"
Complex 126	"126.1.1"	"-2"	"-2"	"-2"	"-2"	"-2"
Complex 126	"126.1.1.1"	"-2"	"-2"	"-2"	"-2"	"-2"
Complex 126	"126.1.2"	"-2"	"-2"	"-2"	"-2"	"-2"
Complex 126	"126.1.2.1"	"-2"	"-2"	"-2"	"-2"	"-2"
Complex 126	"126.1.2.2"	"-2"	"-2"	"-2"	"-2"	"-2"
Complex 126	"126.1.2.2.1"	"-2"	"-2"	"-2"	"-2"	"-2"
Complex 126	"126.1.2.2.1.2"	"-2"	"-2"	"-2"	"-2"	"-2"
Complex 126	"126.1.2.2.1.3"	"-2"	"-2"	"-2"	"-2"	"-2"
Nucleotide excision repair factor 3 complex	"127.1"	"-2"	"-2"	"-2"	"-2"	"-2"
Nucleotide excision repair factor 3 complex	"127.1.1"	"-2"	"-2"	"-2"	"-2"	"-2"
Nucleotide excision repair factor 3 complex	"127.1.1.1"	"-2"	"-2"	"-2"	"-2"	"-2"
Nucleotide excision repair factor 3 complex	"127.1.1.1.1"	"-2"	"-2"	"-2"	"-2"	"-2"
Nucleotide excision repair factor 3 complex	"127.1.1.1.1.1"	"-2"	"-2"	"-2"	"-2"	"-2"
Nucleotide excision repair factor 3 complex	"127.1.1.1.1.1.1"	"-2"	"-2"	"-2"	"-2"	"-2"
Nucleotide excision repair factor 3 complex	"127.1.2"	"-2"	"-2"	"-2"	"-2"	"-2"
Nucleotide excision repair factor 3 complex	"127.1.3"	"-2"	"-2"	"-2"	"-2"	"-2"
Complex 128	"128.1"	"-2"	"-2"	"-2"	"-2"	"-2"
Complex 129	"129.1"	"-2"	"-2"	"-2"	"-2"	"-2"
Complex 129	"129.1.1"	"-2"	"-2"	"-2"	"-2"	"-2"
Complex 129	"129.1.1.1"	"-2"	"-2"	"-2"	"-2"	"-2"
Complex 129	"129.1.1.1.1"	"-2"	"-2"	"-2"	"-2"	"-2"
Complex 129	"129.1.1.1.2"	"-2"	"-2"	"-2"	"-2"	"-2"
Complex 129	"129.1.1.1.2.1"	"-2"	"-2"	"-2"	"-2"	"-2"
Complex 129	"129.1.1.1.3"	"-2"	"-2"	"-2"	"-2"	"-2"
Complex 129	"129.1.1.1.4"	"-2"	"-2"	"-2"	"-2"	"-2"
Complex 129	"129.1.2"	"-2"	"-2"	"-2"	"-2"	"-2"
Complex 129	"129.1.2.1"	"-2"	"-2"	"-2"	"-2"	"-2"
Trehalose-6-phosphate synthase/ phosphatase complex	"13.1"	"-2"	"-2"	"-2"	"-2"	"-2"
Trehalose-6-phosphate synthase/ phosphatase complex	"13.1.1"	"-2"	"-2"	"-2"	"-2"	"-2"
Trehalose-6-phosphate synthase/ phosphatase complex	"13.1.2"	"-2"	"-2"	"-2"	"-2"	"-2"
Trehalose-6-phosphate synthase/ phosphatase complex	"13.1.2.1"	"-2"	"-2"	"-2"	"-2"	"-2"
Trehalose-6-phosphate synthase/ phosphatase complex	"13.1.2.1.1"	"-2"	"-2"	"-2"	"-2"	"-2"
Trehalose-6-phosphate synthase/ phosphatase complex	"13.1.2.2"	"-2"	"-2"	"-2"	"-2"	"-2"
Trehalose-6-phosphate synthase/ phosphatase complex	"13.1.2.2.1"	"-2"	"-2"	"-2"	"-2"	"-2"
Trehalose-6-phosphate synthase/ phosphatase complex	"13.1.2.2.2"	"-2"	"-2"	"-2"	"-2"	"-2"
Trehalose-6-phosphate synthase/ phosphatase complex	"13.1.2.2.3"	"-2"	"-2"	"-2"	"-2"	"-2"
Trehalose-6-phosphate synthase/ phosphatase complex	"13.1.2.3"	"-2"	"-2"	"-2"	"-2"	"-2"
Trehalose-6-phosphate synthase/ phosphatase complex	"13.2"	"-2"	"-2"	"-2"	"-2"	"-2"
Trehalose-6-phosphate synthase/ phosphatase complex	"13.2.1"	"-2"	"-2"	"-2"	"-2"	"-2"
Trehalose-6-phosphate synthase/ phosphatase complex	"13.2.1.1"	"-2"	"-2"	"-2"	"-2"	"-2"
Trehalose-6-phosphate synthase/ phosphatase complex	"13.2.1.2"	"-2"	"-2"	"-2"	"-2"	"-2"
Trehalose-6-phosphate synthase/ phosphatase complex	"13.2.1.2.1"	"-2"	"-2"	"-2"	"-2"	"-2"
Trehalose-6-phosphate synthase/ phosphatase complex	"13.2.1.2.1.1"	"-2"	"-2"	"-2"	"-2"	"-2"
Trehalose-6-phosphate synthase/ phosphatase complex	"13.2.1.2.2"	"-2"	"-2"	"-2"	"-2"	"-2"
Trehalose-6-phosphate synthase/ phosphatase complex	"13.2.1.2.3"	"-2"	"-2"	"-2"	"-2"	"-2"
Trehalose-6-phosphate synthase/ phosphatase complex	"13.2.1.2.4"	"-2"	"-2"	"-2"	"-2"	"-2"
Trehalose-6-phosphate synthase/ phosphatase complex	"13.2.1.2.5"	"-2"	"-2"	"-2"	"-2"	"-2"
Trehalose-6-phosphate synthase/ phosphatase complex	"13.2.1.2.6"	"-2"	"-2"	"-2"	"-2"	"-2"
Trehalose-6-phosphate synthase/ phosphatase complex	"13.2.1.2.6.1"	"-2"	"-2"	"-2"	"-2"	"-2"
Trehalose-6-phosphate synthase/ phosphatase complex	"13.2.1.3"	"-2"	"-2"	"-2"	"-2"	"-2"
Trehalose-6-phosphate synthase/ phosphatase complex	"13.2.1.4"	"-2"	"-2"	"-2"	"-2"	"-2"
Trehalose-6-phosphate synthase/ phosphatase complex	"13.2.1.4.1"	"-2"	"-2"	"-2"	"-2"	"-2"
Trehalose-6-phosphate synthase/ phosphatase complex	"13.2.1.5"	"-2"	"-2"	"-2"	"-2"	"-2"
[truncated: 3,982 more rows]
