# Supplementary material for: Exploiting gene deletion fitness effects in yeast to understand the modular architecture of protein complexes under different growth conditions
Source: BMC Syst Biol. 2009 Jul 18;3:74. doi: 10.1186/1752-0509-3-74 (PMC2717920; doi:10.1186/1752-0509-3-74)
Supplement: Additional file 3 — This file provides tables containing the set of 491 complexes and the set of 5979 complex isoforms defined by Gavin et al. [9], as well as the set of 266 hand-curated yeast complexes in the MIPS database [29] and the set of 547 yeast complexes defined by Krogan et al. [10]. This file also provides the quantitative fitness data for 4218 non-dubious inessential genes across two fermentable and three non-fermentable media, measured by Steinmetz et al. [3], the confident list of 956 non-dubious essential genes used in this work and the protein abundances determined by Ghaemmaghami et al. [30]. [file 1752-0509-3-74-S3.xls]

## Sheet: Gavin complexes
Set of 491 complexes originating from Gavin et al., Nature 2006
ID	Name	Core proteins	Attachment proteins
1	U1 snRNP	YBR119W YDL087C YDR235W YDR240C YGR013W YHR086W YIL061C YKL012W YLR298C YML046W	YBL074C YBL104C YBR055C YBR152W YCL037C YDL030W YDL043C YDL098C YDL175C YDR225W YDR432W YDR473C YER029C YER165W YER172C YGL049C YGL094C YGR074W YGR075C YGR091W YGR162W YHR165C YIR009W YJL050W YJL080C YJL190C YJL203W YJR084W YKL173W YLR147C YLR226W YLR275W YLR424W YLR430W YML049C YMR125W YMR240C YMR288W YNL069C YNL251C YOL001W YOL115W YOR308C YOR319W YPL178W YPL190C YPL213W YPR057W YPR082C YPR101W…
2	20S core particle of the proteasome	YER094C YGL011C YJL001W YML092C YOL038W YOR362C YPR103W	YBL041W YER012W YER021W YFL007W YFR050C YGR135W YGR232W YHL030W YHR200W YIL075C YLR035C YMR314W YNL075W YOR261C
3	Lsm2-Lsm8 complex	YBL026W YCR077C YDR378C YER112W YNL147W	YBL074C YBL104C YBR055C YBR152W YCR063W YDL030W YDL098C YDL160C YDL209C YDR037W YDR283C YDR473C YER029C YER146W YER165W YER172C YGL128C YGL173C YGR074W YGR075C YGR091W YGR278W YHR156C YHR165C YIR009W YJL063C YJL124C YKL173W YKR022C YLR147C YLR275W YLR424W YMR080C YMR213W YMR268C YOR308C YPR057W YPR082C YPR178W
4	Casein kinase II complex	YGL019W YIL035C YOR039W YOR061W	YBL075C YBR009C YBR079C YBR279W YCL031C YER103W YER164W YGL171W YGL207W YGL244W YGR090W YKL088W YLR003C YLR418C YML016C YML069W YMR172W YMR309C YOL145C YOR123C YOR361C
5	Complex 5	YFR031C-A YNL112W	YBL022C YBR084W YBR263W YBR267W YDL082W YDR101C YDR418W YDR471W YGL099W YGR085C YHR010W YHR170W YJL191W YKL180W YLL045C YLR215C YLR340W YLR448W YMR194W YNL069C YOL120C YOR312C YPL009C YPL143W YPL249C-A
6	Complex 6	YFR006W YGR170W YMR176W YOL054W	YBR009C YBR048W YBR084W YBR189W YDL058W YDR300C YGL190C YGR194C YJR132W YJR138W YLR029C YLR075W YLR106C YLR325C YMR142C YNL132W YPL081W
7	Complex 7	YGL111W YHR088W	YBR142W YCL054W YDL075W YDL082W YDR012W YDR060W YDR087C YDR382W YEL054C YER117W YER126C YFL002C YFR001W YGL030W YGL076C YGL147C YGR034W YGR103W YGR281W YHR052W YHR085W YHR197W YIL133C YKL009W YKL172W YLL008W YLL034C YLL045C YLR002C YLR029C YLR221C YLR276C YML100W YMR049C YMR229C YMR290C YNL002C YNL110C YNL301C YOL041C YOL077C YOR206W YOR272W YOR312C YPL043W YPL093W YPL131W YPR016C
8	m-AAA protease complex	YER017C YGR231C YMR089C	YBR196C YGL016W YGL167C YGR132C YML075C YOR375C
9	Mitochondrial ribosomal small subunit	YBL090W YBR146W YBR251W YDR036C YDR041W YDR337W YDR347W YGL129C YGR084C YGR215W YHL004W YIL093C YJR113C YKL003C YKL155C YMR158W YMR188C YNL137C YNL306W YNR037C YOR158W YPL013C YPL118W	YDR175C YER091C YGL232W YGR061C YGR165W YGR170W YJR101W YNL186W YOR204W YOR243C
10	Complex 10	YKL029C	YBL039C YBL076C YBR121C YDL055C YDL112W YDL143W YDL185W YDR035W YDR127W YDR188W YDR335W YDR341C YDR385W YDR457W YEL022W YER036C YER070W YER086W YFL045C YFR009W YFR040W YGL030W YGL195W YGL238W YGR204W YGR214W YGR234W YGR240C YHL011C YHR128W YJL052W YKL067W YKL104C YKL182W YLL018C YLL040C YLR106C YLR153C YLR259C YLR355C YML085C YML124C YMR186W YNL287W YNL301C YNR016C YOR133W YPL218W YPL231W YPL235W…
11	Complex 11	YOR056C	YBL072C YBR048W YBR142W YBR189W YBR247C YCL059C YCR031C YCR057C YDL060W YDL075W YDR064W YDR447C YDR449C YER074W YER155C YGL030W YGR054W YGR081C YHR148W YIL069C YKR057W YLL011W YLR186W YLR264W YLR367W YML026C YNL075W YNL207W YOR145C YOR290C YOR293W YPR144C
12	Complex 12	YPL082C	YBL003C YBR009C YBR049C YBR245C YDR174W YDR190C YDR303C YER148W YFR013W YGL013C YGR274C YIL056W YIL129C YJL076W YKR001C YMR072W YMR242C YNL178W YNL272C YOL006C YOR207C
13	Trehalose-6-phosphate synthase/ phosphatase complex	YBL023C YBR265W YNL076W YPR035W	YBR126C YDR028C YDR074W YDR171W YJL138C YJR138W YKR059W YLR075W YML100W YMR261C
14	V0 vacuolar ATPase complex	YDR516C YKL119C YLR447C	YAL026C YBR127C YBR196C YDL213C YDR381W YEL013W YGR020C YGR281W YHR039C-A YJL012C YLR044C YLR088W YNL271C YNR050C YOR270C
15	Complex 15	YGR027C YKL125W	YBR118W YDL191W YGL030W YGL031C YGL076C YIL069C YJL190C YKL180W YML126C YMR142C YOL127W
16	Complex 16	YBL046W YDR075W YNL201C	YDL112W YDR379W YER155C YGR063C YGR192C YML010W
17	Complex 17	YDR361C YPL208W	YBL087C YDL171C YER103W YER110C YER117W YJL130C YJR123W YKL104C YML073C YOL098C YOR133W
18	Complex 18	YJL033W	YAL035W YBL004W YBR084W YBR189W YCL011C YCL037C YCL059C YCR057C YDL014W YDL213C YDR195W YDR365C YDR382W YER082C YGL120C YGR034W YGR085C YGR135W YGR145W YHR148W YHR169W YHR196W YHR203C YHR216W YIL018W YJL109C YJL190C YJR002W YJR145C YKR060W YLL011W YLR003C YLR175W YLR186W YLR197W YLR264W YLR448W YML130C YMR093W YMR142C YMR143W YMR194W YMR229C YMR309C YNL069C YNL132W YNL224C YNR043W YOL010W YOL041C…
19	Complex 19	YBR086C	YBR181C YCR031C YDL083C YDL171C YDR237W YDR450W YGL031C YGL076C YGL103W YGR034W YHL015W YHR019C YIL018W YJL177W YJR123W YJR145C YLR075W YLR325C YMR142C YMR146C YOL120C YOL127W YOR038C YPL081W YPL143W YPR102C
20	Complex 20	YFR001W YGL147C	YBR142W YDL031W YDL051W YDL082W YDR087C YDR101C YER006W YER126C YFL002C YGR085C YGR103W YGR245C YIL018W YIL133C YKL009W YKR081C YLL008W YLR002C YLR449W YMR049C YMR142C YNL002C YNL061W YNL110C YOR063W YOR206W YOR272W YOR349W YPL093W YPL211W YPR016C YPR043W
21	Complex 21	YBR263W	YAL035W YBR084W YDL082W YDR418W YDR471W YDR496C YFR031C-A YGL031C YGL103W YGR204W YHR010W YIL018W YJL191W YKL180W YLR075W YLR175W YLR367W YLR441C YML073C YNL069C YNL112W YNL271C YOL120C YOL127W YOR048C YPL009C YPL143W
22	Sin3 Histone deacetylase complex	YDL076C YIL084C YMR075W YMR263W YNL330C YOL004W YPL139C YPL181W	YAL013W YBL003C YBR095C YBR245C YCR084C YDL136W YDR207C YDR359C YEL018W YFL024C YFR013W YFR037C YGL019W YGR116W YHR099W YIL035C YJL081C YKL180W YMR072W YMR128W YNL097C YNL107W YOL006C YOR061W YOR244W YPL143W YPR023C
23	Complex 23	YCL059C YDL148C YGR145W YLR186W YNL132W YPR144C	YBL004W YBL072C YBR048W YBR084C-A YBR189W YBR247C YCL031C YCR031C YDL014W YDL060W YDL166C YDL213C YDR064W YDR299W YDR365C YDR447C YDR449C YGL171W YGR081C YGR090W YGR135W YHL015W YHR148W YHR169W YIL069C YJL190C YJR002W YKR060W YLL011W YLR003C YLR029C YLR175W YLR222C YLR367W YML026C YML063W YML130C YMR128W YMR143W YMR229C YMR230W YNL075W YNL308C YNR043W YOL010W YOR056C YOR078W YOR096W YPL012W YPL21…
24	Complex 24	YLR074C	YCR072C YDL075W YDR101C YDR471W YER006W YER126C YGL030W YGL076C YGL103W YGR085C YGR103W YGR245C YHL033C YHR010W YHR197W YIL018W YKL009W YKR081C YLR325C YLR406C YNL002C YNL110C YNL182C YNR053C YOL127W YOR063W YPL093W YPL249C-A YPR016C YPR102C
25	DNA repair complex	YAR007C YDR097C YIR002C YML032C	YBR114W YBR136W YCR012W YCR028C-A YCR092C YDL156W YDR499W YER095W YHR164C YJL173C YKR001C YLR347C YNL312W YOL090W
26	Complex 26	YER171W YIL128W	YAL038W YCR012W YDL185W YGL048C YJR121W YML085C YNL064C
27	Complex 27	YDL148C YGR128C	YBL004W YBL072C YBR048W YBR084C-A YBR189W YBR247C YCL011C YCL031C YCL037C YCL059C YCR031C YCR057C YDL014W YDL060W YDL166C YDL213C YDR064W YDR299W YDR324C YDR365C YDR382W YDR447C YDR449C YDR450W YER082C YER102W YGL171W YGR034W YGR054W YGR081C YGR090W YGR145W YHR148W YHR169W YHR196W YHR203C YIL069C YJL033W YJL069C YJL109C YJL191W YJR002W YJR145C YKL101W YKL143W YKL180W YKR057W YKR060W YLL011W YLR00…
28	Complex 28		YBL004W YBL038W YBL047C YBR122C YBR282W YCL014W YCL037C YCR030C YCR046C YCR071C YDL145C YDR116C YDR237W YDR238C YDR296W YDR322W YDR405W YDR462W YFR051C YGR220C YHR147C YIL076W YIL104C YJL063C YKL167C YKR006C YKR085C YLR189C YLR312W-A YLR371W YLR439W YML009C YML025C YMR024W YMR064W YMR098C YMR193W YMR225C YNL005C YNL177C YNL252C YNL284C YOR150W YOR201C YPL183W-A
29	Gcn1/Gcn2/Gcn20 complex	YFR009W YGL195W	YBL030C YDL192W YDR170C YDR214W YDR335W YFL045C YGL238W YHR128W YIL094C YJL008C YKL010C YKL104C YLL040C YLR452C YML085C YOR136W YPL235W
30	RNA polymerase I	YJR063W YNL248C YOR340C YOR341W YPR110C	YBR154C YDL160C YDR171W YER139C YFR028C YFR030W YGL156W YNL151C YOR210W YOR224C YPR010C YPR032W YPR187W
31	mRNA decapping complex	YEL015W YNL118C YOL149W	YBR094W YGL173C YML091C
32	Ribosome-associated complex (RAC)	YGR285C YHR064C YJL080C	YAL035W YAL036C YBR084W YBR158W YDR025W YDR064W YDR418W YDR447C YER036C YER155C YGL030W YGL213C YGL234W YGL246C YGR054W YGR162W YHL015W YHL033C YHR010W YJL190C YJL191W YJR123W YJR145C YKR057W YLL045C YLR075W YLR310C YLR398C YML073C YMR116C YNL178W YOL127W YOR048C YOR063W YOR096W YOR293W YPR102C YPR189W
33	U2 snRNP	YDL030W YDL043C YIR009W YJL203W YML049C YMR240C YMR288W YOR319W YPL213W	YBL104C YBR152W YDL087C YDL098C YDR416W YDR473C YER029C YER172C YGL120C YGL128C YGR074W YGR075C YGR091W YHR156C YJR050W YJR084W YLR117C YLR147C YLR275W YLR298C YLR424W YOL139C YOR308C YPR057W YPR082C YPR101W
34	Scs2/Opi1 complex	YAR042W	YBR143C YDL019C YDR150W YER120W YGR086C YGR130C YHL020C YHR203C YIL074C YKL142W YOR096W
35	Sit4/Sap190 complex	YKR028W	YDL047W YFR019W YFR040W YGL197W YGR085C YGR196C YIL142W YJR064W YLR310C YMR024W YNR016C YPL049C
36	Complex 36	YDR341C YHR128W YKL067W YPL218W	YAL038W YBR121C YCL009C YDL112W YDL145C YDL185W YDR127W YDR238C YDR335W YDR385W YDR457W YFL045C YFR009W YFR051C YGL030W YGL137W YGL238W YGR204W YGR214W YGR240C YHR047C YIL076W YIL094C YJL052W YLL018C YLL040C YLR355C YMR186W YNL287W YOR117W YPL010W YPL231W YPL240C YPR010C
37	Complex 37		YBL004W YBL072C YBR189W YBR247C YCL059C YCR057C YDL060W YDL148C YDR064W YDR365C YDR447C YDR449C YDR450W YER074W YER082C YGL019W YGL030W YGL135W YGL171W YGL252C YGR081C YGR090W YGR145W YHR010W YHR148W YHR196W YJL069C YJL109C YJR002W YJR123W YKL067W YKL101W YKL143W YKL180W YKR059W YKR060W YLL011W YLR003C YLR129W YLR175W YLR186W YLR197W YLR222C YLR333C YLR367W YLR409C YML130C YMR093W YMR128W YMR143W…
38	RNA polymerase III complex	YDL150W YKL144C YKR025W YNL151C YNR003C YOR116C YOR207C YPR110C YPR190C	YBL003C YBR049C YBR154C YDL160C YDR005C YDR045C YDR224C YFR028C YFR037C YGL156W YGR047C YHR056C YIL056W YJL011C YJR063W YKL060C YNL084C YNL113W YNL248C YOR141C YOR210W YOR224C YOR340C YOR341W YPR010C YPR032W YPR187W
39	Complex 39	YCR072C YER006W YER126C YGR245C YHR197W YKR081C YLR074C YNL182C YNR053C YPL093W	YBR267W YCL054W YDL031W YDL075W YDR087C YDR101C YEL054C YFL002C YFR001W YGL030W YGL076C YGL099W YGL103W YGL147C YGR103W YHR010W YHR052W YHR085W YHR170W YIL133C YKL009W YKL172W YLL008W YLR002C YLR106C YLR325C YLR406C YMR049C YMR194W YMR242C YNL002C YNL110C YOL077C YOL120C YOL127W YOR063W YOR206W YOR312C YOR349W YPL131W YPL143W YPL211W YPL249C-A YPR016C YPR043W YPR102C
40	Cyr1/Srv2 complex	YGR233C YJL005W YNL138W	YFL039C YGR250C YOL001W YPL031C YPL219W YPR100W
41	Complex 41	YDR365C YHR169W YNR043W	YBR031W YBR084C-A YCL059C YCR031C YDR299W YDR382W YDR447C YDR450W YGL135W YGL171W YGR034W YGR085C YGR135W YIL018W YIL069C YJL033W YJL190C YJL191W YJR002W YLR029C YLR129W YLR175W YLR186W YLR340W YLR448W YML063W YML130C YMR143W YMR194W YNL069C YOR078W YOR310C YPL143W
42	Cytoskeleton-regulatory Lsb3/Las17 complex	YBL007C YFR024C-A YOR181W	YBL027W YBL047C YCR030C YDL191W YDR025W YDR348C YEL054C YGL103W YGL147C YGL206C YGR167W YHL019C YHR114W YJL191W YJL201W YLR150W YLR325C YLR448W YML001W YNL084C YNL243W YPR102C
43	Nup82/Nsp1/Nup159 nuclear pore subcomplex	YIL115C YJL041W YJL061W	YDR116C YDR322W YER107C YFR002W YGR119C YJL039C YJL063C YLL024C YLR312W-A YMR024W YMR047C YMR193W
44	Actin-associated motorproteins 1 complex	YOR035C YOR326W	YBR109C YDL100C YFL034W YGL106W YHR023W YIL070C YJR132W YMR109W YMR186W YOR153W
45	Translation initiation factor eIF3 complex	YAL035W YBR079C YDR091C YDR429C YLR192C YMR146C YMR309C YOR361C YPR041W	YBL072C YBR086C YBR181C YCR031C YDL082W YDL083C YDL149W YDL171C YDR025W YDR064W YDR450W YER025W YER102W YGL076C YIL133C YJL190C YJR123W YLL045C YLR175W YLR264W YLR367W YML024W YML063W YML073C YMR230W YNL069C YNL096C YNL244C YNL301C YOL120C YOR096W YOR204W YOR293W YPL081W YPL090C
46	Clathrin	YGL206C YGR167W	YGR234W YKL182W YML028W YNL084C YNL243W YOR181W YPL106C
47	Complex 47	YKR048C YNL078W YOL070C	YBR196C YCL024W YDL112W YDR174W YDR381W YDR507C YGL241W YJR045C YLR203C YLR441C
48	Complex 48	YJR041C YKL014C YOL144W	YBR142W YGR085C YLR221C YMR297W YNL061W YNL104C YOL058W YOL127W YOR108W YPL249C-A
49	Actin-associated motorproteins 2 complex	YAL029C YBR130C YGL106W YKL130C	YBR109C YBR177C YBR202W YEL055C YER071C YFL039C YGL001C YHR023W YIL034C YIL070C YIR003W YJR140C YKL007W YLR196W YLR274W YLR429W YML056C YMR109W YOL041C YOL077C YOR035C YOR153W YOR326W YPL153C
50	Complex 50	YBR267W YGL099W YHR170W	YBL022C YBR084W YCR072C YDL075W YDR101C YEL054C YGL031C YGR245C YHR010W YHR085W YKL009W YKL180W YLL045C YLR074C YLR106C YLR448W YMR194W YMR242C YNL002C YNL182C YNR053C YOR063W YOR312C YPL093W YPL131W YPL249C-A YPR016C YPR102C
51	Complex 51	YJR077C YPR184W	YBR017C YDL015C YDR062W YDR502C YEL022W YGL195W YGL234W YGR130C YGR218W YHL030W YJL039C YJL066C YJR132W YKL182W YLR259C YML016C YML029W YML085C YMR186W YMR296C YNL064C YNL085W YOR153W YOR160W
52	Signal recognition complex	YDL092W YML105C YPL210C YPL243W YPR088C	YDL051W YDR214W YER155C YKL122C YLR452C YPL240C
53	Erv41/Erv46 complex	YAL042W YML067C YML130C	YBR229C YLR342W
54	Complex 54		YAL032C YBL074C YBL104C YBR065C YCR063W YDL030W YDL043C YDL098C YDL209C YDR364C YDR416W YER029C YER112W YER172C YGL100W YGL120C YGL128C YGR074W YHR156C YIR009W YJL203W YJR050W YJR084W YKL173W YLL036C YLR147C YLR424W YML046W YML049C YMR240C YMR288W YOR308C YPL151C YPL213W YPR057W YPR082C YPR101W YPR178W
55	Complex 55	YFR001W	YBL087C YBR084C-A YBR086C YBR142W YCL054W YDL014W YDL031W YDL051W YDL075W YDL082W YDR012W YDR060W YDR087C YDR101C YDR496C YEL054C YER006W YER117W YER126C YER139C YFL002C YGL111W YGL147C YGR085C YGR103W YGR245C YHR010W YHR052W YHR085W YHR088W YHR197W YIL018W YIL133C YKL006W YKL009W YKL172W YKR081C YLL008W YLL034C YLR002C YLR276C YLR406C YLR449W YMR049C YMR142C YMR229C YMR290C YNL002C YNL061W YNL11…
56	Complex 56	YDR060W YDR496C YMR049C YOL077C YOR206W YPL043W	YBL004W YBL087C YBR084C-A YBR142W YBR267W YCL054W YCR031C YCR072C YDL014W YDL031W YDL075W YDL082W YDL083C YDL136W YDR087C YDR101C YDR382W YDR471W YEL054C YEL055C YER006W YER117W YER126C YFL002C YFR001W YGL076C YGL099W YGL103W YGL111W YGL135W YGL147C YGR034W YGR085C YGR103W YGR245C YGR281W YHR010W YHR052W YHR085W YHR088W YHR170W YHR197W YIL018W YIL133C YKL006W YKL009W YKL172W YKR081C YLL008W YLL03…
57	NuA4 Histone Acetyltransferase Complex	YFL024C YOR244W	YAL013W YBR081C YBR095C YCL010C YDR145W YDR359C YDR392W YEL018W YFL039C YGL066W YGL151W YHR041C YHR058C YHR099W YJL081C YLR055C YML007W YMR075W YMR080C YNL097C YNL107W YNL236W YNL330C YNR023W YOL004W YOL148C YPL139C YPL254W YPR023C YPR070W
58	Complex 58	YDL060W YKL143W YNL207W YOR056C YPL204W	YBL004W YBL072C YBR048W YBR189W YBR247C YDL148C YDR025W YDR064W YDR283C YDR447C YER102W YER155C YGR054W YGR081C YGR090W YGR214W YHR203C YIL069C YJL190C YJR002W YJR145C YKR057W YLR129W YLR264W YLR367W YLR384C YML024W YML026C YML091C YMR116C YMR128W YNL096C YNL112W YNL178W YNL224C YNL308C YOL010W YOR145C YOR290C YPL012W YPL081W YPL217C YPL266W YPR112C
59	V1 vacuolar ATPase complex	YEL051W YGR020C YKL080W YOR332W YPR036W	YBR127C YDL185W YDL213C YDR202C YDR516C YER036C YHR039C-A YJR033C YKL119C YLR447C YOR270C
60	Mitochondrial ribosomal large subunit	YBL038W YCL014W YLR189C YLR439W YNL284C YOR150W YPR100W	YBL004W YBR122C YBR282W YCR046C YCR071C YDR116C YDR164C YDR237W YDR296W YDR322W YDR405W YDR462W YGR220C YHR147C YIL104C YJL063C YJR138W YKL167C YKR006C YKR085C YLR312W-A YML009C YML025C YMR024W YMR064W YMR098C YMR193W YMR225C YNL005C YNL177C YNL252C YOR201C YOR204W YPL183W-A
61	Arginine-specific carbamoyl-phosphate synthase complex	YJR109C	YDL055C YDR127W YDR300C YDR394W YER086W YER095W YGL245W YGR234W YJL008C YKL104C YKL182W YNL301C YOR293W YOR303W YPL235W YPR010C
62	Complex 62	YHR052W YHR085W YKL172W YLR406C	YCL054W YDL140C YDR087C YEL054C YER117W YER139C YGL103W YHR010W YKL006W YKL009W YKR081C YLL008W YLL034C YLR106C YMR012W YNL110C YNR053C YOR063W YPL012W YPL093W YPL143W
63	U4/U6.U5 tri-snRNP	YBR055C YBR152W YDR473C YGR091W YOR308C YPR178W	YBL026W YBL074C YDL030W YDL098C YDR240C YDR378C YER029C YER112W YER172C YGL128C YGR013W YGR074W YGR075C YHR156C YHR165C YJL203W YKL173W YKR022C YLR147C YLR275W YLR298C YLR424W YML046W YML049C YMR240C YMR268C YMR288W YNL147W YPL213W YPR082C
64	Complex 64	YJL050W YLR430W YMR125W YNL251C YPL190C	YCL037C YDL051W YDL167C YDL175C YDR012W YDR225W YDR432W YER165W YGL049C YGR162W YHL034C YIR001C YJL080C YJR138W YLR147C YLR226W YLR275W YML117W YMR080C YMR239C YOL115W YOL139C YPL178W YPR057W YPR161C
65	DNA repair complex	YBR114W	YCR028C-A YCR092C YDL156W YDR499W YKR001C YML032C YMR315W YOL090W YOL097C YPL154C
66	Complex 66	YDR457W YHL011C YKL029C	YBL039C YBL076C YDL143W YDR127W YDR188W YDR214W YDR335W YDR427W YEL022W YER086W YFR009W YGL016W YGL195W YGR218W YHL030W YHR019C YHR128W YHR200W YIL075C YIL078W YKL010C YKL104C YLR106C YLR180W YML085C YML124C YMR012W YMR186W YMR308C YNR016C YOL038W YOR133W YOR151C YOR160W YOR259C
67	Pab1/eIF4G/eIF4E complex	YGL049C YGR162W YHL034C YOL139C	YAL036C YBL074C YCL037C YDL051W YDL083C YDL087C YDL167C YDR395W YDR432W YER165W YGL120C YGL173C YGR250C YHL015W YIL061C YIR001C YJL033W YJL138C YJL190C YLR175W YLR367W YLR406C YLR430W YLR432W YML056C YML117W YMR080C YMR125W YMR230W YMR310C YNL005C YNL224C YNL251C YNL262W YOR243C YPR057W
68	ISW1/IOC3 complex	YBR245C YFR013W	YBL003C YBR009C YBR049C YBR095C YCR052W YCR084C YDR083W YDR121W YDR174W YDR190C YDR224C YDR303C YER164W YFL039C YFR037C YGL133W YGL241W YHR099W YIL056W YJR145C YKR001C YKR008W YLR373C YLR389C YMR072W YNL097C YNL262W YOL004W YOR304W YPL053C YPL082C YPL084W YPL128C YPL235W YPR175W
69	Pre-mRNA cleavage and polyadenylation factor IA	YDR228C YGL044C YMR061W YOR250C	YBL075C YBR105C YDL082W YDL195W YDR025W YDR225W YDR301W YER074W YHR216W YJR093C YKR002W YLR432W YLR448W YML056C
70	Small subunit processome	YDR324C YGR128C YHR196W YJL109C YMR093W YPL126W	YBL004W YBL072C YBR247C YCL031C YCL059C YCR057C YDL014W YDL148C YDR064W YDR447C YDR449C YER082C YGL135W YGL171W YGR090W YGR145W YHR148W YIL069C YJL069C YJR002W YKR060W YLL011W YLR003C YLR129W YLR186W YLR197W YLR409C YMR128W YMR229C YNL075W YNL132W YNL209W YNL308C YOL010W YOR078W YOR145C YOR310C YPL012W YPL217C YPL266W YPR112C YPR137W YPR144C
71	Complex 71		YBL087C YCL054W YDL031W YDR101C YDR382W YDR471W YDR496C YEL055C YER006W YER117W YFL002C YFR001W YGL111W YGR103W YGR128C YHR088W YJR041C YKL014C YLL008W YLL034C YLL045C YLR002C YLR196W YLR276C YLR367W YLR449W YMR049C YMR121C YMR290C YNL061W YNL175C YNL209W YOL077C YOR272W YOR312C YOR349W YPL093W YPL126W YPL160W YPL198W YPL207W YPL211W YPL217C YPL220W YPR102C
72	Complex 72	YHR114W YJL201W	YBL027W YBL047C YCR030C YDL191W YDR025W YEL054C YFR031C-A YJL191W YLR150W YLR325C YLR448W YMR142C YNL069C YPL090C YPR102C
73	RNA polymerase II complex	YDL115C YDR404C YGL070C YGR005C YGR186W YIL021W YJL140W YOL005C YOR151C	YBR154C YDL140C YER139C YFR030W YGR063C YHR058C YJR063W YML010W YNL248C YOR210W YOR224C YOR340C YOR341W YPL129W YPR010C YPR093C YPR110C YPR180W YPR187W
74	mRNA guanylyl transferase complex	YGL130W YPL228W	YAL035W YBL075C YDR127W YDR328C YDR495C YER103W YGL207W YGR178C YHR121W YJL008C YKL088W YKR014C YML016C YMR258C YMR309C YNL088W YOR039W YOR347C YOR370C YOR375C
75	19/22S regulator	YDL097C YDL147W YDR427W YFR004W YFR052W YHL030W YHR027C YHR200W YKL145W YLR421C YOR261C YPR108W	YBL041W YDL007W YDR394W YER012W YER021W YER094C YFL007W YFR010W YFR050C YGL011C YGL048C YGR135W YGR232W YIL075C YJL001W YJL194W YLR035C YML026C YML092C YMR314W YNL250W YOL038W YOL087C YOL098C YOR117W YOR259C YOR362C YPR032W YPR103W
76	Complex 76	YLR153C	YAL003W YAL038W YBL030C YBR025C YBR118W YDL143W YDR188W YDR385W YDR502C YER036C YER070W YER086W YGL137W YHL033C YHR027C YHR169W YJL101C YKL029C YKL081W YKL152C YLR180W YLR249W YLR259C YML028W YNL178W YOL097C YOR063W YOR136W YOR185C YPL061W YPL226W
77	Polyadenylation Factor I	YAL043C YDR301W YJR093C YKL059C YKR002W YLR115W YLR277C YNL317W YPR107C	YAR014C YBL075C YBR105C YCR073W-A YDL082W YDL195W YDR195W YDR225W YDR228C YER133W YGL044C YGR156W YHL033C YHR216W YJL033W YKL018W YKL193C YLR028C YLR221C YLR258W YLR448W YMR061W YNL069C YNL222W YOR179C YOR250C YPR074C
78	Ppz1 protein phosphate complex	YKL088W YML016C	YBL075C YKL193C YOR039W YOR061W
79	Protein phosphatase 1 complex	YCR073W-A YER133W YLR028C	YAR014C YDR028C YDR195W YDR301W YER070W YER177W YGR156W YKL018W YKL193C YKR002W YLR258W YLR277C YLR389C
80	Prp19-associated complex	YAL032C YBR065C YDL209C YDR364C YDR416W YGR278W YLL036C YLR117C YMR213W YPL151C	YBL026W YBL074C YBL104C YBR055C YBR119W YBR152W YCR063W YCR077C YDL030W YDL043C YDL087C YDL098C YDL160C YDR235W YDR240C YDR378C YDR473C YER013W YER029C YER112W YER146W YER172C YGL100W YGL120C YGL128C YGR013W YGR074W YGR075C YGR091W YHR086W YHR156C YHR165C YIL061C YIR009W YJL124C YJL203W YJR050W YJR084W YKL012W YKL173W YKR022C YLR147C YLR275W YLR298C YLR424W YML046W YML049C YMR125W YMR240C YMR268C…
81	SAGA complex	YBR081C YCL010C YDR176W YDR392W YDR448W YGL066W YLR055C YOL148C YPL254W	YAL017W YBR198C YDR044W YDR145W YDR167W YDR359C YER148W YFL024C YGL013C YGL025C YGL112C YGL151W YGR094W YGR252W YGR274C YHR058C YHR099W YIL129C YJL081C YML007W YML015C YMR005W YMR080C YMR223W YMR227C YMR236W YNL236W YNL272C YNR023W YOR174W YOR244W YPL011C
82	Karyopherins complex	YAR002W YLR335W YLR347C YNL189W	YAL034C YBL018C YCL009C YDR381W YDR450W YER110C YGR081C YJL130C YJL173C YLL021W YLR355C YML063W YMR116C YMR308C YMR310C YNL221C YNL224C YNL282W YOL120C YOR098C YOR136W YPL020C YPL235W YPR174C
83	Sit4/Sap185 protein phosphatase complex	YDL047W YGL197W YJL098W YLR310C YOR267C	YDL134C YER155C YFR019W YFR040W YGR085C YGR161C YIL142W YJR064W YKR027W YKR028W YLR249W YMR024W YNR016C YPL049C
84	Nup84 sub-complex	YDL116W YGL092W YGL100W YJR042W YKL057C YLR208W	YDL195W YDR517W YGL022W YGR155W YIL109C YML130C YNL049C YPL085W YPL169C YPR181C
85	Translational release factor complex	YBR143C YDR172W	YBR136W YDL058W YHR203C YIL129C YLR196W YLR371W YLR386W YLR389C YLR429W YML117W YNL069C YOR069W YOR096W YOR150W YOR187W YPL083C YPL237W YPL249C-A
86	Pyruvate dehydrogenase	YBR221C YER178W YGR193C YNL071W	YBR208C YDR069C YDR148C YDR171W YDR430C YFL018C YFR049W YIL125W YLL021W YLR203C YMR308C YPL020C YPL151C
87	Complex 87	YGL190C YJR138W	YFR006W YMR176W
88	Complex 88	YBR196C YLR088W
89	Complex 89	YNR007C YOR160W	YAL038W YML085C
90	Complex 90	YGR165W YIL070C	YNL137C YNL271C
91	Complex 91	YDL055C	YCR031C YER074W YGL137W YGR094W YJL008C YKL081W YKL145W YML028W YNR016C YNR031C YOL098C
92	COPI complex	YDL145C YDR238C YFR051C YGL137W YIL076W YNL287W YPL010W	YAL042W YBL004W YBR122C YBR229C YBR282W YCR071C YHR147C YJL052W YKR067W YLR342W YML009C YML067C YML130C YMR024W YMR193W YMR225C YNL252C YNL284C YOR201C
93	Complex 93	YOR124C YOR138C	YCL054W YER125W
94	Complex 94	YDR174W	YFR037C YGR275W YIL126W YJL076W YKR001C YLR340W YML024W YMR033W YNL030W YPL082C
95	Actin capping complex	YER071C YIL034C YIR003W YKL007W
96	Gyp5/Gyl1 complex	YMR192W YNL112W	YGL048C YLR048W YLR274W YPL249C
97	Complex 97	YDL033C YGL039W
98	Complex 98	YDL051W YDR395W YKR060W
99	Complex 99		YBL003C YBR049C YDL051W YDR083W YDR121W YDR174W YDR224C YFL039C YGL013C YGL133W YGL241W YGR047C YHR056C YHR203C YIL056W YJR145C YKR048C YLR357W YLR373C YLR389C YMR072W YOR116C YOR141C YOR217W YOR304W YPL082C YPL084W YPL128C
100	Yeats nexin complex	YDR425W YJL036W	YDL113C YNL243W
101	Complex 101	YHR169W YMR143W
102	Complex 102	YDL167C YDR432W	YIL069C
103	Complex 103	YIR001C	YBL085W YER165W YGL049C YGR192C YGR250C YJL005W YLR430W YML117W YNL138W YNL251C YOL139C
104	Complex 104	YBR127C YHR039C-A	YDL185W YJR033C YKL080W YLR447C YOR332W
105	Complex 105	YDL167C YJL033W	YHR203C YJR138W
106	Complex 106	YEL013W	YCR012W YGR281W YJL012C YKL060C YLR044C YML024W YML072C YNL271C YOR270C
107	Complex 107	YGR178C YHR121W	YBL075C YDR171W YHR174W YLR340W YNL088W YPR035W
108	Complex 108	YDR233C YPL154C
109	Complex 109	YDR394W YML124C
110	Complex 110	YDL167C YML117W	YDR432W YGR162W YIR001C
111	Mannan Polymerase II	YDR245W YEL036C YJL183W YJR075W YPL050C	YDR012W YEL022W YER017C YGL167C YGR132C YGR231C YKR031C YLR342W YMR089C
112	Complex 112	YNR050C YOR164C	YAL005C YDR516C
113	SNARE complex	YGL098W YGL145W YLR440C YNL258C YOR075W	YIL078W YJL194W YKL196C YLR268W YLR342W YMR197C YOL086C YOR036W
114	Golgi associated retrograde protein complex	YDR027C YDR484W YJL029C YJL034W	YMR214W
115	Complex 115	YIL143C YOR168W YOR352W
116	Complex 116	YAL034C YJR123W
117	Complex 117	YGL031C YGR214W	YDR447C YHR019C YIL022W YJL066C YLR075W YLR333C YMR012W YMR203W
118	Complex 118	YLR304C YMR246W
119	Complex 119	YER165W YML117W
120	Exocyst complex	YBR102C YDR166C YER008C YIL068C YLR166C YPR055W	YGL233W YJL011C YJL085W YML097C
121	Complex 121	YJL184W YKR038C YML036W
122	Complex 122	YGR234W YKL085W YLR304C	YER095W YJR092W YKL157W YLR259C YNL085W
123	Complex 123	YDR300C	YBR009C YDL058W YFR006W YGR170W YIL133C YJR138W YLR325C YMR176W YPL081W
124	Complex 124	YML029W YOR153W
125	Complex 125	YDL136W YPL143W	YAL013W YBR095C YDR087C YEL054C YER117W YGL013C YGL135W YGR252W YHR010W YJL191W YKL172W YOL006C YOL077C YOL127W YOR038C
126	Complex 126	YLL034C YLR449W YMR242C	YCL054W YDR450W YDR496C YER139C YKL172W YLL008W YLR276C YOR063W YPL093W YPL198W
127	Nucleotide excision repair factor 3 complex	YDR311W YLR005W YPR056W	YBL084C YDR037W YDR337W YKL028W YLR432W YNL023C
128	Complex 128	YER139C YKL172W
129	Complex 129	YKL081W	YAL003W YBR025C YDL084W YDR138W YDR385W YGR240C YHR047C YIL075C YJR132W YML029W YML062C YNL004W YNL088W YNL139C YOR160W YPL226W
130	Complex 130	YBR039W YDR168W	YJR007W YLR075W
131	Complex 131	YIL075C YNL075W	YKL067W YLR222C YNL178W YPL090C
132	Complex 132	YML124C	YDR171W YFL037W YGL016W YJR121W YMR012W YNL064C
133	Complex 133	YMR064W YOL123W YPL081W	YDL167C YDR025W YDR432W YER102W YIL069C
134	COP9 signalosome complex	YDL216C YDR179C YIL071C YMR025W YOL117W	YDL147W
135	Complex 135	YDL055C YER086W	YCR031C YDR394W YGR094W YIL075C YJR109C YKL182W YLR259C YML028W YML124C YNL301C YNR016C YOL098C YOR133W YOR303W YPL106C YPL249C-A YPL256C
136	Complex 136	YDR170C YGL238W	YBR031W YBR205W YDL160C YFR044C YJR077C YLR340W YLR342W YOR136W
137	Act1/Sac6 complex	YDR129C YFL039C	YNL218W
138	Complex 138	YDL075W YOR234C	YER074W YML026C
139	Complex 139	YDR091C	YAL035W YBR048W YBR079C YDL040C YDL149W YDR025W YDR429C YDR450W YER025W YER102W YHR203C YJL190C YJR007W YLR192C YLR367W YLR432W YML024W YMR146C YMR309C YNL112W YOR096W YPL081W YPL090C YPL237W YPR041W
140	Complex 140	YDL149W YGL076C YNL301C	YHR085W YPL093W
141	Complex 141	YDR314C YKL101W YPL048W	YAL003W
142	Ctf19 protein complex	YDR254W YDR318W YGR179C YJR135C YLR381W YPL018W	YAL034W-A YBR211C YDR383C YIR010W YPL233W
143	AP-2 complex	YJR005W YOL062C	YDL191W YGL135W YIL018W YIL133C YKL143W YKL180W YLL045C YLR441C YML024W YPL090C
144	Complex 144	YMR246W YPL206C	YLR304C YMR012W
145	Chaperonine containing T-complex TRiC	YIL142W YJL111W YNL212W YOR281C	YCL009C YDL143W YDR188W YFL037W YGR187C YJL008C YJR064W
146	RNA polymerase II general trancription factor TFIID	YCR042C YML114C	YBR198C YDR167W YGL112C YGR274C YKL081W YMR227C YPL129W
147	Complex 147	YJL020C YJL123C	YHR029C YHR099W YJL146W YPL154C
148	PAN complex	YGL094C YKL025C
149	Complex 149		YCL011C YCL031C YCR057C YDL014W YDL148C YDR025W YDR064W YDR299W YDR449C YER082C YGL019W YGL171W YGR034W YGR090W YGR145W YHR148W YHR203C YIL035C YIL069C YJL069C YJL109C YJR002W YJR145C YKR060W YLR003C YLR129W YLR186W YLR222C YLR409C YML024W YML063W YMR128W YMR143W YNL075W YOL010W YOR039W YOR059C YOR061W YOR145C YOR310C YPL217C YPL231W YPL266W YPR112C YPR137W YPR144C
150	Complex 150	YDL149W YPL090C	YNL096C YNL178W
151	Complex 151	YBL017C YDR432W YPL049C	YKR028W
152	Bre5/Ubp3 complex	YER151C YNR051C	YAL038W YDL014W YDL066W YGL135W YJR066W YLR441C YNL250W
153	Tid3 complex	YER018C YIL144W YMR117C YOL069W
154	Complex 154	YIL103W YKL191W YOR133W
155	Complex 155	YLR423C YPL166W YPR049C
156	Complex 156	YFR030W YPR010C	YDR214W YGL195W YIL094C YKL104C YLL001W YNL113W
157	Complex 157	YCL059C YDL213C YDR365C YGR034W YGR145W YNR043W	YDR299W YDR450W YHR148W YHR169W YLR029C YLR175W YML130C YMR143W YOR078W YPL217C
158	Complex 158	YGR063C YPR180W	YBR154C YDR390C YDR404C YGR186W YJL140W YLR249W YML010W YOL005C YPR187W
159	Complex 159	YDR324C YMR093W YPL126W YPL160W	YEL055C YGL135W YGR128C YHR196W YJL109C YOR145C YPL012W YPL266W
160	Complex 160	YDR382W YLR221C YOR234C	YBR142W YDL075W YDL083C YFR031C-A YGR281W YIL133C YML026C YML073C YNL301C YOL120C YPL249C-A YPR043W
161	THO complex	YDL084W YDR138W YHR167W YML062C YNL004W YNL139C YNL253W	YBR025C YCL011C YDL014W YDR381W YIL075C YJR121W YJR145C YKL081W YLR432W YNL088W
162	Complex 162	YJR068W YOR217W	YLR048W YLR432W YNL290W
163	Ccr4/Not protein complex	YAL021C YCR093W YNL288W YNR052C	YBL035C YBR181C YDL149W YDR190C YGR134W YIR008C YKL045W YNL102W YPL235W
164	Complex 164	YBL022C YBR084W	YDR471W YGL135W YKL180W YLR075W YLR448W YML063W
165	Complex 165	YML124C	YBL039C YBR031W YDL018C YDL055C YDL143W YDR188W YDR335W YDR394W YDR457W YDR502C YFR009W YGL016W YGL048C YGL195W YGR218W YHR027C YHR110W YIL075C YIL078W YKL029C YLR106C YLR180W YLR342W YMR012W YNL055C YNR016C YOR259C YPL220W
166	Complex 166	YBR017C YMR012W	YJR132W YML029W YOR160W
167	Svg1/cyclin Bur2 protein complex	YLR226W YPR161C	YBR119W YCL037C YDR225W YJL080C YLR147C YLR430W YNL209W YNL251C YPR057W
168	Complex 168	YJL190C YMR205C YOR293W
169	Complex 169	YDR341C YDR457W YGL238W YGR204W YJL052W	YBL076C YBR121C YCL009C YDL112W YDR335W YFL045C YGR192C YHR047C YHR128W YKL067W YKL182W YLL040C YLR355C YPL218W YPL231W YPL240C
170	Complex 170	YDR471W YER095W YML075C
171	Complex 171	YGL195W	YBL030C YDR214W YDR335W YER103W YER110C YFL045C YFR030W YGL238W YGR218W YIL070C YIL094C YJL066C YKL039W YKL104C YLR044C YLR048W YLR180W YML085C YOR136W YPL061W YPL240C
172	Complex 172	YHR019C	YGL031C YHR020W YIL094C YKL010C YLR075W YLR106C YLR180W YMR012W YPL226W
173	Complex 173	YNL137C	YBL090W YBR146W YBR251W YDL175C YDR036C YDR041W YDR175C YDR337W YDR347W YER091C YGL129C YGR061C YGR084C YGR165W YGR170W YHL004W YIL093C YJR101W YJR113C YKL003C YKL155C YMR158W YMR188C YNL186W YNL306W YOL115W YOR158W YOR243C YPL013C YPL118W
174	Complex 174	YER036C	YBR048W YHL033C YHR169W YKR095W YLR029C YML073C YMR242C YOR063W YPR036W
175	Complex 175	YBR055C YBR152W YDL030W YDL098C YDR473C YER029C YER172C YGR091W YHR165C YJL203W YKL173W YMR240C YOR308C YPL213W YPR178W	YBL026W YBL074C YBL104C YBR065C YCR063W YCR077C YDL043C YDL160C YDR037W YDR378C YDR416W YER112W YER146W YGL100W YGL128C YGR074W YGR075C YGR278W YHR156C YIR009W YJL063C YJL124C YJR050W YJR084W YLR117C YLR147C YLR275W YLR424W YML046W YML049C YMR213W YMR268C YMR288W YNL147W YOR319W YPL151C YPR082C
176	Complex 176	YBR084C-A YBR181C YCR031C	YGR034W
177	Complex 177	YDL083C YGR281W YLR221C YOR234C	YCR031C YDL075W YDR012W YDR382W YDR460W YER074W YGR034W YIL069C YJL177W YLR029C YLR075W YLR276C YML026C YMR229C YNL301C YOL041C YOR173W YPR043W
178	Complex 178	YCL014W YDR164C	YJL063C YJR138W YKR085C YOR204W YOR290C
179	Ku complex	YMR106C YMR284W
180	Complex 180	YIL075C YOL098C
181	Rubiquitin -activating complex	YPL003W YPR066W
182	TRAPPII complex	YBR254C YDR108W YDR246W YDR407C YDR472W YGR166W YKR068C YML077W YMR218C YOR115C	YGR143W YLR342W
183	Complex 183	YGL234W YJR123W	YNL178W
184	Kel1/Lte1 complex	YAL024C YER155C YHR158C	YLR342W
185	Complex 185	YER089C YIL104C YPL061W	YBL056W YDR071C
186	Complex 186	YDR171W YPR035W	YJL130C YLR106C YOR151C
187	Complex 187	YDR225W YPR057W
188	Origin of replication recognition complex	YBR060C YHR118C YLL004W YML065W YNL261W YPR162C	YER165W YNL069C
189	Complex 189	YGL120C YNL224C	YBL072C YCL037C YDL014W YDL083C YDR418W YHL015W YHL034C YJL080C YJL190C YJR145C YLR406C YLR424W YMR116C YMR230W YPL081W YPL151C
190	INO80 protein complex	YDL002C YER092W YFL013C YGL150C YLR052W YNL059C YOR141C	YBL099W YDL192W YDR190C YFL039C YFL045C YFR030W YGL048C YGL133W YGL167C YJL081C YKR001C YMR072W YNL250W YOR304W YPL053C YPL129W YPL218W YPL235W YPL240C
191	Complex 191	YMR109W	YBR109C YBR177C YBR202W YDL019C YEL055C YLR048W YLR429W
192	Complex 192	YBR125C YDR186C	YDL229W
193	Complex 193	YDL040C YGR254W	YDL075W YMR116C YPL198W
194	Complex 194	YGR281W	YBL099W YBR031W YBR142W YDR471W YGL030W YHR039C-A YLR075W YLR221C YLR441C YML026C YMR049C YNL301C YOR234C YOR270C YOR272W YPL198W YPL249C-A
195	Set3 histone deacetylase protein complex	YBR103W YCR033W YDR155C YGL194C YIL112W YKR029C	YCR028C-A YDL188C YLR347C YMR273C YOR290C
196	Complex 196	YBR084C-A YGL147C
197	Complex 197	YKR001C YMR072W	YBR049C YDR303C YGL013C YGR056W YIL056W YIL126W YLR357W YOL006C
198	Complex 198	YER117W YKL172W	YBL087C YCL054W YDL031W YDL136W YDR087C YEL054C YFL002C YGL111W YHR052W YHR085W YHR088W YHR197W YKL006W YKL009W YLL034C YLR002C YLR406C YMR229C YMR290C YNL110C YOL041C YOL077C YOR206W YOR272W YOR312C YPL131W YPL198W YPL211W
199	Complex 199		YBL004W YBL072C YBR048W YBR247C YCL011C YCL059C YDL014W YDL148C YDL213C YER102W YHL015W YHR203C YJL109C YLL011W YLR186W YML024W YMR128W YNL132W YNL308C YOL010W YOR210W YPL012W YPL217C YPR144C
200	Complex 200	YBR208C YDR300C YNL177C	YNR016C
201	RNase MRP	YAL033W YBL018C YBR257W YHR062C YNL221C YNL282W
202	Complex 202	YNL244C	YJL190C YOR293W YOR361C
203	Complex 203	YCL011C YHR167W	YDL014W YDL084W YDR138W YHR203C YLL045C YLR432W
204	Complex 204	YAL017W YDR044W YGR094W
205	Complex 205	YMR196W YPL154C	YDR233C YJL146W
206	Complex 206	YKL003C YNL186W	YBL004W YBL090W YBR251W YDR036C YDR041W YDR337W YDR347W YER155C YGL129C YGR084C YGR170W YGR215W YHL004W YIL093C YJR101W YKL155C YMR128W YNL097C YNL306W YNR037C YOR243C YPL118W
207	Complex 207	YBL074C YCR063W YHR156C	YPR101W
208	Complex 208	YJL146W YPL154C
209	DNA polymearse alpha-primase complex	YBL035C YIR008C YKL045W YNL102W	YBR087W YBR181C YDL058W YDR292C YJR068W YKL154W YNL290W YOR217W
210	Complex 210	YLL021W YLR276C YMR310C	YML092C
211	Complex 211	YLR197W YOR078W YPR137W	YBL004W YBR084C-A YBR247C YCR057C YDL014W YDL148C YDL213C YDR299W YDR365C YDR449C YER082C YER102W YGL171W YGR034W YGR090W YGR135W YHR148W YHR169W YHR196W YHR203C YJL033W YJL069C YJL109C YJR002W YLL011W YLR129W YLR186W YLR222C YLR409C YLR441C YML130C YMR128W YMR143W YMR229C YNL075W YNL132W YNL308C YNR043W YOL010W YOR145C YOR310C YPL143W YPL217C YPL266W YPR144C
212	Complex 212	YDR050C	YBR169C YCR012W YDR161W YHR174W YIL053W YKL060C YKL152C YMR052W YOR098C
213	Complex 213	YBR049C YGL234W YOL006C	YDR303C YHR203C YJR123W YLR357W YMR091C YNL178W
214	Complex 214	YBR031W YBR205W
215	Complex 215	YGL129C YGR061C
216	Complex 216	YGR081C YLL021W YMR308C YPL020C	YDR381W YFR050C YGL011C YGL197W YJL173C YLR276C YLR347C YML092C YMR310C YMR314W YNL189W YOL054W YOR117W YPL012W
217	Complex 217	YDR035W YLR355C
218	C-terminal domain kinase I complex	YJL006C YKL139W YML112W	YAL005C YBR169C YDR064W YGL135W YMR242C YOR164C YPL081W
219	Spindle pole body	YAL047C YGR240C YHR172W YLR212C YNL126W
220	Complex 220	YDL055C YOL098C	YAL038W YCR031C YDR127W YER074W YER086W YFL008W YGR094W YIL075C YJL008C YJL074C YKL145W YLR048W YML028W YPL106C
221	Complex 221	YJL052W YML056C	YER102W YGL135W YHR216W YJL034W YJR009C YOL139C
222	Complex 222	YFR024C-A YNL084C YNL243W
223	Complex 223	YOR187W YPL083C
224	SWI-SNF global transcription activator complex	YBR289W YDR073W YHL025W YJL176C YMR033W YNR023W YPL016W	YFL049W YGL013C YGR275W YKR001C YML007W YOR290C YPL129W YPR034W
225	Complex 225	YMR310C	YBL032W YBL074C YBR084W YCL037C YDL014W YER074W YGR081C YJR145C YLL021W YLR150W YLR175W YLR448W YML024W YML117W YMR142C YNL005C YNL112W YOR308C YPL012W YPL090C YPL237W YPR043W
226	Boi2/Bem1/Cdc24 complex	YAL041W YER114C	YBR105C YDR012W YDR418W YJL177W YLR215C YLR340W
227	Rai1/Rat1 complex	YGL246C YOR048C	YAL036C YBL058W YDL126C YDR049W YDR337W YDR447C YER155C YHL015W YHR012W YJL154C YJL190C YJL191W YLL045C YLR310C YLR340W YMR205C YOR293W YOR312C YPL009C YPR102C
228	Complex 228	YBR011C YDL203C YLR371W	YHR010W YIL018W YIL133C YJL191W YJR042W YLR425W YMR142C YPL066W YPL169C
229	Complex 229	YDR385W YGR187C
230	Complex 230	YLR436C YMR304W	YDR069C YFL037W YJL130C YOR204W
231	Complex 231	YBR122C YOR201C
232	DNA polymerase delta	YDL102W YJR006W
233	Anthranilate synthase complex	YER090W YKL211C YLR180W	YDR127W YDR214W YDR394W YFR009W YFR030W YGL195W YHR027C YKL010C YLL001W YML124C YMR186W YPR010C
234	Complex 234		YBL004W YBL072C YBR079C YBR189W YDL171C YDR025W YDR064W YDR137W YGR054W YGR214W YJL190C YJR002W YJR123W YKR057W YLR039C YLR129W YLR264W YML026C YMR146C YNL096C YNL178W YNL207W YNL244C YOL010W YOR056C YOR145C YOR204W YOR293W YOR361C YPL012W YPL217C YPL266W YPR041W YPR112C
235	SBF, SWI4-SWI6-dependent cell cycle box binding factor complex	YER111C YLR182W	YGR192C
236	Pms1/Mlh1 mismatch DNA repair complex	YMR167W YNL082W	YLL024C YLR035C
237	Complex 237	YDL167C	YDL051W YDR025W YDR240C YDR432W YER102W YER165W YGL049C YGL173C YGR162W YGR250C YHR086W YIL061C YIR001C YJL033W YJL050W YJL190C YJR138W YLR389C YLR430W YML117W YMR080C YNL207W YNL251C YPL081W YPL178W YPL190C YPL204W YPR080W
238	Complex 238	YLL021W YLR276C
239	Small subunit processome	YCR057C YDR324C YDR449C YER082C YGL171W YGR090W YGR128C YHR196W YJL069C YJL109C YLR003C YLR129W YLR222C YLR409C YMR093W YOR145C YOR310C YPL126W YPR112C YPR137W	YDL014W YDR064W YHR148W YJR002W YLL011W YLR197W YMR229C YNL075W YOR059C YOR078W YPL160W YPL266W
240	Complex 240	YAL036C YGR162W	YCL011C YCL037C YDL051W YDR083W YGL173C YHL015W YHL034C YIL061C YIR001C YJL138C YJL190C YLR175W YLR406C YML056C YMR125W YMR230W YNL005C YNL262W YOL139C YOR243C YPL090C YPR175W
241	Complex 241	YLL048C YNL238W YOL031C
242	Complex 242	YMR080C YMR083W
243	Phosphoribosyl diphosphate synthase complex	YHL011C YKL181W	YGL030W YOR133W
244	Complex 244	YKR018C	YGR130C YKL028W YNR029C
245	Complex 245	YHR169W YLR029C	YNL069C
246	Complex 246	YDL160C YDR170C	YBR205W YFR044C YGL238W
247	Complex 247	YDR127W YLR180W
248	Protein phosphatase 2A complex	YAL016W YGL190C YGR161C YML109W YMR273C	YAL024C YBL104C YDL134C YDL188C YER074W YGR281W YHR158C YJR138W YKR027W YML024W YML063W YOR014W YOR270C YOR349W YPL090C
249	Translation elongation factor EF1	YAL003W YBR118W YPL048W	YBR025C YDR314C YDR385W YHL034C YHR027C YIL069C YKL081W YKL101W YPL226W
250	Complex 250	YPL217C YPR112C	YER082C YGR054W YMR128W YNL096C YOL010W
251	Complex 251	YNL231C	YBR048W YCL031C YDR381W YHR047C YHR099W YLR249W YML024W YNR016C YPL266W
252	Complex 252	YDL082W YFR031C-A	YAL035W YBR084W YBR105C YBR142W YBR263W YCR031C YDL149W YDR382W YDR418W YDR471W YGL031C YGL099W YGR034W YGR085C YGR281W YHR010W YIL018W YJL191W YLR029C YLR075W YLR340W YML073C YMR142C YMR194W YMR242C YMR309C YNL069C YNL301C YOL127W YOR234C YPL009C YPL143W YPL249C-A
253	Complex 253	YIL056W	YAR007C YBR009C YBR049C YDL002C YDR174W YDR224C YDR303C YFL013C YFL039C YFR013W YGL133W YGR047C YGR056W YHR056C YIL126W YKR001C YKR025W YLR357W YMR072W YOR141C YOR304W YPL082C
254	Complex 254	YDR341C YGR204W YJL052W YKL067W YLL018C YPL218W	YBL076C YBR121C YCL009C YDL112W YDL143W YDL185W YDR335W YDR385W YDR457W YFL037W YFL045C YFR009W YGL030W YGL195W YGL238W YHR047C YHR128W YIL078W YJL130C YKL029C YKL182W YLL040C YLR180W YLR355C YMR205C YNL030W YNL178W YNR031C YOR117W YPL231W YPL235W YPL240C YPR010C
255	Complex 255	YGL171W YML063W	YDL213C YER074W YER102W YML024W YMR242C
256	Chromatin assembly complex	YBR195C YML102W
257	Complex 257	YGR130C YJL066C YLR333C YMR203W	YBR017C YGL031C YHL030W YJR077C YMR012W YPL081W
258	Kap104/Hrp1 complex	YBR017C YOL123W	YDR064W YEL054C YER102W YLR340W YMR012W
259	Complex 259	YDL112W YKL182W
260	Complex 260	YDR460W YOR173W	YBR086C YCR031C YDL136W YDR450W YER036C YFR031C-A YGL103W YGR034W YGR085C YHL001W YHL033C YIL018W YJL177W YKL180W YML073C YMR052W YMR143W YOL127W YOR063W YOR234C
261	Complex 261		YBR154C YCL054W YDL031W YDL115C YDL140C YDR060W YDR404C YER006W YER126C YER139C YIL021W YJL130C YJL140W YLL018C YOL005C YOR151C YOR224C YPR093C
262	Clathrin-associated protein AP-3 complex	YBR288C YGR261C YPL195W	YHR174W
263	Complex 263	YBL074C YDR283C YOR308C
264	Complex 264	YGR061C YOR158W
265	Complex 265	YAL035W YDR418W	YDL082W YFR031C-A YJL190C YMR309C YPL009C
266	Complex 266	YER082C YGR090W YLR003C YPR112C	YBL004W YCL031C YCR057C YDL014W YDR449C YGL171W YJR002W YKR060W YLR129W YMR229C YOR145C YOR310C
267	Complex 267	YBR115C YDR395W YHR216W
268	Complex 268	YMR297W YOL086C
269	Complex 269	YBR136W YLR386W
270	Complex 270	YBL039C YMR012W
271	alpha-Aminoadipate-semialdehyde dehydrogenase complex	YBR115C YGL154C	YDR395W YHR203C
272	Complex 272	YDL040C YMR116C	YBR084W YGR254W YLR448W YMR012W YPL198W
273	Complex 273	YIL161W YNL023C	YBL061C YBR031W YER102W YGL076C YGR214W YIL018W YJL177W YJL190C YLR340W YLR367W YLR432W YPL131W
274	Complex 274	YML072C	YBR031W YBR205W YDL112W YDR012W YGL103W YLR340W YMR134W YPL220W
275	Complex 275	YKL039W YLR044C
276	Ste50/Ste11 complex	YCL032W YLR362W
277	ATP-dependent Isw2p-Itc1p chromatin remodeling complex		YBL099W YBR039W YDL002C YDL185W YDL192W YER092W YFL013C YFL039C YGL133W YGL150C YJL081C YJR121W YKL104C YKR001C YLR052W YNL250W YOR141C YOR304W YPL218W YPL235W
278	Complex 278	YAL036C	YER155C YGR285C YHL015W YHR064C YJL080C YJL191W YJR123W YJR145C YLR310C YMR230W YNL132W YNL308C YOR096W YOR293W YPR102C
279	Complex 279	YJL039C YPR184W
280	Complex 280	YBL056W YDR071C	YBR097W YBR125C YDR186C YER089C YGR234W YNL250W YOR230W
281	Cytoplasmic mRNA processing body	YCR077C YDR037W YER146W YJL124C	YBL026W YDL030W YDL043C YDL160C YEL015W YER102W YER112W YGL173C YJL203W YLR147C YML049C YMR080C YMR083W YMR240C YMR288W YNL118C YOL149W
282	Complex 282	YGR240C YMR205C	YDR127W YDR502C YJR135C YLL001W YLL018C YLR180W YLR304C YOR293W
283	Complex 283	YBR169C YOR164C
284	Complex 284	YDL165W YMR230W YPR112C	YDR064W YJR145C YPR072W
285	Complex 285	YBL061C YDR471W YMR116C	YDL040C YDR012W
286	Complex 286	YNL112W	YBR158W YGR054W YGR134W YGR285C YHR064C YLR048W YLR150W YNL096C YPR043W
287	Translation initiation factor eIF2B complex	YDR211W YER025W YGR083C YKR026C YLR291C YOR260W	YDL136W YDL143W YDR300C YDR418W YEL054C YER086W YFR030W YGL013C YGR085C YGR194C YJR007W YJR109C YLR215C YMR194W YNL088W YNL113W YOR038C YOR335C YPL143W YPL237W YPL249C-A YPR010C
288	Complex 288	YJL011C YNL084C	YDL150W YKL144C YKR025W YNL113W YNR003C YOR207C
289	Complex 289	YCR012W YHR174W YNL192W	YEL013W YJL012C YKL060C YPR093C
290	Complex 290	YML028W YNL249C YNR033W
291	Complex 291	YBL039C YBR181C YDL191W	YBR084C-A YCR031C YHR200W YIL018W YIL075C YJL138C YJL177W YKR059W YMR024W YPL220W
292	Complex 292	YGL036W YKR031C
293	Golgi transport complex	YER157W YGL005C YGL223C YGR120C YJR138W YML071C YNL041C YNL051W YPR105C	YDL167C
294	Complex 294	YDL166C	YCL059C YCR031C YDL014W YDR299W YGR145W YHR148W YJL191W YJR002W YKR060W YLL011W YLR175W YNL178W YOR096W
295	Complex 295	YDR300C YGR194C
296	Histone acetyltransferase B complex	YEL056W YLL022C YNL030W YPL001W	YBR009C YDL007W YDL058W YDR300C YDR394W YFR006W YGR170W YGR194C YJR109C YLR325C YMR176W YOL054W YOR117W YOR293W YOR303W
297	Complex 297	YBR196C YDR164C	YCL024W
298	Complex 298	YER086W YLL018C YNL301C	YER126C YIL078W YJL140W YML124C YPL249C-A
299	Complex 299	YER165W YGR250C
300	Ufd1/Npl4/Cdc48, ER ubiquitinated proteins degradation complex	YBL058W YBR170C YDL126C YDR049W YGR048W	YDR028C YDR337W YJL177W YNL271C
301	RAVE/Skp1 complex	YDR328C YMR258C	YDR202C YJR033C YKR014C YLR249W YOR347C YOR370C YOR375C
302	Complex 302	YDL044C YLR139C	YBL061C YCR009C YDR388W YDR471W YMR080C YMR083W
303	2-oxoglutarate dehydrogenase complex	YDR148C YFR049W YIL125W	YAL038W YBR221C YDR471W YER074W YFL018C YGL030W YGL076C YGL171W YGR193C YML026C YML063W YMR121C YNL069C YOR056C YOR312C
304	Cytochrome bc1 complex	YBL045C YPR191W	YBR208C YDR300C YDR416W YDR432W YNL177C
305	Methionyl- and glutamyl-tRNA synthetases complex	YGL105W YGL245W YGR264C	YDR044W YGR094W
306	Complex 306	YOR284W YPL206C	YAL048C YGR218W YMR246W
307	Complex 307	YNL002C YNL175C
308	Complex 308	YDR035W YOR230W
309	mRNA cap-binding -Bur2/Sgv1 complexes		YBL032W YBR048W YBR189W YER074W YER102W YER165W YGL049C YGL173C YHR216W YIL069C YJL101C YJR066W YJR145C YLR175W YLR226W YLR432W YML056C YMR029C YMR230W YMR310C YNL308C YOL139C YPL198W YPR161C
310	Complex 310	YOL006C	YAL013W YDL136W YGL013C YJL191W YKL180W YMR072W YNL097C
311	Complex 311	YAL034C YER110C YPR174C	YAR002W YBR048W YCL009C YDR214W YDR450W YFL037W YGL195W YIL094C YJL138C YJR123W YLR441C YML063W YOL120C YOR136W
312	cAMP-dependent protein kinase complex	YIL033C YPL203W
313	Complex 313	YML124C YNL301C	YFL037W YKL104C YOL098C
314	Complex 314	YDR127W YJL008C	YDR214W YGR234W YGR240C YKL104C YLR304C YMR205C
315	AP-1 adaptor complex	YHL019C YKL135C YLR170C YPL259C YPR029C	YBL027W YBL032W YBR084C-A YBR084W YBR196C YDR395W YFL034W YGL147C YGR245C YLR448W YNL069C YOR063W YPL090C YPL220W YPL249C-A YPR102C
316	Complex 316	YDR496C YLL034C YLR449W YNL175C	YBL087C YCL054W YDL031W YDL075W YDR087C YDR101C YDR382W YEL055C YER006W YFL002C YGL030W YGL111W YHR052W YHR088W YKR081C YLL008W YLL045C YLR276C YMR121C YMR242C YMR290C YNL002C YNL061W YOL077C YOL127W YOR063W YOR272W YPL043W YPL093W YPL198W YPL211W YPR102C
317	Complex 317	YJL034W YMR214W
318	Complex 318	YDR141C YNL297C	YGR214W YKL010C
319	Complex 319	YDR434W YKL039W	YGR192C YLR044C YML085C
320	Ribonucleoside-diphosphate reductase complex	YGR180C YJL026W	YDR035W YIL070C YIL103W YJR140C YKL191W YLR355C YOR230W YPL153C
321	Complex 321	YGR175C YNL272C
322	Complex 322	YFL045C YHR128W YPL235W	YBL076C YML085C
323	Complex 323	YLR325C YOL054W	YBR009C YBR048W YFR006W YJR138W YMR176W
324	Complex 324	YIL070C YJR140C YPL153C
325	Complex 325	YDR044W YMR227C	YAL017W YDR167W YDR176W YGL112C YGR094W YGR252W
326	Exosome 3'-5' exoribonuclease complex	YCR035C YDL111C YDR280W YGR095C YGR158C YGR195W YHR069C YNL232W YOL021C YOL142W YOR001W YOR076C	YBL004W YBR121C YDR012W YGL213C YHR081W YIL078W YIR035C YJL109C YLR398C YMR128W YPR189W
327	Complex 327	YLR386W YPL083C	YDL058W YHR203C YIL129C YLR429W
328	Complex 328	YBL030C YKL092C YOR153W	YGL238W YIL070C YIL094C
329	Complex 329	YGR175C	YFL045C YFR009W YHR020W YLL001W YLR044C YLR452C YML085C YNL272C
330	Complex 330	YJL155C YLR345W	YBL075C YDR240C YGR074W YIL129C
331	Complex 331	YDR365C YHR169W YJL033W YLR197W YNR043W	YBL004W YBR031W YBR084C-A YCL037C YCL059C YCR031C YDL014W YDL213C YDR299W YDR382W YDR450W YER074W YER082C YGL171W YGR034W YGR085C YGR135W YHR148W YIL018W YIL069C YJL109C YJL190C YJL191W YJR002W YKR060W YLL011W YLR029C YLR175W YLR186W YLR448W YML063W YML130C YMR128W YMR142C YMR143W YMR194W YNL069C YNL132W YOR078W YOR310C YPL143W YPL217C
332	Complex 332	YKL006W YOR375C	YDR450W YGL147C YGR085C YHL015W YHR010W YJL177W YLL045C YLR215C YMR194W YPL220W
333	Septin complex	YCR002C YDL225W YHR107C YJR076C YJR092W YLR314C	YKL085W
334	Complex 334	YMR315W YOL097C	YLR044C YPL154C
335	AMP-dependent protein kinase complex	YDR028C YDR422C YDR477W YER027C YGL115W	YER129W YER177W YGL208W YLR028C YLR389C
336	Complex 336	YDR214W YKL010C	YFL037W YIL094C YJL138C YJR009C YKR059W YML085C YPL231W
337	Complex 337	YDR145W YER148W YGR274C YML015C YMR005W YMR236W YPL011C	YBR198C YFL034W YGL013C YHR023W YIL129C YMR227C YNL272C YOR174W YPL082C
338	Complex 338	YAL048C YOR284W
339	Complex 339	YFL039C YNL218W
340	Coatomer COPII complex	YIL109C YLR208W YNL049C YPL085W YPR181C	YCR028C-A YDL195W YDR517W YGL076C YGR116W YGR155W YJL034W YLR075W
341	Complex 341	YJL208C YKR079C YMR099C	YIL078W YPL231W
342	Cohesin complex	YFL008W YJL074C	YBL027W YDR127W YDR385W YGR094W YGR180C YJL008C YJL026W YLR196W YMR121C YMR142C YOL041C YOR063W YOR312C YPL090C YPL207W
343	Cyclin-dependent protein kinase complex	YBR135W YBR160W YGR155W YLR079W YPL256C	YDL155W YFR030W YJR045C YKR059W YMR199W
344	Complex 344	YJR009C YPL106C	YAL048C YDL055C YDL188C YLR048W YML028W YOL097C YOR014W YPL226W
345	Complex 345	YDR127W YDR214W	YER090W YGR240C YKL104C YKL211C YLR180W YMR186W
346	Complex 346	YNL272C	YCL010C YDR145W YDR176W YER148W YFL034W YFL039C YGL013C YGR252W YGR274C YHR023W YHR041C YIL129C YOL148C YOR174W
347	Serine palmitoyltransferase complex	YDR062W YMR296C	YBR017C YDR099W YDR502C YEL022W YJR077C YLR180W YLR304C YML085C
348	Complex 348	YGR170W YJR138W YMR176W
349	Complex 349	YER091C YPR074C	YJR093C YLR044C YML028W
350	Sec62/Sec63 complex	YBR171W YLR292C YOR254C YPL094C	YEL036C YLR342W
351	Complex 351	YBR202W YGL001C
352	Complex 352	YDR502C YLR180W	YHL025W YHR020W YJL173C YLR048W YLR304C YLR335W YLR347C
353	Bro1/Snf7 complex	YLR025W YPL084W
354	Complex 354	YBR247C YCL059C YDL148C YDR449C YER082C YGL171W YGR090W YGR145W YLR129W YNL132W YPR144C	YBR084C-A YCL031C YCR057C YDL014W YDR299W YGR128C YGR135W YHR148W YHR169W YJL069C YJR002W YJR123W YKR060W YLR003C YLR029C YLR186W YLR409C YML130C YMR143W YMR229C YPL126W YPR137W
355	Complex 355	YBR105C YDL082W YNL085W
356	Rtg2/Mks1 complex	YGL252C YNL076W	YDR099W YDR388W YER177W
357	Complex 357	YGR218W	YBR017C YGL195W YIL094C YJL130C YJL138C YJR077C YKL145W YLR180W YMR186W YMR235C YMR246W YNL064C
358	Complex 358	YNR031C	YBR025C YBR121C YCL009C YDR188W YDR214W YDR335W YFL045C YFR009W YGL195W YGR175C YGR234W YKL067W YLL001W YMR186W YNL085W YPL231W
359	Complex 359	YOR347C YOR370C
360	Complex 360	YML028W YPR074C	YER091C YKL152C
361	Complex 361	YBR189W YGR214W	YDR025W YEL018W YER102W YPR112C
362	Complex 362	YFL045C YGL167C YPL235W	YBL076C
363	Mitochondrial ribosomal large subunit	YCR046C YDR296W YDR322W YGR220C YJL063C YKL167C YML025C	YBL038W YBR122C YBR152W YBR282W YCR071C YDR116C YDR237W YDR405W YDR462W YDR473C YGR091W YHR147C YIL104C YKR006C YKR085C YLR312W-A YLR439W YMR024W YMR064W YMR098C YMR193W YNL005C YNL177C YNL252C YNL284C YOR150W YPL183W-A YPR100W
364	SKI complex	YGL213C YLR398C YPR189W	YBL061C YBR189W YDL111C YDR012W YDR064W YDR168W YDR280W YDR382W YGL103W YGR158C YHR010W YJL080C YJL190C YJR145C YMR116C YMR242C YOL127W
365	Rvs161/Rvs167 complex	YCR009C YDR388W	YAL005C YBR121C YDR170C YMR192W YMR205C YNL209W YNR031C YOR117W YOR136W YPL249C
366	Complex 366	YJL101C YOR136W YPL061W YPL226W	YOR185C
367	Complex 367	YHR208W YJR148W	YLR259C YNL085W YNL209W YOR201C
368	Complex 368	YBR048W YNL308C	YBR189W YHL015W YIL069C YJL080C YJR145C YKL006W YMR116C YMR230W YNL132W
369	Complex 369	YAL034C YML063W
370	Anaphase-promoting complex, cyclosome	YBL084C YDR118W YHR166C YKL022C YLR102C YLR127C YNL172W YOR249C	YLR249W
371	Complex 371	YNL110C	YBL004W YBR142W YCL054W YDL031W YDL075W YDL082W YDL083C YDR060W YDR101C YDR382W YDR496C YEL054C YER126C YFL002C YFR001W YGL030W YGL103W YGL135W YGL147C YGR034W YGR085C YGR103W YGR281W YHR052W YHR197W YKL009W YLL008W YLL034C YLL045C YLR002C YLR221C YLR276C YML026C YMR049C YNL002C YNL301C YOL077C YOR063W YOR206W YOR234C YOR272W YPL012W YPL043W YPL093W YPL211W YPL249C-A
372	Complex 372	YBL104C YOR349W	YAL016W YGL190C YJR138W YML109W YMR273C
373	Complex 373	YCL017C YER048W-A YGR192C
374	COMPASS, histone H3 methyltransferase protein complex	YAR003W YBR175W YDR469W YHR119W YLR015W YPL138C	YDR069C YJR113C YKL018W
375	Complex 375	YBR052C YDR032C	YLL024C YNL010W YPL231W
376	Complex 376	YFL037W YJR132W YLR106C	YGL001C
377	Complex 377	YBL085W YER165W
378	Complex 378	YDL100C YJL194W
379	Complex 379	YDR430C YLR203C
380	Retromer subcomplex	YHR012W YJL154C YOR069W
381	GPI transamidase complex	YDR331W YLR088W	YDR434W
382	Complex 382	YIL056W YLR150W
383	Complex 383	YOR234C YPR043W	YBR142W YDL031W YDL075W YDL195W YDR337W YDR382W YHR216W YLR150W YML026C YML073C YNL112W YOL120C YOL127W YPL249C-A
384	Complex 384	YIL094C YOR136W	YER110C YPL061W YPL235W
385	Complex 385	YDR460W YOR173W	YCR031C YDL082W YDL136W YDR447C YDR450W YER074W YFR031C-A YGL103W YGL171W YGR034W YGR085C YHL001W YHL033C YIL018W YIL133C YJL177W YLR074C YLR325C YML063W YML073C YMR142C YMR143W YMR194W YOR234C YOR375C YPR043W
386	Complex 386	YML072C YPL220W
387	Complex 387	YGL234W YOR153W	YBR017C YEL022W YHR047C YML029W YML072C YMR012W
388	Pab1/Pan2/Pan3 complex	YER165W YGL094C	YKL025C
389	Complex 389	YJR009C YOL097C	YBL030C YBR109C YDL188C YGL137W YGL206C YGR167W YHR027C YKL060C YKL152C YLR153C YML028W YPL106C YPL226W
390	Complex 390	YJR140C YPL153C
391	Complex 391	YDR127W YER095W YGR234W	YFR030W YNL085W YOR133W YPR010C
392	Ric1/Rgp1 complex	YDR137W YLR039C	YGR192C
393	Complex 393	YGR017W YLR410W	YHL033C YIL133C YKR008W YLR033W YLR048W YMR072W
394	Complex 394	YBR142W YDR060W YLR221C YLR276C YNL002C YOR272W YPL043W	YBR031W YDL075W YDR382W YGR281W YLR029C YMR229C YOL041C YOR234C YOR312C YPL249C-A
395	Complex 395	YAL017W YMR227C
396	Complex 396	YER036C YHL033C	YAL035W YDR418W YJL190C YML073C YNL178W YOR063W
397	Complex 397	YBR205W YDR346C YPR118W
398	Complex 398	YGL125W YPL023C
399	Complex 399	YBL047C YCR030C	YDR348C YFR024C-A YLR189C YNL243W
400	Heteromeric p24 complex 1	YAL007C YAR002C-A YGL200C YML012W	YDL018C YDR087C YGL048C YGR085C YHR110W YJR132W YML124C YOR259C
401	Complex 401	YJL099W YLR330W YMR237W YOR299W	YBL061C YDR495C YDR517W YGL135W YKR027W YLR150W YMR116C YNL224C YOL086C YPL131W YPR080W
402	MIND kinetochore complex	YAL034W-A YBR211C YIR010W	YDR383C YPL233W
403	Complex 403	YOR038C	YDL136W YDR091C YEL054C YGL013C YGL135W YML063W YNL088W YPL143W
404	Far complex	YHL001W YMR029C	YDR050C YLR215C YMR052W YMR134W
405	Signal recognition particle receptor	YDR292C YKL154W
406	Complex 406	YNL175C	YBL038W YBL072C YBR126C YCL037C YCR031C YDL031W YDR074W YDR164C YDR237W YDR322W YDR462W YEL055C YGL049C YGL173C YHL034C YIL104C YIL129C YJL063C YKL182W YKR085C YLR189C YLR196W YLR312W-A YLR367W YML009C YML100W YMR064W YMR229C YMR261C YNL030W YNL132W YNL177C YNL209W YNL284C YOL041C YOL077C YOL139C YOR150W YOR312C YPL012W YPL043W YPL183W-A YPL198W YPL207W YPR100W
407	TFIIIC complex	YAL001C YBR123C YDR362C YGR047C YOR110W YPL007C
408	Complex 408	YBR086C	YBR181C YDL083C YDL171C YDR025W YDR429C YDR450W YGR034W YHL001W YIL018W YIL133C YLR215C YML063W YMR146C YNL301C YOL120C YOR204W YOR234C YPL081W YPL143W YPL249C-A YPR041W YPR102C
409	Complex 409	YDR101C YER006W YER126C YGR245C YKL009W YKR081C YLR449W YNL061W YNR053C YPL093W YPL211W YPR016C
410	Complex 410	YNL301C YPL249C-A	YBR142W YCR031C YDL055C YDL083C YFR031C-A YGL076C YGL103W YGR034W YGR085C YGR094W YIL133C YLL018C YLL045C YLR029C YLR075W YLR221C YML026C YML028W YML124C YMR142C YMR229C YNL069C YOL041C YOR234C YOR272W YPL143W
411	Complex 411	YJR084W	YAL032C YBL074C YBL104C YBR065C YCR063W YDL030W YDL098C YDL209C YDR364C YER013W YIR009W YJR050W YKL173W YLL036C YLR147C YLR275W YML049C YMR288W YOR319W YPL151C YPL213W YPR057W YPR082C YPR101W YPR178W
412	Complex 412	YKL039W YKL092C	YBL030C YDL055C YDL126C YDR141C YDR170C YDR335W YEL022W YFL037W YFR044C YGL195W YGL238W YGR218W YHR020W YIL070C YIL078W YIL094C YJR077C YLR044C YLR180W YML029W YNL064C YNL271C YNL297C YOR153W
413	Gim complexes	YGR078C YLR200W YNL153C
414	Complex 414	YGL232W YOR243C
415	Complex 415	YBR208C YDR069C
416	Complex 416	YJR132W YMR176W
417	Complex 417	YOR349W YPR043W	YDL031W YDL075W YDR101C YDR395W YER006W YER126C YGL030W YGR103W YGR245C YLR002C YLR325C YLR449W YNR053C YOL127W YPL093W YPL211W YPL249C-A YPR102C
418	Complex 418	YGL128C YLR424W	YAL032C YBL026W YBL074C YBL104C YBR055C YBR065C YCL037C YCR063W YDL014W YDL030W YDL043C YDL083C YDL087C YDL098C YDL209C YDR025W YDR416W YER029C YER172C YGL100W YGL120C YGR013W YGR074W YGR091W YGR278W YHR156C YHR165C YIR009W YJL190C YJL203W YJR084W YKL173W YKR022C YLL036C YLR117C YLR147C YLR275W YLR298C YML046W YMR116C YMR125W YMR213W YMR230W YMR240C YNL224C YOL139C YPL151C YPL213W YPR057W YPR082C…
419	Complex 419	YBL039C YHL011C	YDR457W YGL031C YIL078W YJR123W YNL055C YPL220W
420	DNA polymerase epsilon complex	YDR121W YNL262W YPR175W	YAR007C YBL003C YDR083W YER165W YFR013W YGL133W YGL241W YHR203C YKR048C YLR432W YMR078C YNL290W YOL006C YOL094C YOR204W YOR304W YPL090C
421	HAP subcomplex of elongator complex	YGR200C YHR187W YLR384C YPL086C YPL101W	YPL204W
422	Complex 422	YJR132W YML029W YOR160W	YBR196C YHR047C YMR186W
423	ARP2/3 complex	YBR234C YDL029W YIL062C YJR065C YKL013C YLR370C YNR035C	YJL008C YJR064W YNR016C YNR053C
424	Trichostatin A-sensitive class II histone deacetylase complex	YDR295C YNL021W YOR323C YPR179C	YOL090W
425	Complex 425	YHL034C	YCL037C YER102W YGL049C YGL173C YGR250C YHL015W YIR001C YLR367W YML056C YMR230W YOL139C
426	Complex 426	YGL030W YKL067W	YNL178W
427	Complex 427	YBL050W YKL196C YMR197C YOR036W	YDR264C YOR212W
428	RSC, abundant chromatin remodeling complex	YCR052W YDR303C YFR037C YGR056W YIL126W YKR008W YLR033W YLR321C YLR357W YML127W YMR091C YPR034W	YBL003C YBR009C YBR049C YBR245C YBR289W YDR073W YDR224C YDR225W YER148W YFL049W YFR013W YGL013C YGL133W YGL241W YGR275W YHL025W YHR056C YIL056W YJL176C YKR001C YLR150W YMR033W YMR072W YMR106C YMR284W YNR023W YOL006C YOR290C YOR304W YPL016W YPL082C
429	38S HOPS complex	YAL002W YDL077C YDR080W YLR148W YLR396C YMR231W YPL045W	YHR047C YKL181W
430	Complex 430	YER007C-A YJR014W	YBL072C YJR145C YKL028W YLR441C YML063W YNL055C YNL178W
431	Complex 431	YDR091C YOR096W
432	Complex 432	YDR471W YPL009C	YBR084W YBR263W YDR101C YGL099W YGR103W YIL018W YLR029C YLR340W
433	Complex 433	YGR155W YJR045C YNL078W YOL070C	YKR048C
434	Complex 434	YBL076C YDL100C YHR019C
435	Complex 435	YER103W YER164W	YGL207W YKL088W YMR172W YOR039W
436	Complex 436	YPR057W	YBR055C YBR119W YDL030W YDL043C YDL087C YDR235W YDR240C YER112W YGR013W YGR074W YGR075C YGR162W YIL061C YJL203W YJR084W YKL012W YLR147C YLR275W YML049C YMR125W YMR240C YMR288W YOR308C YPL178W YPR082C
437	Complex 437	YDR001C YDR099W	YAL017W YDR062W YDR069C YER177W YGL207W YGL252C YMR296C YNL076W YNL088W
438	Complex 438	YNR046W YNR050C YOL124C	YDR140W YJL034W YOR164C
439	Complex 439	YBR049C YIL056W	YDR224C YDR303C YGR047C YHR056C YHR203C YLR150W YLR357W
440	Complex 440	YDR060W YFL002C YHR052W YOL077C YOR206W YOR272W YPL043W	YBR142W YDR496C YER006W YHR010W YHR085W YLL008W YLR002C YNL061W YPL211W YPL249C-A
441	Vps34 PtdIns 3 kinase complex II	YBR097W YLR240W YLR360W YPL120W
442	Complex 442	YDR068W YDR483W
443	Complex 443	YJR064W YNL212W	YCL009C YDL047W YDR188W YIL142W YJL008C YNR016C
444	Complex 444	YJR045C YLR203C	YBL047C YBR086C YCR030C YDL112W YDR430C YFR030W YGR155W YGR254W YHR179W YPL256C
445	Mediator complex, SRB subcomplex of RNA polymerase II	YBR193C YBR253W YCR081W YDR308C YDR443C YER022W YGL025C YGL151W YGR104C YHR041C YHR058C YLR071C YMR112C YNL236W YNR010W YOL051W YOL135C YPR070W YPR168W	YBL027W YBR081C YBR169C YCL010C YDL136W YDR176W YDR359C YDR392W YDR447C YDR448W YFR019W YGL030W YGL066W YGR252W YHL033C YHR147C YJL177W YJL191W YKL006W YKR095W YLR055C YML007W YMR223W YNR023W YOL120C YOL148C YOR174W YPL042C YPL143W YPL254W
446	Complex 446	YDR127W YGR214W YGR240C
447	Complex 447	YHR148W YLR003C
448	Complex 448	YGL030W YGR281W
449	Complex 449		YDR190C YDR335W YDR341C YDR385W YER103W YFL013C YFL039C YFR030W YGL206C YGL238W YGR167W YGR218W YHR128W YIL094C YJL008C YJL130C YKL010C YKL067W YKR059W YLL018C YLL040C YNL059C YPL053C YPL218W YPL240C
450	Complex 450	YGL156W	YBR154C YDL160C YNL151C YNL248C YOR116C YOR210W YOR341W YPR010C YPR032W YPR110C YPR190C
451	Complex 451	YDL171C YJR123W YLR075W
452	Complex 452	YGR086C YKL142W YLR287C
453	Complex 453	YCL024W YDR507C	YBR196C YDR064W YDR174W YDR381W
454	Complex 454	YBR025C YKL081W
455	Frs1/Frs2 phenylalanyl-tRNA synthetase complex	YFL022C YLR060W	YDL015C
456	Complex 456	YGL234W YNL178W
457	Complex 457		YBL087C YCL054W YDL031W YDR060W YDR087C YER139C YGL135W YGL147C YGR085C YKL172W YKR081C YLL008W YLL034C YLL045C YLR276C YNL061W YNR053C YOL127W YPL211W
458	Complex 458	YJL052W YLR355C	YPL218W
459	RNA polymerase II general trancription factor TFIID	YBR198C YGR274C YML015C YMR005W YPL011C	YBR081C YCR042C YDR044W YDR145W YDR167W YER148W YGL112C YHR023W YKR001C YML114C YMR227C YMR230W YMR236W YOR174W YPL129W
460	Complex 460	YAL012W YMR235C
461	Complex 461	YJR064W YOR187W
462	Oligosaccharyl-transferase complex	YEL002C YGL022W YJL002C YMR149W	YKL181W YML130C YMR146C
463	Processing peptidase complex	YHR024C YLR163C	YLR172C YLR448W YOR133W
464	F0/F1 ATP synthase	YBL099W YBR039W
465	Complex 465	YJL101C YOR185C YPL226W
466	Complex 466	YNL085W	YBR105C YDL033C YDR171W YER086W YER095W YGL016W YLR259C YNL055C YOR151C YOR201C YPR010C YPR035W YPR184W
467	Complex 467	YJR066W YLR373C YPL128C	YDL014W YDR083W YER151C YGL049C YLR197W YNR051C YOL139C YOR290C
468	Complex 468	YDL213C YDR365C YNR043W YOR078W YPL217C	YBL004W YBR084C-A YCL059C YDL148C YDR299W YDR382W YGL171W YGR034W YGR085C YGR128C YGR145W YHR148W YHR169W YJL033W YJL190C YJR002W YKR060W YLL011W YLR029C YLR175W YLR197W YLR222C YML130C YMR143W YNL075W YNL132W YOR210W YOR310C YPL143W YPR137W
469	Complex 469	YGR034W YGR281W YLR221C	YBR142W YDL075W YDL083C YDR060W YDR382W YER074W YFR031C-A YGL030W YGL031C YGL103W YGL135W YIL018W YJL177W YLR276C YLR367W YML026C YOR272W YPL012W YPL043W YPL249C-A
470	Ctf18/Rfc2/Rfc3/Rfc4/Rfc5 complex	YBR087W YNL290W YOL094C YOR144C YOR217W	YBL035C YBR181C YDL058W YDR121W YIR008C YJR068W YKL045W YLL040C YLR048W YLR432W YMR078C YNL102W YNL262W YPR175W
471	Complex 471	YBL061C YDR471W
472	Complex 472	YDL031W YDR496C YLR276C YNL175C YPL043W	YEL055C YER006W YHR010W YLL008W YLL034C YNL002C YOL127W YPL012W YPL198W YPL211W
473	Complex 473	YDR314C YPR032W	YBL039C YDL007W YDL097C YER021W YFR004W YFR052W YGL156W YHL030W YHR027C YHR200W YML073C YOR261C
474	Complex 474	YDR225W YLR183C
475	Complex 475	YLR333C	YBR189W YDR447C YGL252C YGR145W YHR010W YKL101W YKR059W YMR143W YMR194W YNL076W YNL132W YNL287W YOR096W YPL081W
476	Vps27/Hse1 protein complex	YHL002W YNR006W
477	Complex 477	YKL010C	YCL009C YGR175C YGR240C YHR020W YJL008C YJR009C YLL001W YMR205C YPR080W
478	eIF4A	YJL138C YKR059W	YBL023C YBL039C YBR265W YNL076W YPR035W
479	Complex 479	YDR150W YDR335W YKL104C
480	Complex 480	YGR234W YPL106C	YGR155W
481	Complex 481	YAL026C YOR153W	YML029W YML072C
482	Complex 482	YGR175C YKL081W	YBR025C YGR240C YHR020W YNL272C
483	Complex 483	YKR028W YPL049C
484	Complex 484	YER031C YER136W YKR014C	YDR328C YFL038C YMR258C
485	Complex 485	YKL092C YKL142W YKR066C	YGR086C
486	Complex 486	YOL098C YOR133W
487	Complex 487	YBR202W YMR109W	YAL029C YBR109C YBR130C YBR177C YEL055C YFL039C YGL106W YHR023W YIL034C YIL070C YJR132W YKL007W YKL130C YLR274W YLR429W YOR153W YOR326W YPL153C
488	Complex 488	YBR025C YGL039W	YBR175W YDL033C
489	Complex 489	YDR283C YKL143W YML091C
490	Complex 490	YCR095C YHL029C YNL032W YNL099C
491	Complex 491	YBR263W YPL009C	YDL136W YDR450W YDR460W YDR471W YER074W YFR031C-A YGR034W YGR085C YGR103W YGR204W YIL018W YIL133C YMR142C YNL069C YNL112W YNL178W YNL301C YOL120C YOL127W YOR173W YOR234C YPL093W YPL143W YPL249C-A

## Sheet: Gavin complex isoforms
Set of 5979 complex isoforms originating from Gavin et al., Nature 2006
ID	Complex name	Protein components
"1.1"	U1 snRNP	YBR119W YDL087C YDR235W YDR240C YGR013W YHR086W YIL061C YKL012W YLR147C YLR275W YLR298C YML046W YMR125W YPL178W
"1.1.1"	U1 snRNP	YBR119W YDL087C YDR235W YDR240C YGR013W YHR086W YIL061C YJR084W YKL012W YLR275W YLR298C YML046W YPR057W
"1.1.2"	U1 snRNP	YBR119W YDL087C YDR235W YDR240C YGR013W YHR086W YIL061C YKL012W YLR226W YLR275W YLR298C YLR430W YMR125W YNL251C YPL178W YPL190C YPR057W YPR161C
"1.1.2.1"	U1 snRNP	YBR119W YDR225W YDR235W YGR013W YIL061C YJL080C YKL012W YLR226W YLR430W YMR125W YNL251C YPL178W YPL190C YPR057W YPR161C
"1.1.2.2"	U1 snRNP	YBR119W YDL087C YDL175C YDR235W YDR240C YGR013W YGR074W YHR086W YIL061C YJL050W YJL080C YKL012W YLR226W YLR298C YLR430W YML046W YMR125W YNL251C YOL115W YPL178W YPL190C YPR057W YPR161C
"1.1.2.3"	U1 snRNP	YBR119W YDL043C YDR235W YDR240C YDR432W YGL049C YGR013W YHR086W YIL061C YKL012W YLR430W YMR125W YNL251C YPL178W YPL190C
"1.1.3"	U1 snRNP	YBR119W YDL030W YDL043C YDL087C YDR235W YDR240C YER029C YGR013W YGR074W YHR086W YIL061C YIR009W YJL203W YJR084W YKL012W YLR147C YLR275W YLR298C YML046W YML049C YMR125W YMR240C YMR288W YOR319W YPL178W YPL213W
"1.1.3.1"	U1 snRNP	YBL074C YBR055C YBR119W YBR152W YDL030W YDL043C YDL087C YDL098C YDR235W YDR240C YDR473C YER029C YGR013W YGR074W YGR075C YGR091W YHR086W YHR165C YIL061C YIR009W YJL203W YJR084W YKL012W YKL173W YLR147C YLR275W YLR298C YML046W YML049C YMR240C YMR288W YOR308C YOR319W YPL213W YPR082C YPR178W
"1.1.3.2"	U1 snRNP	YBL104C YBR119W YDL030W YDL043C YDL087C YDR235W YDR240C YER029C YER172C YGR013W YGR074W YHR086W YIL061C YIR009W YJL203W YJR084W YKL012W YLR298C YML046W YML049C YMR240C YMR288W YOR319W YPL213W YPR101W
"1.1.3.3"	U1 snRNP	YBL104C YBR119W YDL087C YDL098C YDR235W YER029C YGR013W YGR162W YHR086W YIL061C YIR009W YJL203W YKL012W YLR298C YML046W YML049C YMR125W YMR240C YMR288W YOR319W YPL178W YPL213W YPR101W
"1.1.3.4"	U1 snRNP	YBR119W YDL030W YDL043C YDL087C YDR235W YDR240C YER029C YGR013W YGR074W YHR086W YIL061C YIR009W YJL203W YJR084W YKL012W YLR147C YLR275W YLR298C YML046W YML049C YMR240C YMR288W YOR319W YPL213W YPR057W
"1.1.3.4.1"	U1 snRNP	YBL104C YBR119W YDL030W YDL043C YDL087C YDR235W YDR240C YDR432W YER029C YGR013W YGR074W YHR086W YIL061C YIR009W YJL203W YJR084W YKL012W YLR275W YLR298C YML046W YML049C YMR240C YMR288W YNL069C YOR319W YPL178W YPL213W YPR057W
"1.1.4"	U1 snRNP	YBR119W YDL087C YDR235W YDR240C YGR013W YHR086W YIL061C YKL012W YLR275W YLR298C YML046W YMR125W YPL178W
"1.1.5"	U1 snRNP	YBR119W YDL087C YDR235W YDR240C YGR013W YHR086W YIL061C YJR084W YKL012W YLR147C YLR275W YLR298C YML046W YMR125W YPL178W YPR057W
"1.1.5.1"	U1 snRNP	YBR119W YDL087C YDR235W YDR240C YDR432W YGR013W YHR086W YIL061C YJR084W YKL012W YLR298C YML046W YPL178W YPR057W
"1.1.5.2"	U1 snRNP	YBR119W YDL087C YDR235W YDR240C YER029C YGR013W YHR086W YIL061C YKL012W YLR147C YLR275W YLR298C YML046W YMR125W YPL178W
"1.2"	U1 snRNP	YBR119W YDL087C YDR235W YDR240C YER029C YGR013W YGR074W YHR086W YIL061C YKL012W YLR275W YLR298C YML046W
"1.3"	U1 snRNP	YBR119W YDL087C YDR235W YDR240C YDR432W YGR013W YGR074W YHR086W YIL061C YKL012W YLR147C YLR298C YML046W YMR125W YPL178W
"1.3.1"	U1 snRNP	YBR119W YDL087C YDR235W YDR240C YDR432W YER029C YER165W YGL094C YGR013W YGR074W YHR086W YIL061C YKL012W YLR298C YML046W YPL178W
"1.3.1.1"	U1 snRNP	YBR119W YDL087C YDR235W YDR432W YER029C YGR013W YHR086W YIL061C YKL012W YLR298C YPL178W
"1.3.1.2"	U1 snRNP	YBR119W YDL087C YDR235W YDR240C YER029C YGR013W YGR074W YHR086W YIL061C YKL012W YLR298C YML046W
"1.3.1.2.1"	U1 snRNP	YBR119W YDL087C YDR235W YDR240C YGL094C YGR013W YHR086W YIL061C YKL012W YLR298C
"1.3.1.2.2"	U1 snRNP	YBR119W YDL087C YDR235W YDR240C YER029C YGR013W YHR086W YIL061C YKL012W YLR298C YPR057W
"1.3.1.2.3"	U1 snRNP	YBR119W YDR235W YDR240C YER029C YGR013W YGR074W YKL012W YLR298C YML046W
"1.3.1.3"	U1 snRNP	YBR119W YDL087C YDR235W YDR240C YGR013W YGR074W YHR086W YIL061C YKL012W YLR298C YML046W
"1.3.1.4"	U1 snRNP	YBR119W YDL087C YDR235W YDR240C YDR432W YGR013W YHR086W YIL061C YKL012W YLR298C YML046W YPL178W
"1.3.1.4.1"	U1 snRNP	YBR119W YDR235W YDR432W YGR013W YHR086W YIL061C YKL012W YML046W YPL178W
"1.3.1.5"	U1 snRNP	YBR119W YDL087C YDR235W YDR240C YGL094C YGR013W YGR074W YHR086W YIL061C YKL012W YLR298C YML046W YMR125W
"1.3.1.6"	U1 snRNP	YBR119W YDL087C YDR235W YDR240C YGL094C YGR013W YHR086W YIL061C YKL012W YLR298C YML046W YOL001W
"1.3.1.7"	U1 snRNP	YBR119W YDL087C YDR235W YDR240C YDR432W YER029C YER165W YGL094C YGR013W YGR074W YHR086W YIL061C YJR084W YKL012W YLR147C YLR298C YML046W YPL178W YPR057W
"1.3.2"	U1 snRNP	YBR119W YDL087C YDR235W YDR240C YDR432W YER029C YGR013W YGR074W YHR086W YIL061C YKL012W YLR147C YLR298C YML046W YMR125W YPL178W
"1.3.2.1"	U1 snRNP	YBR119W YDL087C YDR235W YDR240C YER029C YGR013W YGR074W YHR086W YIL061C YKL012W YLR147C YLR298C YML046W
"1.3.2.2"	U1 snRNP	YBR119W YCL037C YDL087C YDR235W YDR240C YDR432W YER029C YGR013W YGR074W YGR162W YHR086W YIL061C YJL190C YKL012W YLR226W YLR298C YML046W YMR125W YPL178W YPR057W YPR161C
"1.3.2.2.1"	U1 snRNP	YBR119W YDL087C YDR235W YDR240C YDR432W YER029C YGR013W YGR074W YHR086W YIL061C YKL012W YLR298C YML046W YMR125W YPL178W
"1.3.2.2.1.1"	U1 snRNP	YBR119W YDL087C YDR235W YDR432W YER029C YGR013W YHR086W YIL061C YIR009W YKL012W YLR298C YLR424W YMR125W YPL178W YPL213W YPR101W
"1.3.2.2.2"	U1 snRNP	YBR119W YDL087C YDR225W YDR235W YDR240C YGR013W YHR086W YIL061C YKL012W YLR226W YLR275W YLR298C YML046W YMR125W YPL178W YPR057W YPR161C
"1.3.2.2.2.1"	U1 snRNP	YBR119W YDL087C YDR235W YDR240C YER165W YGL094C YGR013W YHR086W YIL061C YKL012W YLR147C YLR226W YLR275W YLR298C YML046W YMR125W YPR057W YPR161C
"1.3.2.3"	U1 snRNP	YBR119W YDL087C YDR235W YDR240C YER029C YGR013W YHR086W YIL061C YKL012W YLR147C YLR298C YML046W YPR101W
"1.3.3"	U1 snRNP	YBR055C YBR119W YDL087C YDR235W YDR240C YGR013W YGR074W YHR086W YIL061C YKL012W YLR147C YLR298C YML046W YMR125W
"1.3.4"	U1 snRNP	YBR119W YDL087C YDR235W YDR240C YDR432W YGR013W YGR074W YHR086W YIL061C YKL012W YLR147C YLR298C YML046W YPL178W
"1.3.5"	U1 snRNP	YBR119W YDL087C YDR235W YDR240C YGR013W YGR074W YHR086W YIL061C YKL012W YLR298C YML046W YMR125W YPR057W
"10.1"	Complex 10	YDR457W YKL029C YML124C
"10.1.1"	Complex 10	YDR188W YER070W YKL029C YLR153C YML124C
"10.1.1.1"	Complex 10	YDR188W YDR385W YER070W YER086W YKL029C YLR153C YLR259C YML124C YOR133W
"10.1.2"	Complex 10	YKL029C YML124C
"10.1.3"	Complex 10	YDR188W YKL029C YML124C
"10.1.3.1"	Complex 10	YDL185W YDR188W YKL029C YML124C
"10.1.3.2"	Complex 10	YDR188W YER036C YER086W YFR009W YFR040W YKL029C
"10.1.3.2.1"	Complex 10	YER086W YFR009W YFR040W YKL029C YML124C
"10.1.4"	Complex 10	YDR457W YFR009W YKL029C YML124C
"10.1.4.1"	Complex 10	YDR188W YFR009W YGL195W YKL029C YML124C
"10.1.4.1.1"	Complex 10	YBR121C YDR188W YFR009W YGR234W YKL029C YLR106C YML124C
"10.1.4.1.2"	Complex 10	YDR188W YFR009W YKL029C YML124C
"10.1.5"	Complex 10	YDR127W YDR457W YER086W YKL029C
"10.1.5.1"	Complex 10	YDR127W YDR457W YKL029C
"10.2"	Complex 10	YBL076C YBR121C YDR335W YDR341C YDR457W YGR204W YHR128W YKL029C YKL067W YLL018C YPL218W
"10.2.1"	Complex 10	YBR121C YDL112W YDR341C YDR457W YFL045C YFR009W YGL195W YGR204W YHR128W YKL029C YKL067W YKL182W YLL018C YLL040C YML124C YPL218W
"10.2.1.1"	Complex 10	YBL076C YBR121C YDL112W YDR335W YDR341C YDR457W YFL045C YFR009W YGL195W YGR204W YHR128W YKL029C YKL067W YKL182W YLL018C YLL040C YPL218W
"10.2.1.1.1"	Complex 10	YBL076C YBR121C YDR335W YDR341C YDR457W YGR204W YHR128W YKL029C YKL067W YLL018C YLL040C YPL218W
"10.2.1.1.1.1"	Complex 10	YBR121C YDR341C YGR204W YHR128W YKL067W YLL018C YLL040C YPL218W
"10.2.1.1.1.2"	Complex 10	YBL076C YDR341C YDR457W YHR128W YJL052W YKL029C YKL067W YLL018C YLL040C YPL218W YPL240C
"10.2.1.1.2"	Complex 10	YBL076C YDL112W YDR335W YDR341C YDR457W YFR009W YGL195W YGR204W YHR128W YJL052W YKL029C YKL067W YKL104C YKL182W YLL018C YLL040C YPL218W YPL240C
"10.2.1.1.2.1"	Complex 10	YBL076C YDR335W YDR341C YDR457W YHR128W YJL052W YKL029C YKL067W YLL018C YLL040C YPL218W YPL240C
"10.2.1.2"	Complex 10	YBR121C YDL055C YDL112W YDR341C YDR457W YER086W YFL045C YFR009W YGL195W YGR204W YHR128W YKL029C YKL067W YKL104C YKL182W YLL018C YLL040C YML085C YML124C YNL301C YNR016C YPL235W
"10.2.2"	Complex 10	YBL039C YBL076C YDL112W YDR335W YDR341C YDR457W YHL011C YHR128W YJL052W YKL029C YKL067W YKL104C YKL182W YLL018C YLL040C YPL231W
"10.2.2.1"	Complex 10	YBL039C YBL076C YDL112W YDR035W YDR335W YDR341C YDR457W YHL011C YHR128W YJL052W YKL029C YKL067W YKL104C YKL182W YLL018C YLL040C YLR355C YPL218W YPL231W
"10.2.3"	Complex 10	YBL076C YBR121C YDR127W YDR341C YDR457W YGR240C YHR128W YKL029C YKL067W YLL018C YLL040C YLR355C YMR186W
"10.2.3.1"	Complex 10	YBL076C YDL112W YDR341C YDR457W YGR204W YHR128W YKL029C YKL067W YLL018C YLL040C YLR355C YNR016C
"10.2.3.1.1"	Complex 10	YBL076C YDL112W YDR335W YDR341C YDR457W YHR128W YJL052W YKL029C YKL067W YLL018C YLR355C YNR016C YPL218W
"10.2.3.2"	Complex 10	YBL076C YBR121C YDR127W YDR335W YDR341C YDR457W YGL030W YGL238W YGR204W YGR214W YGR240C YHR128W YJL052W YKL067W YLR355C YML085C YNL287W
"10.2.4"	Complex 10	YBL076C YBR121C YDR335W YDR341C YDR457W YFL045C YGR204W YHR128W YKL029C YNL287W YNR016C YPL218W YPL235W
"10.2.5"	Complex 10	YBL076C YBR121C YDR341C YDR457W YGR204W YHR128W YKL067W YLL018C YLR355C YPL218W YPL240C
"10.3"	Complex 10	YDL143W YDR335W YDR457W YKL029C
"10.3.1"	Complex 10	YDL143W YDR457W YKL029C
"10.3.1.1"	Complex 10	YBL076C YDL143W YKL029C
"10.3.1.1.1"	Complex 10	YDL143W YEL022W YKL029C
"10.3.1.1.2"	Complex 10	YBL076C YER086W YKL029C YLL018C
"100.1"	Yeats nexin complex	YDL113C YDR425W YJL036W
"100.1.1"	Yeats nexin complex	YDR425W YJL036W YNL243W
"101.1"	Complex 101	YHR169W YMR143W
"102.1"	Complex 102	YDL167C YDR432W
"102.1.1"	Complex 102	YDL167C YDR432W YIL069C
"103.1"	Complex 103	YGR250C YIR001C
"103.1.1"	Complex 103	YER165W YGL049C YGR250C YIR001C
"103.1.1.1"	Complex 103	YER165W YGR250C YIR001C YML117W
"103.1.1.2"	Complex 103	YER165W YGL049C YIR001C YLR430W YML117W YNL251C
"103.1.1.2.1"	Complex 103	YER165W YGL049C YIR001C YML117W
"103.1.1.2.1.1"	Complex 103	YER165W YGL049C YML117W YOL139C
"103.1.1.3"	Complex 103	YER165W YGL049C YIR001C
"103.1.1.3.1"	Complex 103	YGL049C YIR001C
"103.1.1.4"	Complex 103	YBL085W YER165W YGR250C YIR001C
"103.1.1.5"	Complex 103	YGL049C YGR250C YIR001C YJL005W YNL138W
"103.1.2"	Complex 103	YGR192C YGR250C YIR001C
"104.1"	Complex 104	YBR127C YDL185W YKL080W
"104.1.1"	Complex 104	YBR127C YHR039C-A YKL080W
"104.1.1.1"	Complex 104	YBR127C YHR039C-A
"104.1.1.2"	Complex 104	YBR127C YHR039C-A YJR033C
"104.1.1.2.1"	Complex 104	YBR127C YHR039C-A YJR033C YLR447C
"104.1.1.3"	Complex 104	YBR127C YDL185W YHR039C-A YKL080W YOR332W
"105.1"	Complex 105	YDL167C YJR138W
"105.1.1"	Complex 105	YDL167C YJL033W YJR138W
"105.1.1.1"	Complex 105	YDL167C YJL033W
"105.1.1.2"	Complex 105	YDL167C YHR203C YJL033W
"106.1"	Complex 106	YEL013W YJL012C YOR270C
"106.1.1"	Complex 106	YEL013W YJL012C YNL271C
"106.1.1.1"	Complex 106	YCR012W YEL013W YJL012C
"106.1.1.1.1"	Complex 106	YCR012W YEL013W
"106.1.1.2"	Complex 106	YEL013W YNL271C
"106.1.1.2.1"	Complex 106	YCR012W YEL013W YML072C YNL271C
"106.1.1.3"	Complex 106	YJL012C YNL271C
"106.1.2"	Complex 106	YEL013W YJL012C YKL060C
"106.1.2.1"	Complex 106	YEL013W YKL060C
"106.1.3"	Complex 106	YEL013W YOR270C
"106.1.4"	Complex 106	YEL013W YJL012C YNL271C YOR270C
"106.1.4.1"	Complex 106	YEL013W YGR281W YJL012C YML024W YOR270C
"106.1.5"	Complex 106	YEL013W YJL012C
"106.1.6"	Complex 106	YEL013W YLR044C YOR270C
"107.1"	Complex 107	YGR178C YHR121W
"107.1.1"	Complex 107	YDR171W YGR178C YHR121W
"107.1.1.1"	Complex 107	YGR178C YHR121W YHR174W
"107.1.1.1.1"	Complex 107	YGR178C YHR121W YLR340W
"107.1.1.1.1.1"	Complex 107	YGR178C YLR340W
"107.1.1.1.2"	Complex 107	YBL075C YGR178C YHR121W YNL088W
"107.1.1.2"	Complex 107	YDR171W YGR178C YHR121W YPR035W
"107.1.1.3"	Complex 107	YDR171W YGR178C
"108.1"	Complex 108	YDR233C YPL154C
"109.1"	Complex 109	YDR394W YML124C
"11.1"	Complex 11	YLR367W YML026C YOR056C
"11.1.1"	Complex 11	YBL072C YBR048W YBR189W YGR081C YLL011W YLR367W YOR056C
"11.1.2"	Complex 11	YBL072C YER155C YGR054W YLR367W YML026C YOR056C
"11.1.2.1"	Complex 11	YBL072C YER155C YGR054W YLR264W YNL207W YOR056C YOR293W
"11.1.3"	Complex 11	YBR048W YLR367W YOR056C
"11.1.3.1"	Complex 11	YBL072C YBR048W YOR056C
"11.1.3.1.1"	Complex 11	YBL072C YBR247C YOR056C
"11.1.3.1.1.1"	Complex 11	YBL072C YBR247C YCL059C YCR057C YDR449C YHR148W YLL011W YLR186W YOR056C YPR144C
"11.1.3.1.1.2"	Complex 11	YBR247C YLR367W YOR056C
"11.1.3.1.1.3"	Complex 11	YBR247C YCR031C YNL075W YOR056C
"11.1.3.2"	Complex 11	YLR367W YNL207W YOR056C YOR145C YOR290C
"11.1.4"	Complex 11	YBR142W YDL075W YGL030W YLR367W YML026C
"11.2"	Complex 11	YKR057W YML026C YOR056C
"11.2.1"	Complex 11	YBL072C YDR064W YDR447C YML026C YOR056C
"11.2.1.1"	Complex 11	YBL072C YDR064W YML026C YOR056C
"11.2.1.1.1"	Complex 11	YDR064W YML026C YOR056C
"11.2.1.1.1.1"	Complex 11	YBR189W YBR247C YDL060W YDR064W YGR081C YOR056C
"11.2.1.1.1.1.1"	Complex 11	YBR048W YBR247C YDL060W YGR081C YIL069C YLR367W YOR056C
"11.2.1.1.1.2"	Complex 11	YDR064W YOR056C
"11.2.1.1.2"	Complex 11	YBL072C YML026C YOR056C
"11.2.2"	Complex 11	YML026C YOR056C
"11.2.2.1"	Complex 11	YBR048W YIL069C YML026C YOR056C
"11.2.2.1.1"	Complex 11	YIL069C YML026C YOR056C
"11.2.2.1.1.1"	Complex 11	YER074W YML026C YOR056C
"11.2.3"	Complex 11	YKR057W YLR264W YLR367W YML026C YOR056C
"11.2.4"	Complex 11	YKR057W YML026C
"110.1"	Complex 110	YDL167C YML117W
"110.1.1"	Complex 110	YDL167C YDR432W YGR162W YIR001C YML117W
"111.1"	Mannan Polymerase II	YDR245W YEL036C YGR132C YGR231C YJL183W YJR075W YPL050C
"111.1.1"	Mannan Polymerase II	YDR245W YEL036C YGL167C YGR132C YGR231C YJL183W YJR075W YLR342W YPL050C
"111.1.1.1"	Mannan Polymerase II	YDR245W YEL036C YJL183W YJR075W YLR342W YPL050C
"111.1.1.2"	Mannan Polymerase II	YDR245W YEL036C YGL167C YGR132C YGR231C YJL183W YJR075W YPL050C
"111.1.1.2.1"	Mannan Polymerase II	YDR245W YEL022W YEL036C YGR132C YGR231C YJL183W YJR075W YPL050C
"111.1.1.3"	Mannan Polymerase II	YDR245W YEL036C YGL167C YGR231C YJL183W YJR075W YLR342W YPL050C
"111.1.1.3.1"	Mannan Polymerase II	YDR245W YEL036C YGL167C YJL183W YJR075W YLR342W YPL050C
"111.1.2"	Mannan Polymerase II	YDR245W YEL036C YER017C YGR132C YGR231C YJL183W YJR075W YMR089C YPL050C
"111.1.2.1"	Mannan Polymerase II	YDR245W YEL036C YER017C YGL167C YGR132C YGR231C YJL183W YJR075W YMR089C YPL050C
"111.1.3"	Mannan Polymerase II	YDR245W YEL036C YJL183W YJR075W YPL050C
"111.1.3.1"	Mannan Polymerase II	YDR245W YEL036C YJL183W YJR075W YKR031C YPL050C
"111.1.3.2"	Mannan Polymerase II	YDR012W YDR245W YEL036C YJL183W YJR075W YPL050C
"112.1"	Complex 112	YNR050C YOR164C
"112.1.1"	Complex 112	YAL005C YNR050C YOR164C
"112.1.2"	Complex 112	YDR516C YNR050C YOR164C
"113.1"	SNARE complex	YGL098W YGL145W YLR268W YLR440C YNL258C YOR075W
"113.1.1"	SNARE complex	YGL098W YGL145W YIL078W YLR268W YLR440C YNL258C YOR075W
"113.1.1.1"	SNARE complex	YGL098W YGL145W YLR268W YLR440C YNL258C YOL086C YOR075W
"113.1.1.1.1"	SNARE complex	YGL098W YGL145W YLR440C YNL258C YOL086C YOR075W
"113.1.1.1.2"	SNARE complex	YGL098W YGL145W YJL194W YLR268W YLR440C YNL258C YOL086C YOR075W
"113.1.1.1.2.1"	SNARE complex	YGL098W YGL145W YJL194W YLR440C YNL258C YOR075W
"113.1.1.2"	SNARE complex	YGL098W YGL145W YKL196C YLR440C YNL258C YOR036W YOR075W
"113.1.1.2.1"	SNARE complex	YGL098W YGL145W YKL196C YLR440C YNL258C YOR075W
"113.1.1.2.1.1"	SNARE complex	YGL098W YGL145W YKL196C YLR268W YLR440C YNL258C YOR075W
"113.1.1.2.1.1.1"	SNARE complex	YGL098W YGL145W YKL196C YLR268W YLR342W YLR440C YMR197C YNL258C YOR036W YOR075W
"113.1.1.2.1.1.1.1"	SNARE complex	YGL098W YGL145W YKL196C YLR268W YLR440C YMR197C YNL258C YOL086C YOR036W YOR075W
"114.1"	Golgi associated retrograde protein complex	YDR027C YDR484W YJL029C YJL034W
"114.1.1"	Golgi associated retrograde protein complex	YDR027C YDR484W YJL029C YJL034W YMR214W
"114.1.2"	Golgi associated retrograde protein complex	YDR027C YDR484W YJL029C
"115.1"	Complex 115	YIL143C YOR168W YOR352W
"116.1"	Complex 116	YAL034C YJR123W
"117.1"	Complex 117	YGL031C YGR214W
"117.1.1"	Complex 117	YDR447C YGL031C YGR214W
"117.1.1.1"	Complex 117	YDR447C YGL031C YGR214W YHR019C YMR012W
"117.1.2"	Complex 117	YGL031C YGR214W YJL066C YMR203W
"117.1.2.1"	Complex 117	YDR447C YGL031C YGR214W YJL066C YMR203W
"117.1.2.1.1"	Complex 117	YDR447C YGL031C YGR214W YHR019C YJL066C YLR075W YLR333C YMR012W YMR203W
"117.1.3"	Complex 117	YGL031C YGR214W YIL022W
"117.1.3.1"	Complex 117	YGL031C YIL022W
"118.1"	Complex 118	YLR304C YMR246W
"119.1"	Complex 119	YER165W YML117W
"12.1"	Complex 12	YBL003C YBR245C YFR013W YKR001C YMR072W YPL082C
"12.1.1"	Complex 12	YBR049C YBR245C YDR190C YER148W YFR013W YIL056W YKR001C YMR072W YPL082C
"12.1.1.1"	Complex 12	YBR245C YDR190C YER148W YFR013W YKR001C YPL082C
"12.1.1.1.1"	Complex 12	YBR009C YBR245C YDR190C YER148W YFR013W YPL082C
"12.1.1.1.1.1"	Complex 12	YBR009C YBR245C YDR190C YFR013W
"12.1.1.1.2"	Complex 12	YBR245C YDR174W YDR190C YFR013W YPL082C
"12.1.1.1.3"	Complex 12	YBR245C YFR013W YKR001C YPL082C
"12.1.1.2"	Complex 12	YBL003C YBR009C YBR049C YBR245C YDR190C YFR013W YMR072W YOR207C YPL082C
"12.1.2"	Complex 12	YBR245C YFR013W YKR001C YMR072W YPL082C
"12.1.2.1"	Complex 12	YBR245C YFR013W YMR072W YPL082C
"12.1.2.2"	Complex 12	YBR245C YFR013W YKR001C YMR072W
"12.2"	Complex 12	YER148W YKR001C YPL082C
"12.2.1"	Complex 12	YBR009C YDR174W YER148W YKR001C YPL082C
"12.2.1.1"	Complex 12	YBR009C YBR049C YER148W YKR001C YPL082C
"12.2.1.1.1"	Complex 12	YBR009C YBR049C YDR303C YER148W YGR274C YPL082C
"12.2.1.2"	Complex 12	YDR174W YER148W YJL076W YKR001C YPL082C
"12.2.2"	Complex 12	YER148W YGL013C YKR001C YNL272C YPL082C
"12.2.2.1"	Complex 12	YER148W YGL013C YIL129C YKR001C YPL082C
"12.2.2.2"	Complex 12	YER148W YGL013C YNL272C YOL006C YPL082C
"12.2.2.3"	Complex 12	YDR174W YER148W YGL013C YKR001C YMR072W YMR242C YNL272C YOL006C YPL082C
"12.2.3"	Complex 12	YBR009C YER148W YPL082C
"12.2.3.1"	Complex 12	YBR009C YBR049C YDR303C YMR072W YPL082C
"12.2.3.2"	Complex 12	YER148W YIL129C YNL272C YPL082C
"12.2.3.2.1"	Complex 12	YER148W YGR274C YIL129C YNL272C
"12.2.3.3"	Complex 12	YER148W YPL082C
"12.2.3.4"	Complex 12	YER148W YNL178W YPL082C
"120.1"	Exocyst complex	YBR102C YDR166C YER008C YGL233W YIL068C YJL085W YLR166C YPR055W
"120.1.1"	Exocyst complex	YBR102C YDR166C YER008C YGL233W YIL068C YJL085W YLR166C YML097C YPR055W
"120.1.1.1"	Exocyst complex	YBR102C YDR166C YER008C YIL068C YLR166C YML097C YPR055W
"120.1.2"	Exocyst complex	YBR102C YDR166C YER008C YGL233W YIL068C YJL011C YLR166C YPR055W
"120.1.2.1"	Exocyst complex	YBR102C YDR166C YER008C YIL068C YJL011C YLR166C YPR055W
"120.1.2.1.1"	Exocyst complex	YDR166C YER008C YIL068C YJL011C YPR055W
"120.1.2.2"	Exocyst complex	YBR102C YDR166C YER008C YGL233W YIL068C YJL011C YJL085W YLR166C YPR055W
"121.1"	Complex 121	YJL184W YKR038C YML036W
"122.1"	Complex 122	YGR234W YLR304C
"122.1.1"	Complex 122	YGR234W YJR092W YKL085W YLR304C YNL085W
"122.1.1.1"	Complex 122	YGR234W YKL085W YLR304C YNL085W
"122.1.1.1.1"	Complex 122	YGR234W YKL085W YLR304C
"122.1.1.1.2"	Complex 122	YER095W YGR234W YKL085W YLR259C YLR304C YNL085W
"122.1.1.1.2.1"	Complex 122	YER095W YGR234W YLR259C YLR304C YNL085W
"122.1.1.2"	Complex 122	YGR234W YJR092W YKL085W YKL157W YLR304C
"122.1.1.2.1"	Complex 122	YGR234W YKL085W YKL157W YLR304C
"122.1.1.3"	Complex 122	YGR234W YJR092W YKL085W YLR304C
"123.1"	Complex 123	YDR300C YFR006W YMR176W
"123.1.1"	Complex 123	YDR300C YFR006W YJR138W YMR176W
"123.1.2"	Complex 123	YDR300C YMR176W
"123.1.3"	Complex 123	YDR300C YFR006W
"123.1.4"	Complex 123	YDL058W YDR300C YMR176W
"123.1.4.1"	Complex 123	YDR300C YGR170W YMR176W
"123.1.4.1.1"	Complex 123	YDR300C YGR170W
"123.1.4.1.1.1"	Complex 123	YBR009C YDR300C YGR170W YLR325C
"123.1.4.2"	Complex 123	YDL058W YDR300C
"123.1.5"	Complex 123	YFR006W YMR176W
"123.1.6"	Complex 123	YFR006W YIL133C YMR176W YPL081W
"124.1"	Complex 124	YML029W YOR153W
"125.1"	Complex 125	YDL136W YOR038C
"125.1.1"	Complex 125	YDL136W YOL127W YOR038C YPL143W
"125.1.1.1"	Complex 125	YDL136W YOR038C YPL143W
"125.1.1.1.1"	Complex 125	YDL136W YDR087C YER117W YPL143W
"125.1.1.1.1.1"	Complex 125	YDL136W YDR087C YPL143W
"125.1.1.1.1.1.1"	Complex 125	YAL013W YBR095C YDL136W YJL191W YOL006C YPL143W
"125.1.1.1.1.1.1.1"	Complex 125	YAL013W YBR095C YGR252W YJL191W YOL006C YPL143W
"125.1.1.1.1.1.1.2"	Complex 125	YAL013W YDL136W YOL006C YPL143W
"125.1.1.1.1.1.1.3"	Complex 125	YAL013W YBR095C YDL136W YOL006C YPL143W
"125.1.1.1.1.2"	Complex 125	YDR087C YER117W YKL172W YOL077C YPL143W
"125.1.1.2"	Complex 125	YDL136W YGL013C YOR038C YPL143W
"125.1.1.2.1"	Complex 125	YGL013C YOR038C YPL143W
"125.1.1.2.1.1"	Complex 125	YOR038C YPL143W
"125.1.1.2.2"	Complex 125	YDL136W YGL013C YOR038C
"125.1.1.2.3"	Complex 125	YDL136W YGL013C YHR010W YOR038C YPL143W
"125.1.1.3"	Complex 125	YDL136W YEL054C YOR038C YPL143W
"125.1.1.3.1"	Complex 125	YDL136W YEL054C YOR038C
"125.1.1.4"	Complex 125	YDL136W YGL135W YOR038C YPL143W
"126.1"	Complex 126	YLL034C YMR242C
"126.1.1"	Complex 126	YDR450W YLL034C YMR242C
"126.1.1.1"	Complex 126	YDR450W YLL034C
"126.1.2"	Complex 126	YLL034C YLR449W YMR242C
"126.1.2.1"	Complex 126	YLL034C YLR449W YMR242C YPL093W
"126.1.2.2"	Complex 126	YDR496C YLL034C YLR276C YLR449W
"126.1.2.2.1"	Complex 126	YDR496C YLL034C YLR449W YMR242C YOR063W
"126.1.2.2.1.1"	Complex 126	YDR496C YLL034C YLR449W YMR242C YPL198W
"126.1.2.2.1.2"	Complex 126	YDR496C YLL034C YLR449W YOR063W
"126.1.2.2.1.3"	Complex 126	YCL054W YDR496C YER139C YKL172W YLL008W YLL034C YLR449W YMR242C
"127.1"	Nucleotide excision repair factor 3 complex	YDR311W YKL028W YLR005W YPR056W
"127.1.1"	Nucleotide excision repair factor 3 complex	YDR311W YLR005W YLR432W YPR056W
"127.1.1.1"	Nucleotide excision repair factor 3 complex	YDR037W YDR311W YLR005W YPR056W
"127.1.1.1.1"	Nucleotide excision repair factor 3 complex	YDR311W YLR005W YPR056W
"127.1.1.1.1.1"	Nucleotide excision repair factor 3 complex	YDR311W YLR005W YNL023C
"127.1.1.1.1.1.1"	Nucleotide excision repair factor 3 complex	YDR311W YLR005W YLR432W YNL023C
"127.1.2"	Nucleotide excision repair factor 3 complex	YBL084C YDR311W YKL028W YLR005W YPR056W
"127.1.3"	Nucleotide excision repair factor 3 complex	YDR311W YDR337W YLR005W YPR056W
"128.1"	Complex 128	YER139C YKL172W
"129.1"	Complex 129	YBR025C YNL088W
"129.1.1"	Complex 129	YBR025C YKL081W YNL088W
"129.1.1.1"	Complex 129	YAL003W YBR025C YKL081W
"129.1.1.1.1"	Complex 129	YAL003W YKL081W YPL226W
"129.1.1.1.1.1"	Complex 129	YKL081W YPL226W
"129.1.1.1.2"	Complex 129	YAL003W YGR240C YKL081W
"129.1.1.1.2.1"	Complex 129	YGR240C YJR132W YKL081W YOR160W
"129.1.1.1.2.1.1"	Complex 129	YGR240C YHR047C YKL081W YML029W YOR160W
"129.1.1.1.3"	Complex 129	YAL003W YDR385W YKL081W
"129.1.1.1.4"	Complex 129	YAL003W YBR025C YDL084W YIL075C YKL081W YNL088W
"129.1.2"	Complex 129	YBR025C YDL084W YML062C YNL088W
"129.1.2.1"	Complex 129	YBR025C YDL084W YDR138W YIL075C YKL081W YML062C YNL004W YNL088W YNL139C
"13.1"	Trehalose-6-phosphate synthase/ phosphatase complex	YBL023C YBR265W YJR138W YNL076W
"13.1.1"	Trehalose-6-phosphate synthase/ phosphatase complex	YBL023C YJR138W YNL076W YPR035W
"13.1.2"	Trehalose-6-phosphate synthase/ phosphatase complex	YBL023C YBR265W YNL076W YPR035W
"13.1.2.1"	Trehalose-6-phosphate synthase/ phosphatase complex	YBL023C YBR265W YJR138W YNL076W YPR035W
"13.1.2.1.1"	Trehalose-6-phosphate synthase/ phosphatase complex	YBR265W YJR138W YNL076W YPR035W
"13.1.2.2"	Trehalose-6-phosphate synthase/ phosphatase complex	YBL023C YBR265W YDR028C YNL076W YPR035W
"13.1.2.2.1"	Trehalose-6-phosphate synthase/ phosphatase complex	YBL023C YDR028C YNL076W YPR035W
"13.1.2.2.2"	Trehalose-6-phosphate synthase/ phosphatase complex	YBL023C YBR265W YDR028C YPR035W
"13.1.2.2.3"	Trehalose-6-phosphate synthase/ phosphatase complex	YBR265W YDR028C YNL076W YPR035W
"13.1.2.3"	Trehalose-6-phosphate synthase/ phosphatase complex	YBL023C YBR265W YNL076W
"13.2"	Trehalose-6-phosphate synthase/ phosphatase complex	YBL023C YBR126C YBR265W YDR074W YML100W YMR261C YNL076W YPR035W
"13.2.1"	Trehalose-6-phosphate synthase/ phosphatase complex	YBL023C YBR126C YBR265W YDR074W YJL138C YJR138W YKR059W YML100W YMR261C YNL076W
"13.2.1.1"	Trehalose-6-phosphate synthase/ phosphatase complex	YBL023C YBR126C YBR265W YDR074W YDR171W YKR059W YML100W YMR261C YNL076W YPR035W
"13.2.1.2"	Trehalose-6-phosphate synthase/ phosphatase complex	YBL023C YBR126C YBR265W YDR074W YJL138C YJR138W YKR059W YML100W YMR261C YNL076W YPR035W
"13.2.1.2.1"	Trehalose-6-phosphate synthase/ phosphatase complex	YBL023C YBR126C YBR265W YDR028C YDR074W YML100W YMR261C YNL076W YPR035W
"13.2.1.2.1.1"	Trehalose-6-phosphate synthase/ phosphatase complex	YBL023C YBR126C YBR265W YDR028C YDR074W YMR261C YPR035W
"13.2.1.2.2"	Trehalose-6-phosphate synthase/ phosphatase complex	YBL023C YBR126C YBR265W YDR074W YJR138W YML100W YMR261C YPR035W
"13.2.1.2.3"	Trehalose-6-phosphate synthase/ phosphatase complex	YBL023C YBR126C YBR265W YDR074W YJR138W YML100W YMR261C YNL076W YPR035W
"13.2.1.2.4"	Trehalose-6-phosphate synthase/ phosphatase complex	YBL023C YBR126C YDR074W YJL138C YKR059W YML100W YMR261C YNL076W YPR035W
"13.2.1.2.5"	Trehalose-6-phosphate synthase/ phosphatase complex	YBL023C YBR126C YBR265W YDR074W YDR171W YJL138C YJR138W YKR059W YML100W YMR261C YNL076W YPR035W
"13.2.1.2.6"	Trehalose-6-phosphate synthase/ phosphatase complex	YBL023C YBR126C YBR265W YDR074W YJL138C YJR138W YKR059W YLR075W YML100W YMR261C YNL076W YPR035W
"13.2.1.2.6.1"	Trehalose-6-phosphate synthase/ phosphatase complex	YBL023C YBR126C YBR265W YDR028C YDR074W YJL138C YKR059W YMR261C YPR035W
"13.2.1.3"	Trehalose-6-phosphate synthase/ phosphatase complex	YBL023C YBR126C YBR265W YDR074W YML100W YMR261C YNL076W
"13.2.1.4"	Trehalose-6-phosphate synthase/ phosphatase complex	YBL023C YBR126C YBR265W YDR074W YJR138W YML100W YMR261C YNL076W
"13.2.1.4.1"	Trehalose-6-phosphate synthase/ phosphatase complex	YBL023C YBR126C YBR265W YDR074W YJR138W YML100W YMR261C
"13.2.1.5"	Trehalose-6-phosphate synthase/ phosphatase complex	YBL023C YBR126C YBR265W YDR074W YKR059W YML100W YMR261C YNL076W
"130.1"	Complex 130	YBR039W YDR168W
"130.1.1"	Complex 130	YBR039W YDR168W YJR007W
"130.1.1.1"	Complex 130	YBR039W YJR007W
"130.1.1.2"	Complex 130	YDR168W YJR007W
"130.1.2"	Complex 130	YBR039W YDR168W YLR075W
"131.1"	Complex 131	YIL075C YNL075W
"131.1.1"	Complex 131	YIL075C YKL067W YNL075W YNL178W YPL090C
"131.1.2"	Complex 131	YIL075C YLR222C YNL075W
"132.1"	Complex 132	YML124C YMR012W
"132.1.1"	Complex 132	YGL016W YML124C YMR012W
"132.1.1.1"	Complex 132	YGL016W YJR121W YML124C
"132.1.1.1.1"	Complex 132	YJR121W YML124C
"132.1.1.2"	Complex 132	YDR171W YFL037W YGL016W YMR012W YNL064C
"133.1"	Complex 133	YMR064W YOL123W
"133.1.1"	Complex 133	YER102W YMR064W YOL123W YPL081W
"133.1.1.1"	Complex 133	YMR064W YOL123W YPL081W
"133.1.1.2"	Complex 133	YIL069C YMR064W YOL123W YPL081W
"133.1.1.3"	Complex 133	YDL167C YDR432W YER102W YIL069C YMR064W YOL123W YPL081W
"133.1.1.4"	Complex 133	YDR025W YER102W YMR064W YOL123W YPL081W
"133.1.2"	Complex 133	YIL069C YMR064W YOL123W
"134.1"	COP9 signalosome complex	YDL216C YDR179C YIL071C YMR025W YOL117W
"134.1.1"	COP9 signalosome complex	YDL147W YDL216C YDR179C YIL071C YMR025W YOL117W
"135.1"	Complex 135	YDL055C YER086W
"135.1.1"	Complex 135	YDL055C YER086W YNL301C YNR016C
"135.1.1.1"	Complex 135	YDL055C YGR094W YML124C YNL301C YNR016C YOL098C YPL249C-A
"135.1.1.1.1"	Complex 135	YDL055C YGR094W YNL301C YOL098C YPL249C-A
"135.1.1.2"	Complex 135	YDL055C YER086W YGR094W YNL301C
"135.1.1.2.1"	Complex 135	YDL055C YER086W YGR094W YNL301C YOL098C
"135.1.1.2.1.1"	Complex 135	YDL055C YER086W YGR094W YNL301C YNR016C
"135.1.1.2.1.1.1"	Complex 135	YDL055C YER086W YGR094W YJR109C YNR016C YOL098C YOR303W
"135.1.1.2.1.1.1.1"	Complex 135	YDL055C YDR394W YER086W YGR094W YJR109C YKL182W YNL301C YNR016C YOR303W
"135.1.1.3"	Complex 135	YDL055C YER086W YNL301C YNR016C YPL249C-A
"135.1.1.4"	Complex 135	YDL055C YER086W YML124C YNL301C
"135.1.1.5"	Complex 135	YDL055C YER086W YML028W YNL301C YNR016C YPL106C
"135.1.2"	Complex 135	YDL055C YER086W YIL075C YOL098C
"135.1.2.1"	Complex 135	YDL055C YER086W YIL075C YML124C YNL301C YOL098C YOR133W
"135.1.3"	Complex 135	YDL055C YER086W YLR259C
"135.1.3.1"	Complex 135	YER086W YLR259C
"135.1.3.2"	Complex 135	YCR031C YDL055C YLR259C YOL098C
"135.1.3.3"	Complex 135	YER086W YLR259C YPL256C
"136.1"	Complex 136	YBR205W YDR170C YFR044C YGL238W
"136.1.1"	Complex 136	YBR031W YBR205W YDR170C YFR044C YGL238W
"136.1.1.1"	Complex 136	YBR205W YDR170C YFR044C YGL238W YJR077C
"136.1.2"	Complex 136	YBR205W YDR170C YFR044C YOR136W
"136.1.2.1"	Complex 136	YBR205W YDR170C YOR136W
"136.1.2.1.1"	Complex 136	YDR170C YOR136W
"136.1.3"	Complex 136	YDR170C YFR044C YGL238W YLR342W
"136.1.3.1"	Complex 136	YDR170C YFR044C YGL238W YLR340W YLR342W
"136.1.4"	Complex 136	YBR205W YDR170C YGL238W
"136.1.4.1"	Complex 136	YDR170C YGL238W
"136.1.4.2"	Complex 136	YBR205W YDR170C
"136.1.5"	Complex 136	YDR170C YFR044C YGL238W
"136.1.6"	Complex 136	YBR205W YDL160C YDR170C YFR044C YGL238W
"137.1"	Act1/Sac6 complex	YDR129C YFL039C
"137.1.1"	Act1/Sac6 complex	YDR129C YFL039C YNL218W
"138.1"	Complex 138	YDL075W YOR234C
"138.1.1"	Complex 138	YDL075W YER074W YML026C YOR234C
"139.1"	Complex 139	YDR091C YLR367W
"139.1.1"	Complex 139	YDR091C YLR367W YML024W
"139.1.1.1"	Complex 139	YDR091C YLR367W YML024W YOR096W
"139.1.1.1.1"	Complex 139	YDR091C YLR367W YOR096W
"139.1.1.1.1.1"	Complex 139	YDR091C YDR429C YOR096W YPR041W
"139.1.1.1.1.1.1"	Complex 139	YDR091C YDR429C YER102W YLR192C YOR096W
"139.1.1.1.1.1.1.1"	Complex 139	YDR091C YDR429C YER025W YER102W YLR192C YMR309C YPR041W
"139.1.1.1.1.1.1.1.1"	Complex 139	YAL035W YDR025W YDR429C YER102W YLR192C YMR309C YPR041W
"139.1.1.1.1.1.1.1.1.1"	Complex 139	YAL035W YDL149W YDR025W YDR429C YJL190C YLR192C YMR309C YPR041W
"139.1.1.1.1.1.1.1.2"	Complex 139	YDL149W YDR091C YDR429C YLR192C YMR309C YOR096W YPR041W
"139.1.1.1.1.1.1.1.3"	Complex 139	YDR429C YDR450W YER025W YLR192C YMR146C YMR309C YPR041W
"139.1.1.1.1.2"	Complex 139	YDR091C YNL112W YOR096W
"139.1.1.1.1.3"	Complex 139	YBR079C YDR091C YOR096W
"139.1.1.1.1.3.1"	Complex 139	YBR079C YDR091C YPL081W
"139.1.1.1.1.3.1.1"	Complex 139	YBR079C YER025W YLR192C YMR309C YPL081W
"139.1.1.1.1.3.1.1.1"	Complex 139	YBR048W YBR079C YDL040C YER025W YJR007W YLR192C YMR309C YPL237W
"139.1.1.1.1.3.2"	Complex 139	YBR079C YDL149W YDR091C YOR096W YPL090C
"139.1.1.1.1.4"	Complex 139	YDR091C YHR203C YLR367W YLR432W
"139.1.1.1.2"	Complex 139	YDR091C YML024W YOR096W
"139.1.1.1.2.1"	Complex 139	YDR091C YML024W YNL112W YOR096W
"139.1.1.2"	Complex 139	YDR091C YML024W YNL112W
"139.1.1.2.1"	Complex 139	YDR091C YNL112W
"139.1.1.3"	Complex 139	YDR091C YML024W
"14.1"	V0 vacuolar ATPase complex	YGR020C YKL119C YLR447C YOR270C
"14.1.1"	V0 vacuolar ATPase complex	YDR516C YGR020C YKL119C YLR447C YNR050C YOR270C
"14.1.1.1"	V0 vacuolar ATPase complex	YDL213C YDR516C YGR020C YKL119C YLR447C YOR270C
"14.1.1.2"	V0 vacuolar ATPase complex	YDR516C YEL013W YKL119C YLR447C YNR050C YOR270C
"14.1.1.2.1"	V0 vacuolar ATPase complex	YEL013W YKL119C YLR447C YOR270C
"14.1.1.2.1.1"	V0 vacuolar ATPase complex	YKL119C YLR447C YOR270C
"14.1.1.2.1.1.1"	V0 vacuolar ATPase complex	YAL026C YKL119C YLR447C
"14.1.1.2.1.1.1.1"	V0 vacuolar ATPase complex	YAL026C YLR447C
"14.1.1.2.1.1.2"	V0 vacuolar ATPase complex	YBR127C YKL119C YLR447C
"14.1.1.3"	V0 vacuolar ATPase complex	YDL213C YDR516C YGR020C YKL119C YLR447C YNR050C YOR270C
"14.1.1.3.1"	V0 vacuolar ATPase complex	YDR516C YGR020C YKL119C YLR447C YOR270C
"14.1.1.3.1.1"	V0 vacuolar ATPase complex	YDR516C YGR020C YKL119C YLR447C
"14.1.1.3.2"	V0 vacuolar ATPase complex	YDL213C YDR381W YDR516C YKL119C YNR050C YOR270C
"14.1.2"	V0 vacuolar ATPase complex	YGR281W YKL119C YLR447C YOR270C
"14.1.3"	V0 vacuolar ATPase complex	YGR020C YHR039C-A YLR447C YOR270C
"14.2"	V0 vacuolar ATPase complex	YDR516C YKL119C YLR447C YOR270C
"14.2.1"	V0 vacuolar ATPase complex	YDL213C YDR516C YKL119C YLR447C
"14.2.1.1"	V0 vacuolar ATPase complex	YDL213C YDR516C YKL119C YNR050C
"14.2.1.1.1"	V0 vacuolar ATPase complex	YBR196C YDR516C YKL119C YNR050C
"14.2.1.1.1.1"	V0 vacuolar ATPase complex	YDR516C YKL119C YNR050C
"14.2.1.2"	V0 vacuolar ATPase complex	YDL213C YDR516C YKL119C
"14.2.1.2.1"	V0 vacuolar ATPase complex	YDR516C YKL119C
"14.2.1.2.2"	V0 vacuolar ATPase complex	YDL213C YDR516C YOR270C
"14.2.1.2.2.1"	V0 vacuolar ATPase complex	YDR516C YOR270C
"14.2.1.2.2.2"	V0 vacuolar ATPase complex	YDL213C YDR516C
"14.2.1.2.2.3"	V0 vacuolar ATPase complex	YDL213C YNR050C YOR270C
"14.2.1.2.3"	V0 vacuolar ATPase complex	YDL213C YKL119C
"14.2.2"	V0 vacuolar ATPase complex	YDR516C YKL119C YLR044C YLR447C YOR270C
"14.2.2.1"	V0 vacuolar ATPase complex	YBR196C YDR516C YKL119C YLR447C YOR270C
"14.2.2.1.1"	V0 vacuolar ATPase complex	YBR196C YDR516C YKL119C YLR088W YLR447C YOR270C
"14.2.2.1.2"	V0 vacuolar ATPase complex	YBR196C YDR516C YKL119C YLR447C
"14.2.2.2"	V0 vacuolar ATPase complex	YDR516C YEL013W YJL012C YKL119C YLR044C YLR447C YNL271C YOR270C
"14.2.2.3"	V0 vacuolar ATPase complex	YDR516C YKL119C YLR044C YLR447C
"140.1"	Complex 140	YDL149W YNL301C
"140.1.1"	Complex 140	YDL149W YGL076C YNL301C
"140.1.1.1"	Complex 140	YDL149W YGL076C YNL301C YPL093W
"140.1.1.1.1"	Complex 140	YGL076C YHR085W YNL301C YPL093W
"141.1"	Complex 141	YAL003W YDR314C YKL101W YPL048W
"141.1.1"	Complex 141	YAL003W YDR314C YPL048W
"141.1.2"	Complex 141	YAL003W YKL101W YPL048W
"141.1.3"	Complex 141	YDR314C YKL101W YPL048W
"141.1.3.1"	Complex 141	YDR314C YKL101W
"142.1"	Ctf19 protein complex	YBR211C YDR254W YDR318W YDR383C YGR179C YJR135C YLR381W YPL018W
"142.1.1"	Ctf19 protein complex	YAL034W-A YBR211C YDR254W YDR318W YGR179C YIR010W YLR381W YPL018W
"142.1.2"	Ctf19 protein complex	YDR254W YDR318W YGR179C YJR135C YLR381W YPL018W
"142.1.2.1"	Ctf19 protein complex	YDR318W YGR179C YIR010W YJR135C YLR381W YPL018W
"142.1.3"	Ctf19 protein complex	YAL034W-A YBR211C YDR254W YDR318W YDR383C YGR179C YIR010W YJR135C YLR381W YPL018W YPL233W
"143.1"	AP-2 complex	YDL191W YJR005W YOL062C
"143.1.1"	AP-2 complex	YIL133C YJR005W YOL062C
"143.1.1.1"	AP-2 complex	YGL135W YJR005W YOL062C
"143.1.1.2"	AP-2 complex	YJR005W YKL180W YOL062C
"143.1.1.2.1"	AP-2 complex	YDL191W YJR005W YKL180W YOL062C
"143.1.1.2.2"	AP-2 complex	YJR005W YML024W YOL062C
"143.1.1.2.3"	AP-2 complex	YJR005W YLL045C YOL062C
"143.1.1.3"	AP-2 complex	YJR005W YLR441C YOL062C
"143.1.1.4"	AP-2 complex	YJR005W YOL062C YPL090C
"143.1.1.4.1"	AP-2 complex	YJR005W YKL143W YML024W YOL062C YPL090C
"143.1.1.5"	AP-2 complex	YJR005W YOL062C
"143.1.1.6"	AP-2 complex	YIL018W YJR005W YOL062C
"143.1.1.6.1"	AP-2 complex	YIL018W YJR005W YOL062C YPL090C
"143.1.1.7"	AP-2 complex	YDL191W YIL133C YJR005W YOL062C
"143.1.2"	AP-2 complex	YDL191W YJR005W YLR441C YOL062C
"143.1.2.1"	AP-2 complex	YDL191W YGL135W YJR005W YOL062C
"144.1"	Complex 144	YMR246W YPL206C
"144.1.1"	Complex 144	YLR304C YMR246W YPL206C
"144.1.2"	Complex 144	YMR012W YMR246W YPL206C
"145.1"	Chaperonine containing T-complex TRiC	YDL143W YDR188W YIL142W YJL111W YNL212W YOR281C
"145.1.1"	Chaperonine containing T-complex TRiC	YDL143W YIL142W YJL008C YJL111W YJR064W YNL212W YOR281C
"145.1.1.1"	Chaperonine containing T-complex TRiC	YIL142W YJL008C YJL111W YNL212W YOR281C
"145.1.1.1.1"	Chaperonine containing T-complex TRiC	YDR188W YIL142W YJL008C YJL111W YNL212W YOR281C
"145.1.1.2"	Chaperonine containing T-complex TRiC	YDL143W YIL142W YJL008C YJL111W YOR281C
"145.1.1.2.1"	Chaperonine containing T-complex TRiC	YIL142W YJL008C YJL111W YOR281C
"145.1.1.3"	Chaperonine containing T-complex TRiC	YIL142W YJL008C YJL111W YJR064W YNL212W YOR281C
"145.1.1.3.1"	Chaperonine containing T-complex TRiC	YCL009C YDR188W YIL142W YJL008C YJL111W YJR064W YNL212W YOR281C
"145.1.1.3.2"	Chaperonine containing T-complex TRiC	YFL037W YIL142W YJL111W YNL212W YOR281C
"145.1.2"	Chaperonine containing T-complex TRiC	YDL143W YDR188W YIL142W YJL111W YJR064W YNL212W YOR281C
"145.1.3"	Chaperonine containing T-complex TRiC	YDL143W YDR188W YGR187C YJL111W YOR281C
"146.1"	RNA polymerase II general trancription factor TFIID	YCR042C YML114C YMR227C YPL129W
"146.1.1"	RNA polymerase II general trancription factor TFIID	YCR042C YML114C YPL129W
"146.1.2"	RNA polymerase II general trancription factor TFIID	YCR042C YML114C YMR227C
"146.1.2.1"	RNA polymerase II general trancription factor TFIID	YCR042C YKL081W YML114C
"146.1.2.2"	RNA polymerase II general trancription factor TFIID	YCR042C YGR274C YML114C
"146.1.3"	RNA polymerase II general trancription factor TFIID	YCR042C YGL112C YGR274C YML114C YMR227C
"146.1.3.1"	RNA polymerase II general trancription factor TFIID	YBR198C YCR042C YDR167W YGL112C YGR274C YML114C
"147.1"	Complex 147	YJL020C YJL123C YJL146W
"147.1.1"	Complex 147	YJL020C YJL123C
"147.1.2"	Complex 147	YHR029C YJL020C YJL123C YJL146W
"147.1.2.1"	Complex 147	YJL020C YJL123C YJL146W YPL154C
"147.1.3"	Complex 147	YHR099W YJL020C YJL123C
"148.1"	PAN complex	YGL094C YKL025C
"149.1"	Complex 149	YCL031C YGL171W YLR003C
"149.1.1"	Complex 149	YCL031C YDR299W YGL019W YGL171W YGR090W YIL035C YLR003C YOR039W YOR061W
"149.1.10"	Complex 149	YCL031C YGL171W YKR060W
"149.1.10.1"	Complex 149	YCL031C YKR060W
"149.1.10.2"	Complex 149	YCR057C YDR449C YGL171W YJL069C YKR060W YLR129W YLR409C YOR310C
"149.1.10.2.1"	Complex 149	YCR057C YDR449C YJL069C YLR129W YLR409C YOR310C
"149.1.10.2.1.1"	Complex 149	YCR057C YDR449C YGL171W YGR145W YJL069C YLR409C
"149.1.10.2.1.1.1"	Complex 149	YCR057C YDR449C YGL171W YGR090W YLR186W YLR409C
"149.1.10.2.1.2"	Complex 149	YCR057C YJL069C YLR129W YLR409C YOR059C
"149.1.10.2.1.2.1"	Complex 149	YCR057C YJL069C YLR222C YLR409C YOR059C
"149.1.10.2.1.2.1.1"	Complex 149	YDR449C YJL069C YLR222C YLR409C YOR059C
"149.1.10.2.1.2.1.2"	Complex 149	YCR057C YJL069C YLR129W YLR222C YLR409C YNL075W YOR059C
"149.1.10.2.1.2.1.2.1"	Complex 149	YCR057C YDR449C YJL069C YJL109C YLR222C YLR409C YNL075W YPR137W
"149.1.10.2.1.2.2"	Complex 149	YCR057C YJL069C YLR129W YLR409C
"149.1.10.2.1.2.3"	Complex 149	YCR057C YJL069C YLR409C YOR059C
"149.1.10.2.1.2.3.1"	Complex 149	YJL069C YLR409C YOR059C
"149.1.10.2.1.2.3.1.1"	Complex 149	YJL069C YOR059C
"149.1.10.2.1.3"	Complex 149	YCR057C YJL069C YKR060W YLR409C YOR310C YPL231W
"149.1.11"	Complex 149	YGL171W YGR090W YHR148W YLR003C YOR145C
"149.1.12"	Complex 149	YCL031C YGL171W
"149.1.13"	Complex 149	YDR299W YGL171W YGR090W YLR003C
"149.1.2"	Complex 149	YCL031C YLR003C YOR145C
"149.1.2.1"	Complex 149	YLR003C YOR145C YPR112C
"149.1.2.1.1"	Complex 149	YGR090W YLR003C YPL266W YPR112C
"149.1.2.1.2"	Complex 149	YHR203C YLR003C YOL010W YPL217C YPR112C
"149.1.2.1.3"	Complex 149	YER082C YGR090W YOR145C YPR112C
"149.1.2.1.4"	Complex 149	YJR145C YLR003C YOR145C YPR112C
"149.1.2.2"	Complex 149	YCL031C YDR299W YOR145C
"149.1.2.2.1"	Complex 149	YCL031C YDR299W
"149.1.2.3"	Complex 149	YCL031C YDR299W YLR003C YOR145C
"149.1.2.3.1"	Complex 149	YCL031C YDR299W YLR003C YPL266W
"149.1.2.4"	Complex 149	YCL031C YOR145C
"149.1.2.5"	Complex 149	YGR090W YLR003C YOR145C
"149.1.2.5.1"	Complex 149	YGL019W YGR090W YLR003C
"149.1.3"	Complex 149	YCL031C YLR003C
"149.1.4"	Complex 149	YCL011C YCL031C YDL014W YHR203C YLR003C
"149.1.5"	Complex 149	YCL031C YGL171W YLR003C YML063W
"149.1.5.1"	Complex 149	YCL031C YDR064W YGL171W YLR003C YML063W YOR145C
"149.1.5.1.1"	Complex 149	YCL031C YGL171W YLR003C YML024W YML063W
"149.1.5.1.2"	Complex 149	YCL031C YDR064W YJR002W YLR003C YOR145C
"149.1.6"	Complex 149	YCL031C YDR299W YGL171W
"149.1.6.1"	Complex 149	YDR299W YGL171W YGR034W YMR143W
"149.1.6.2"	Complex 149	YCL031C YDR299W YGL171W YIL069C YKR060W
"149.1.7"	Complex 149	YCL031C YHR148W YKR060W YLR003C
"149.1.7.1"	Complex 149	YCL031C YDR025W YHR148W YLR003C
"149.1.7.1.1"	Complex 149	YCL031C YGL171W YHR148W YLR003C
"149.1.7.1.1.1"	Complex 149	YCL031C YHR148W YLR003C
"149.1.7.1.1.2"	Complex 149	YCL031C YDL014W YGL171W YLR003C YLR129W
"149.1.8"	Complex 149	YCL031C YDR299W YGL019W YGR090W YLR003C
"149.1.8.1"	Complex 149	YCL031C YGL019W YGL171W YGR090W YLR003C
"149.1.9"	Complex 149	YCL031C YGR145W YLR003C
"149.1.9.1"	Complex 149	YDL014W YDL148C YGR090W YGR145W YLR003C YMR128W YPR144C
"149.1.9.2"	Complex 149	YCL031C YGR145W
"15.1"	Complex 15	YDL191W YGR027C YKL125W
"15.1.1"	Complex 15	YDL191W YGR027C YKL125W YMR142C
"15.2"	Complex 15	YGR027C YKL125W YML126C
"15.2.1"	Complex 15	YGL031C YGR027C YKL125W YML126C
"15.2.1.1"	Complex 15	YDL191W YGR027C YKL125W YML126C
"15.2.1.1.1"	Complex 15	YDL191W YGR027C YKL125W YKL180W
"15.2.1.1.1.1"	Complex 15	YGR027C YKL125W YKL180W YML126C
"15.2.1.1.1.1.1"	Complex 15	YGR027C YJL190C YKL125W YML126C
"15.2.1.1.1.1.2"	Complex 15	YGR027C YKL125W YML126C YOL127W
"15.2.1.1.1.1.2.1"	Complex 15	YGL030W YGR027C YKL125W YOL127W
"15.2.1.2"	Complex 15	YGL031C YGR027C YKL125W
"15.2.1.2.1"	Complex 15	YBR118W YGL076C YGR027C YIL069C YKL125W
"15.2.1.2.2"	Complex 15	YGR027C YKL125W YOL127W
"15.2.1.2.3"	Complex 15	YGL031C YGR027C
"15.2.1.2.4"	Complex 15	YGL031C YKL125W
"15.2.1.2.5"	Complex 15	YGL031C YGR027C YKL125W YOL127W
"15.2.2"	Complex 15	YGR027C YKL125W
"15.2.3"	Complex 15	YGR027C YKL125W YKL180W
"15.2.4"	Complex 15	YGR027C YML126C
"15.2.5"	Complex 15	YKL125W YML126C
"150.1"	Complex 150	YDL149W YNL096C
"150.1.1"	Complex 150	YDL149W YNL096C YPL090C
"150.1.1.1"	Complex 150	YDL149W YNL178W YPL090C
"150.1.1.2"	Complex 150	YDL149W YPL090C
"150.1.1.3"	Complex 150	YNL096C YPL090C
"151.1"	Complex 151	YBL017C YDR432W YPL049C
"151.1.1"	Complex 151	YBL017C YPL049C
"151.1.2"	Complex 151	YBL017C YDR432W
"151.1.3"	Complex 151	YDR432W YPL049C
"151.1.4"	Complex 151	YBL017C YDR432W YKR028W YPL049C
"152.1"	Bre5/Ubp3 complex	YDL066W YER151C YNL250W YNR051C
"152.1.1"	Bre5/Ubp3 complex	YDL066W YER151C YLR441C YNR051C
"152.1.1.1"	Bre5/Ubp3 complex	YDL066W YER151C YLR441C YNL250W YNR051C
"152.1.1.2"	Bre5/Ubp3 complex	YER151C YLR441C YNR051C
"152.1.1.2.1"	Bre5/Ubp3 complex	YER151C YNR051C
"152.1.1.2.2"	Bre5/Ubp3 complex	YER151C YGL135W YNR051C
"152.1.1.2.2.1"	Bre5/Ubp3 complex	YDL014W YER151C YJR066W YNR051C
"152.1.1.2.3"	Bre5/Ubp3 complex	YER151C YLR441C
"152.1.2"	Bre5/Ubp3 complex	YAL038W YDL066W YER151C YNR051C
"153.1"	Tid3 complex	YER018C YIL144W YMR117C YOL069W
"154.1"	Complex 154	YIL103W YKL191W
"154.1.1"	Complex 154	YIL103W YKL191W YOR133W
"154.1.1.1"	Complex 154	YIL103W YOR133W
"154.1.1.2"	Complex 154	YKL191W YOR133W
"155.1"	Complex 155	YLR423C YPL166W YPR049C
"156.1"	Complex 156	YFR030W YNL113W YPR010C
"156.1.1"	Complex 156	YFR030W YKL104C YLL001W YPR010C
"156.1.1.1"	Complex 156	YDR214W YFR030W YGL195W YIL094C YKL104C YPR010C
"156.1.1.2"	Complex 156	YFR030W YLL001W YPR010C
"156.1.1.2.1"	Complex 156	YFR030W YLL001W
"156.1.2"	Complex 156	YFR030W YPR010C
"156.1.3"	Complex 156	YFR030W YNL113W
"157.1"	Complex 157	YCL059C YDL213C YDR299W YDR365C YGR034W YGR145W YMR143W YNR043W
"157.1.1"	Complex 157	YCL059C YDL213C YDR365C YDR450W YGR034W YGR145W YHR148W YHR169W YLR029C YLR175W YML130C YNR043W YOR078W YPL217C
"158.1"	Complex 158	YDR390C YPR180W
"158.1.1"	Complex 158	YDR390C YLR249W YPR180W
"158.1.1.1"	Complex 158	YDR390C YGR063C YPR180W
"158.1.1.1.1"	Complex 158	YDR404C YGR063C YJL140W YPR180W
"158.1.1.1.1.1"	Complex 158	YDR404C YGR063C YJL140W YML010W YPR187W
"158.1.1.1.2"	Complex 158	YGR063C YML010W YPR180W
"158.1.1.1.2.1"	Complex 158	YBR154C YDR404C YGR063C YML010W YPR180W
"158.1.1.1.2.2"	Complex 158	YGR063C YGR186W YML010W YPR180W
"158.1.1.1.2.2.1"	Complex 158	YGR063C YJL140W YML010W YOL005C YPR180W
"158.1.1.1.2.3"	Complex 158	YBR154C YGR063C YML010W
"158.1.1.1.3"	Complex 158	YGR063C YPR180W
"159.1"	Complex 159	YEL055C YPL160W
"159.1.1"	Complex 159	YDR324C YEL055C YGR128C YMR093W YPL126W YPL160W
"159.1.1.1"	Complex 159	YDR324C YEL055C YGR128C YJL109C YPL126W YPL160W
"159.1.1.2"	Complex 159	YDR324C YGR128C YHR196W YMR093W YOR145C YPL126W YPL266W
"159.1.1.2.1"	Complex 159	YDR324C YGR128C YHR196W YMR093W YOR145C YPL126W
"159.1.1.2.1.1"	Complex 159	YDR324C YHR196W YMR093W YPL126W YPL160W
"159.1.1.2.1.2"	Complex 159	YDR324C YHR196W YMR093W YOR145C YPL126W YPL160W
"159.1.1.2.1.2.1"	Complex 159	YDR324C YEL055C YGL135W YHR196W YMR093W YPL012W YPL160W
"159.1.1.3"	Complex 159	YDR324C YGR128C YMR093W YPL126W YPL160W
"159.1.1.4"	Complex 159	YDR324C YGR128C YPL126W YPL160W
"159.1.1.5"	Complex 159	YDR324C YEL055C YGR128C YHR196W YJL109C YMR093W
"16.1"	Complex 16	YBL046W YDL112W YDR075W YNL201C
"16.1.1"	Complex 16	YBL046W YDL112W YDR075W YGR063C YML010W YNL201C
"16.1.1.1"	Complex 16	YBL046W YDR075W YDR379W YML010W YNL201C
"16.1.1.1.1"	Complex 16	YBL046W YDR075W YDR379W YER155C YNL201C
"16.1.1.2"	Complex 16	YBL046W YDL112W YDR075W YDR379W YNL201C
"16.1.1.3"	Complex 16	YBL046W YDR075W YDR379W YER155C YGR063C YML010W YNL201C
"16.1.1.3.1"	Complex 16	YBL046W YDR075W YGR063C YML010W YNL201C
"16.1.1.3.1.1"	Complex 16	YBL046W YDR075W YML010W YNL201C
"16.1.1.3.1.1.1"	Complex 16	YBL046W YDR075W YGR192C YNL201C
"16.1.1.3.2"	Complex 16	YBL046W YDR075W YDR379W YER155C YML010W YNL201C
"16.1.1.3.2.1"	Complex 16	YBL046W YDR075W YER155C YNL201C
"16.1.1.4"	Complex 16	YBL046W YDL112W YDR075W YML010W YNL201C
"16.1.1.5"	Complex 16	YBL046W YDL112W YDR075W YDR379W YGR063C YML010W YNL201C
"16.2"	Complex 16	YBL046W YDR075W YDR379W YNL201C
"160.1"	Complex 160	YLR221C YOR234C
"160.1.1"	Complex 160	YDL075W YLR221C YOR234C YPL249C-A
"160.1.1.1"	Complex 160	YBR142W YDR382W YFR031C-A YLR221C YML073C YNL301C YOR234C YPL249C-A
"160.1.1.2"	Complex 160	YBR142W YDL075W YGR281W YLR221C YOR234C YPL249C-A
"160.1.2"	Complex 160	YDR382W YLR221C YOR234C
"160.1.2.1"	Complex 160	YDR382W YLR221C YML026C YOR234C
"160.1.2.1.1"	Complex 160	YDL083C YDR382W YLR221C YML026C YOL120C YOR234C YPR043W
"160.1.2.1.2"	Complex 160	YDL083C YDR382W YIL133C YLR221C YML026C
"160.1.2.2"	Complex 160	YDR382W YOR234C
"161.1"	THO complex	YCL011C YDL084W YDR138W YDR381W YHR167W YML062C YNL004W YNL139C YNL253W
"161.1.1"	THO complex	YCL011C YDL084W YDR138W YHR167W YML062C YNL004W YNL139C YNL253W
"161.1.1.1"	THO complex	YCL011C YDL084W YDR138W YHR167W YLR432W YML062C YNL004W YNL139C YNL253W
"161.1.1.2"	THO complex	YBR025C YCL011C YDL084W YDR138W YHR167W YKL081W YML062C YNL004W YNL088W YNL139C YNL253W
"161.1.1.2.1"	THO complex	YBR025C YDL084W YDR138W YHR167W YKL081W YML062C YNL004W YNL088W YNL139C YNL253W
"161.1.2"	THO complex	YCL011C YDL014W YDL084W YDR138W YDR381W YHR167W YML062C YNL004W YNL139C YNL253W
"161.1.3"	THO complex	YCL011C YDL084W YDR138W YDR381W YHR167W YJR121W YJR145C YML062C YNL004W YNL139C
"161.1.3.1"	THO complex	YCL011C YDL084W YDR138W YHR167W YJR121W YLR432W YML062C YNL004W YNL139C
"161.1.4"	THO complex	YDL084W YDR381W YML062C YNL004W YNL139C YNL253W
"161.1.4.1"	THO complex	YDR138W YIL075C YML062C YNL004W YNL139C YNL253W
"161.1.5"	THO complex	YDL084W YDR138W YDR381W YML062C YNL004W YNL139C YNL253W
"162.1"	Complex 162	YJR068W YLR048W
"162.1.1"	Complex 162	YJR068W YLR048W YOR217W
"162.1.1.1"	Complex 162	YJR068W YLR432W YNL290W YOR217W
"162.1.1.1.1"	Complex 162	YJR068W YLR432W YOR217W
"163.1"	Ccr4/Not protein complex	YAL021C YCR093W YGR134W YNL288W YNR052C
"163.1.1"	Ccr4/Not protein complex	YAL021C YBL035C YBR181C YCR093W YGR134W YIR008C YKL045W YNL102W YNL288W YNR052C
"163.1.1.1"	Ccr4/Not protein complex	YAL021C YBL035C YCR093W YGR134W YIR008C YKL045W YNL102W YNL288W YNR052C
"163.1.2"	Ccr4/Not protein complex	YAL021C YCR093W YNL288W YNR052C YPL235W
"163.1.2.1"	Ccr4/Not protein complex	YAL021C YCR093W YDR190C YNL288W YNR052C YPL235W
"163.1.2.2"	Ccr4/Not protein complex	YCR093W YNL288W YNR052C YPL235W
"163.1.3"	Ccr4/Not protein complex	YAL021C YCR093W YDL149W YNL288W YNR052C
"163.1.4"	Ccr4/Not protein complex	YAL021C YCR093W YDL149W YGR134W YNL288W YNR052C
"163.1.4.1"	Ccr4/Not protein complex	YAL021C YCR093W YGR134W YNL288W YNR052C YPL235W
"164.1"	Complex 164	YBL022C YBR084W YLR448W
"164.1.1"	Complex 164	YBL022C YBR084W YLR075W YLR448W
"164.1.2"	Complex 164	YBL022C YBR084W YKL180W YML063W
"164.1.2.1"	Complex 164	YBL022C YBR084W YML063W
"164.1.2.1.1"	Complex 164	YBL022C YBR084W YGL135W
"164.1.2.1.1.1"	Complex 164	YBL022C YGL135W
"164.1.2.2"	Complex 164	YBL022C YBR084W YKL180W
"164.1.3"	Complex 164	YBL022C YBR084W YDR471W
"164.1.4"	Complex 164	YBR084W YLR448W
"164.1.5"	Complex 164	YBL022C YBR084W
"164.1.6"	Complex 164	YBL022C YBR084W YKL180W YLR448W
"165.1"	Complex 165	YKL029C YLR106C YML124C
"165.1.1"	Complex 165	YBL039C YIL075C YKL029C YLR106C YML124C YMR012W
"165.1.1.1"	Complex 165	YBL039C YDR188W YFR009W YGL195W YGR218W YKL029C YLR180W YML124C YMR012W
"165.1.1.2"	Complex 165	YBL039C YDL055C YDR335W YDR457W YKL029C YML124C YMR012W YNR016C
"165.1.1.3"	Complex 165	YBL039C YKL029C YML124C YMR012W
"165.1.1.3.1"	Complex 165	YBL039C YDL143W YDR457W YKL029C YMR012W
"165.1.1.3.2"	Complex 165	YKL029C YML124C YMR012W
"165.1.1.3.2.1"	Complex 165	YDR394W YML124C YMR012W
"165.1.1.3.2.1.1"	Complex 165	YDL018C YDR394W YHR110W YML124C
"165.1.1.3.2.1.1.1"	Complex 165	YDL018C YHR110W YML124C YOR259C
"165.1.1.3.2.1.1.1.1"	Complex 165	YDL018C YHR110W YOR259C
"165.1.1.3.2.1.1.1.1.1"	Complex 165	YBR031W YDL018C YHR110W
"165.1.1.3.2.1.1.1.1.2"	Complex 165	YDL018C YGL048C YHR110W
"165.1.1.3.2.1.1.1.1.3"	Complex 165	YDL018C YHR110W YLR342W
"165.1.1.3.2.1.2"	Complex 165	YDR394W YHR027C YML124C
"165.1.1.3.3"	Complex 165	YGL016W YKL029C YML124C YMR012W
"165.1.1.4"	Complex 165	YBL039C YDR457W YIL078W YKL029C YML124C YMR012W YNL055C YPL220W
"165.1.2"	Complex 165	YDR502C YKL029C YLR106C YLR180W YML124C
"165.1.2.1"	Complex 165	YKL029C YLR106C YLR180W YML124C
"166.1"	Complex 166	YBR017C YMR012W
"166.1.1"	Complex 166	YBR017C YJR132W YML029W YMR012W YOR160W
"167.1"	Svg1/cyclin Bur2 protein complex	YLR226W YPR057W YPR161C
"167.1.1"	Svg1/cyclin Bur2 protein complex	YJL080C YLR226W YPR057W YPR161C
"167.1.1.1"	Svg1/cyclin Bur2 protein complex	YCL037C YLR226W YPR057W YPR161C
"167.1.1.2"	Svg1/cyclin Bur2 protein complex	YBR119W YJL080C YLR226W YPR161C
"167.1.2"	Svg1/cyclin Bur2 protein complex	YDR225W YLR226W YPR057W YPR161C
"167.1.2.1"	Svg1/cyclin Bur2 protein complex	YDR225W YLR226W YPR161C
"167.1.2.2"	Svg1/cyclin Bur2 protein complex	YDR225W YLR226W YLR430W YNL251C YPR057W YPR161C
"167.1.3"	Svg1/cyclin Bur2 protein complex	YLR226W YPR161C
"167.1.3.1"	Svg1/cyclin Bur2 protein complex	YLR147C YLR226W YPR161C
"167.1.3.2"	Svg1/cyclin Bur2 protein complex	YLR226W YNL209W YPR161C
"168.1"	Complex 168	YMR205C YOR293W
"168.1.1"	Complex 168	YJL190C YMR205C YOR293W
"168.1.1.1"	Complex 168	YJL190C YMR205C
"169.1"	Complex 169	YDR341C YDR457W YGL238W YGR204W YJL052W YKL067W
"169.1.1"	Complex 169	YBL076C YDR341C YDR457W YGL238W YGR204W YHR047C YHR128W YKL067W YPL218W
"169.1.1.1"	Complex 169	YDL112W YDR341C YGL238W YGR204W YHR047C YKL067W YPL218W YPL240C
"169.1.1.2"	Complex 169	YBL076C YDL112W YDR341C YDR457W YGL238W YGR192C YHR047C YHR128W YJL052W YKL182W
"169.1.2"	Complex 169	YDR341C YDR457W YGR204W YJL052W
"169.1.3"	Complex 169	YBR121C YCL009C YDR341C YDR457W YGL238W YHR128W YJL052W YKL067W
"169.1.3.1"	Complex 169	YBR121C YCL009C YDR341C YDR457W YGL238W YGR204W YJL052W YPL240C
"169.1.4"	Complex 169	YDR457W YFL045C YGL238W YJL052W YKL067W YLL040C
"169.1.5"	Complex 169	YBL076C YBR121C YDR335W YDR341C YFL045C YGL238W YGR204W YJL052W YLR355C YPL231W
"17.1"	Complex 17	YDR361C YER103W YPL208W
"17.1.1"	Complex 17	YDR361C YER103W YER117W YPL208W
"17.1.1.1"	Complex 17	YDR361C YER117W YPL208W
"17.1.1.1.1"	Complex 17	YDR361C YJL130C YPL208W
"17.1.1.1.1.1"	Complex 17	YDR361C YJL130C
"17.2"	Complex 17	YBL087C YDR361C YPL208W
"17.3"	Complex 17	YDR361C YOL098C YPL208W
"17.3.1"	Complex 17	YDR361C YPL208W
"17.4"	Complex 17	YDL171C YDR361C YER117W YPL208W
"17.4.1"	Complex 17	YDL171C YDR361C YER117W YOL098C YOR133W YPL208W
"17.4.1.1"	Complex 17	YBL087C YDR361C YER103W YOL098C YOR133W YPL208W
"17.4.1.1.1"	Complex 17	YBL087C YDR361C YER103W YPL208W
"17.4.1.1.2"	Complex 17	YBL087C YDR361C YOR133W YPL208W
"17.4.1.2"	Complex 17	YDL171C YDR361C YER103W YER117W YOL098C YOR133W YPL208W
"17.4.1.2.1"	Complex 17	YBL087C YDR361C YER103W YER117W YOL098C YPL208W
"17.4.1.2.1.1"	Complex 17	YBL087C YDR361C YER117W YPL208W
"17.4.1.2.1.2"	Complex 17	YBL087C YDR361C YER103W YER117W YPL208W
"17.4.1.2.2"	Complex 17	YDR361C YER103W YER117W YOL098C YPL208W
"17.4.1.2.2.1"	Complex 17	YDR361C YER103W YOL098C YPL208W
"17.4.1.2.2.1.1"	Complex 17	YER103W YOL098C YPL208W
"17.4.1.2.2.1.1.1"	Complex 17	YER103W YER117W YOL098C
"17.4.1.2.3"	Complex 17	YDL171C YDR361C YOL098C YOR133W YPL208W
"17.4.1.2.4"	Complex 17	YDL171C YDR361C YER103W YER110C YKL104C YOL098C YOR133W YPL208W
"17.4.1.3"	Complex 17	YDR361C YER117W YOL098C YPL208W
"17.4.2"	Complex 17	YBL087C YDL171C YDR361C YML073C YPL208W
"17.4.2.1"	Complex 17	YBL087C YDL171C YDR361C YPL208W
"17.4.2.2"	Complex 17	YBL087C YDL171C YDR361C YER117W YML073C YPL208W
"17.4.2.2.1"	Complex 17	YDL171C YDR361C YER117W YJR123W YPL208W
"17.4.3"	Complex 17	YDL171C YDR361C YPL208W
"170.1"	Complex 170	YER095W YML075C
"170.1.1"	Complex 170	YDR471W YER095W YML075C
"170.1.1.1"	Complex 170	YDR471W YML075C
"171.1"	Complex 171	YBL030C YDR214W YGL195W
"171.1.1"	Complex 171	YBL030C YGL195W YGR218W YIL070C YIL094C YLR180W
"171.1.1.1"	Complex 171	YBL030C YGL195W YGR218W YIL094C YKL104C YLR180W
"171.1.2"	Complex 171	YDR214W YGL195W YGL238W YIL094C
"171.1.2.1"	Complex 171	YDR214W YGL195W YIL094C YOR136W
"171.1.2.1.1"	Complex 171	YDR214W YGL195W YOR136W
"171.1.2.1.1.1"	Complex 171	YDR214W YER110C YGL195W YOR136W
"171.1.2.1.1.1.1"	Complex 171	YER110C YGL195W YOR136W
"171.1.2.1.1.1.1.1"	Complex 171	YER103W YER110C YGL195W YOR136W
"171.1.2.1.2"	Complex 171	YGL195W YIL094C YOR136W
"171.1.2.1.2.1"	Complex 171	YFR030W YIL094C YLR048W YOR136W
"171.1.2.1.2.2"	Complex 171	YBL030C YGL195W YOR136W
"171.1.2.1.3"	Complex 171	YBL030C YDR214W YGL195W YIL094C YOR136W YPL061W
"171.1.2.2"	Complex 171	YDR214W YGL195W YIL094C
"171.1.2.3"	Complex 171	YDR214W YGL195W YIL094C YPL240C
"171.1.2.4"	Complex 171	YDR214W YER110C YGL195W YIL094C
"171.1.3"	Complex 171	YDR214W YGL195W
"171.1.4"	Complex 171	YBL030C YGL195W YLR180W
"171.1.5"	Complex 171	YBL030C YDR214W YFL045C YGL195W
"171.1.5.1"	Complex 171	YBL030C YFL045C YGL195W
"171.1.5.2"	Complex 171	YDR214W YFL045C YGL195W
"171.1.5.3"	Complex 171	YBL030C YDR335W YFL045C YGL195W YKL039W YKL104C YLR044C
"171.1.5.4"	Complex 171	YBL030C YDR214W YFL045C YGL195W YJL066C
"171.1.5.5"	Complex 171	YBL030C YFL045C YGL195W YML085C
"171.1.6"	Complex 171	YDR214W YGL195W YKL104C
"172.1"	Complex 172	YHR019C YMR012W
"172.1.1"	Complex 172	YHR019C YLR075W YMR012W
"172.1.1.1"	Complex 172	YHR019C YLR075W
"172.1.1.1.1"	Complex 172	YHR019C YLR075W YPL226W
"172.1.1.1.2"	Complex 172	YGL031C YHR019C YLR075W
"172.1.2"	Complex 172	YHR019C YKL010C YMR012W
"172.1.2.1"	Complex 172	YHR019C YKL010C
"172.1.2.1.1"	Complex 172	YHR019C YHR020W YIL094C YKL010C
"172.1.3"	Complex 172	YHR019C YLR106C YLR180W YMR012W
"172.1.3.1"	Complex 172	YLR106C YLR180W YMR012W
"173.1"	Complex 173	YDR175C YGR061C
"173.1.1"	Complex 173	YDR175C YGR061C YGR165W YNL137C
"173.1.1.1"	Complex 173	YGR061C YGR165W YNL137C
"173.1.1.1.1"	Complex 173	YGR061C YGR165W
"173.1.1.1.2"	Complex 173	YDR036C YDR041W YDR347W YGR165W YHL004W YIL093C YJR113C YKL155C YMR188C YNL137C YNL306W YPL013C
"173.1.1.1.2.1"	Complex 173	YBR146W YBR251W YDR036C YDR041W YDR337W YDR347W YGR170W YHL004W YIL093C YKL155C YNL137C YNL306W YOR243C YPL118W
"173.1.1.1.2.1.1"	Complex 173	YBR146W YBR251W YDR036C YDR041W YDR337W YDR347W YHL004W YIL093C YJR101W YNL137C YNL306W YOR243C YPL118W
"173.1.1.1.2.1.1.1"	Complex 173	YBR251W YDR036C YDR041W YDR175C YDR337W YDR347W YHL004W YIL093C YJR101W YNL137C YOR158W YOR243C YPL013C
"173.1.1.1.2.1.1.2"	Complex 173	YBR251W YDR036C YDR041W YDR337W YDR347W YHL004W YJR101W YNL137C YOR243C
"173.1.1.1.2.1.1.2.1"	Complex 173	YBR251W YDL175C YDR036C YDR041W YDR175C YGL129C YHL004W YJR101W YJR113C YNL137C YOL115W YPL013C YPL118W
"173.1.1.1.2.2"	Complex 173	YBL090W YDR036C YDR041W YDR347W YGR165W YHL004W YIL093C YJR101W YMR158W YMR188C YNL137C YNL306W YOR158W YPL013C
"173.1.1.1.2.3"	Complex 173	YBL090W YDR036C YDR041W YDR175C YDR337W YGR165W YHL004W YJR113C YMR158W YMR188C YNL137C YPL013C
"173.1.1.1.2.4"	Complex 173	YBL090W YBR251W YDR036C YDR041W YGR084C YHL004W YIL093C YJR113C YNL137C YNL186W YNL306W YOR243C YPL013C
"173.1.1.1.3"	Complex 173	YER091C YGR165W YNL137C
"173.1.1.1.3.1"	Complex 173	YBL090W YDR175C YER091C YGR165W YJR101W YOR158W YPL013C
"173.1.1.1.4"	Complex 173	YGR165W YNL137C
"173.1.1.2"	Complex 173	YGR061C YGR165W YNL137C YOR158W
"173.1.1.3"	Complex 173	YDR175C YGR165W YNL137C YOR158W YPL013C
"173.1.1.3.1"	Complex 173	YBR251W YDR175C YDR347W YGR165W YIL093C YJR101W YKL003C YNL137C YOR158W
"174.1"	Complex 174	YER036C YML073C
"174.1.1"	Complex 174	YER036C YHR169W YLR029C YML073C
"174.1.1.1"	Complex 174	YER036C YHL033C YHR169W YLR029C
"174.1.2"	Complex 174	YER036C YML073C YOR063W
"174.1.2.1"	Complex 174	YER036C YML073C YPR036W
"174.1.2.1.1"	Complex 174	YER036C YPR036W
"174.1.2.1.2"	Complex 174	YER036C YHL033C YPR036W
"174.1.2.1.3"	Complex 174	YER036C YML073C YMR242C
"174.1.2.2"	Complex 174	YER036C YHL033C YML073C
"174.1.2.2.1"	Complex 174	YBR048W YER036C YHL033C YKR095W
"175.1"	Complex 175	YBL074C YBR152W YDL030W YDL043C YDL098C YDR473C YER029C YER172C YGL128C YGR091W YHR165C YJL203W YKL173W YLR424W YMR240C YOR308C YPL213W YPR178W
"175.1.1"	Complex 175	YBL074C YBR055C YBR152W YCR063W YDL030W YDL043C YDL098C YDR378C YDR473C YER112W YER172C YGR091W YHR156C YHR165C YJL203W YKL173W YLR147C YLR275W YMR240C YMR268C YNL147W YOR308C YPL213W YPR082C YPR178W
"175.1.1.1"	Complex 175	YBL026W YBR055C YBR152W YDL030W YDL043C YDL098C YDR378C YDR473C YER029C YER112W YER172C YGL128C YGR075C YGR091W YHR165C YIR009W YJL203W YKL173W YLR275W YLR424W YMR240C YNL147W YOR308C YPL213W YPR082C YPR178W
"175.1.1.1.1"	Complex 175	YBL026W YBR055C YBR152W YCR077C YDL030W YDL043C YDL098C YDL160C YDR037W YDR378C YDR473C YER112W YER146W YER172C YGR075C YGR091W YJL124C YJL203W YKL173W YLR147C YLR275W YML049C YMR240C YMR268C YMR288W YNL147W YOR308C YOR319W YPL213W YPR082C YPR178W
"175.1.1.1.1.1"	Complex 175	YBL026W YBR055C YBR152W YCR077C YDL030W YDL043C YDL098C YDL160C YDR037W YDR378C YDR473C YER029C YER112W YER146W YER172C YGR091W YHR165C YJL124C YJL203W YKL173W YLR147C YLR275W YMR240C YNL147W YOR308C YPL213W YPR082C YPR178W
"175.1.1.1.2"	Complex 175	YBL074C YBR055C YBR152W YDL030W YDL098C YDR473C YER029C YER172C YGL128C YGR075C YGR091W YHR165C YJL203W YKL173W YLR275W YLR424W YMR240C YOR308C YPL213W YPR178W
"175.1.1.1.2.1"	Complex 175	YBL074C YBL104C YBR055C YBR065C YBR152W YDL043C YDL098C YDR473C YER029C YER172C YGR074W YGR091W YHR156C YHR165C YJL203W YKL173W YLR424W YML046W YMR240C YPL151C YPR178W
"175.1.1.1.3"	Complex 175	YBL026W YBL104C YBR055C YBR152W YCR063W YDL098C YDR378C YDR473C YER029C YER172C YGL100W YGL128C YGR074W YGR075C YGR091W YHR156C YHR165C YKL173W YLR424W YNL147W YOR308C YPR178W
"175.1.1.2"	Complex 175	YBL074C YBL104C YBR055C YBR152W YDL030W YDL098C YDR473C YER029C YER172C YGR074W YGR091W YHR156C YHR165C YIR009W YJL203W YJR084W YKL173W YLR147C YML049C YMR240C YMR288W YOR308C YOR319W YPL213W YPR082C YPR178W
"175.1.1.2.1"	Complex 175	YBR055C YBR152W YDL030W YDL043C YDL098C YDR473C YER029C YER172C YGR074W YGR075C YGR091W YHR165C YIR009W YJL203W YKL173W YLR147C YML049C YMR240C YMR288W YOR308C YOR319W YPL213W YPR082C YPR178W
"175.1.1.2.2"	Complex 175	YBL104C YBR055C YBR152W YDL030W YDL098C YDR473C YER029C YER172C YGR074W YGR091W YHR156C YHR165C YJL203W YJR050W YKL173W YLR147C YMR240C YOR308C YPL213W YPR178W
"175.1.1.2.3"	Complex 175	YBL074C YBL104C YBR055C YBR152W YCR063W YDL030W YDL098C YDR473C YER029C YER172C YGL128C YGR074W YGR091W YHR156C YHR165C YJL063C YJL203W YKL173W YLR424W YMR240C YOR308C YPL213W YPR082C YPR178W
"175.1.2"	Complex 175	YBL026W YCR063W YDR378C YDR416W YDR473C YER029C YER172C YGL128C YGR091W YGR278W YHR165C YKL173W YLR117C YLR424W YMR213W YMR240C YOR308C YPL213W YPR178W
"176.1"	Complex 176	YBR084C-A YBR181C
"176.1.1"	Complex 176	YBR084C-A YBR181C YCR031C YGR034W
"176.1.1.1"	Complex 176	YBR084C-A YBR181C YCR031C
"177.1"	Complex 177	YDL083C YGR281W YOR234C
"177.1.1"	Complex 177	YDL075W YDL083C YGR281W YLR029C YLR221C YMR229C YOL041C YOR234C
"177.1.1.1"	Complex 177	YDL075W YDL083C YDR012W YDR382W YER074W YGR281W YLR029C YLR221C YMR229C YOL041C YOR234C YPR043W
"177.1.2"	Complex 177	YDL075W YDL083C YER074W YGR281W YOR234C
"177.1.3"	Complex 177	YDL083C YGR281W YLR221C YOR234C
"177.1.3.1"	Complex 177	YGR281W YLR221C YLR276C YNL301C YOR234C
"177.1.3.2"	Complex 177	YCR031C YDL083C YLR221C YOR234C
"177.1.3.3"	Complex 177	YDL075W YDL083C YGR281W YLR221C YOR234C
"177.1.3.3.1"	Complex 177	YDL075W YGR281W YLR221C YOR234C
"177.1.3.3.1.1"	Complex 177	YCR031C YDL075W YDR460W YGR281W YJL177W YLR221C YOR173W YOR234C
"177.1.3.4"	Complex 177	YGR281W YLR221C YOR234C
"177.1.3.5"	Complex 177	YCR031C YDL083C YGR281W YLR075W YLR221C
"177.1.4"	Complex 177	YDL083C YGR281W YIL069C YML026C YOR234C
"177.1.5"	Complex 177	YDL083C YDR382W YGR034W YGR281W YOR234C
"178.1"	Complex 178	YDR164C YOR204W
"178.1.1"	Complex 178	YCL014W YDR164C YOR204W
"178.1.1.1"	Complex 178	YCL014W YDR164C YJL063C YJR138W
"178.1.1.1.1"	Complex 178	YCL014W YDR164C YJR138W YKR085C YOR290C
"178.1.1.2"	Complex 178	YCL014W YDR164C
"179.1"	Ku complex	YMR106C YMR284W
"18.1"	Complex 18	YJL033W YLR175W YLR197W
"18.1.1"	Complex 18	YJL033W YLR175W YLR197W YLR448W
"18.1.2"	Complex 18	YCL059C YDL213C YLR175W YLR197W
"18.1.2.1"	Complex 18	YBL004W YCL059C YDL014W YER082C YJL109C YJL190C YJR145C YLR175W YLR197W
"18.2"	Complex 18	YDL014W YJL033W YLR175W
"18.2.1"	Complex 18	YCL037C YDL014W YJL033W YLR175W YLR197W YOR310C
"18.2.1.1"	Complex 18	YCL037C YJL033W YLR175W YLR197W YOR310C
"18.2.1.2"	Complex 18	YCL011C YCL037C YDL014W YHR203C YJL033W YLR175W YLR197W YOR310C
"18.2.1.3"	Complex 18	YBL004W YDL014W YGR145W YHR148W YHR196W YJL033W YJL109C YLL011W YLR175W YLR186W YLR197W YMR093W YMR143W YNL132W YOR078W YOR096W YOR310C YPR137W
"18.2.2"	Complex 18	YDL014W YJL033W YOR310C
"18.2.2.1"	Complex 18	YJL033W YLR197W YOR310C
"18.2.2.1.1"	Complex 18	YDL014W YHR196W YJL109C YLR003C YLR197W YOL010W YOR310C YPL217C YPL266W
"18.2.2.1.2"	Complex 18	YDL213C YJL033W YKR060W YOR096W YOR310C
"18.2.2.1.3"	Complex 18	YHR169W YJL033W YOR310C
"18.2.2.1.3.1"	Complex 18	YJL033W YML130C YNR043W YOR310C
"18.2.2.1.4"	Complex 18	YBR189W YCR057C YKR060W YLR197W YLR264W YOR310C
"18.2.2.1.5"	Complex 18	YCR057C YER082C YJL109C YJR002W YLR186W YLR197W YOR310C
"18.2.2.1.5.1"	Complex 18	YBR189W YCR057C YER082C YJL109C YJR002W YOL010W YOR310C YPL217C
"18.2.2.1.6"	Complex 18	YJL033W YLR197W YMR229C YOL041C YOR310C
"18.2.3"	Complex 18	YJL033W YLR175W
"18.2.3.1"	Complex 18	YDR365C YJL033W YLR175W
"18.2.3.1.1"	Complex 18	YJL033W YLR175W YLR448W
"18.2.3.1.1.1"	Complex 18	YJL033W YLR448W YNL069C
"18.2.3.1.1.1.1"	Complex 18	YJL033W YNL069C
"18.2.3.1.1.1.2"	Complex 18	YJL033W YLR448W
"18.2.3.1.1.1.2.1"	Complex 18	YIL018W YJL033W YLR448W YMR142C
"18.2.3.1.1.1.2.1.1"	Complex 18	YDR195W YIL018W YJL033W YLR448W YMR142C
"18.2.3.1.2"	Complex 18	YDL213C YDR365C YGR034W YGR085C YJL033W YLR175W YMR194W YOR078W YOR096W
"18.2.3.1.2.1"	Complex 18	YCL037C YGL120C YGR034W YGR135W YHR169W YJL033W YKR060W YLR175W YML130C YMR194W YNL224C YNR043W YOR078W YOR096W YOR310C
"18.2.3.1.3"	Complex 18	YDR365C YDR382W YJL033W YML130C
"18.2.4"	Complex 18	YDL014W YJL033W YLR175W YMR142C
"18.2.5"	Complex 18	YAL035W YDL014W YLR175W
"18.2.5.1"	Complex 18	YAL035W YDL014W YMR309C
"18.2.5.2"	Complex 18	YAL035W YBR084W YHR216W YLR175W
"18.2.5.2.1"	Complex 18	YAL035W YDL014W YHR216W YLR175W YLR197W YPL043W
"18.2.5.2.2"	Complex 18	YAL035W YBR084W YHR216W YLR175W YMR142C
"180.1"	Complex 180	YIL075C YOL098C
"181.1"	Rubiquitin -activating complex	YPL003W YPR066W
"182.1"	TRAPPII complex	YBR254C YDR108W YDR246W YDR407C YDR472W YGR143W YGR166W YKR068C YML077W YMR218C YOR115C
"182.1.1"	TRAPPII complex	YBR254C YDR108W YDR246W YDR407C YDR472W YGR166W YKR068C YLR342W YML077W YMR218C YOR115C
"182.1.1.1"	TRAPPII complex	YBR254C YDR108W YDR246W YDR407C YDR472W YGR166W YKR068C YML077W YMR218C YOR115C
"182.1.1.2"	TRAPPII complex	YBR254C YDR108W YDR246W YDR407C YDR472W YGR143W YGR166W YKR068C YLR342W YML077W YMR218C YOR115C
"183.1"	Complex 183	YGL234W YJR123W
"183.1.1"	Complex 183	YGL234W YJR123W YNL178W
"184.1"	Kel1/Lte1 complex	YAL024C YHR158C
"184.1.1"	Kel1/Lte1 complex	YAL024C YER155C YHR158C
"184.1.1.1"	Kel1/Lte1 complex	YAL024C YER155C YHR158C YLR342W
"185.1"	Complex 185	YIL104C YPL061W
"185.1.1"	Complex 185	YER089C YIL104C YPL061W
"185.1.1.1"	Complex 185	YDR071C YER089C YIL104C YPL061W
"185.1.1.1.1"	Complex 185	YDR071C YER089C YIL104C
"185.1.1.1.2"	Complex 185	YBL056W YDR071C YER089C YIL104C YPL061W
"185.1.1.2"	Complex 185	YER089C YIL104C
"185.1.1.3"	Complex 185	YER089C YPL061W
"186.1"	Complex 186	YDR171W YPR035W
"186.1.1"	Complex 186	YDR171W YLR106C YPR035W
"186.1.1.1"	Complex 186	YDR171W YLR106C
"186.1.1.2"	Complex 186	YDR171W YJL130C YLR106C YPR035W
"186.1.2"	Complex 186	YDR171W YOR151C YPR035W
"186.1.2.1"	Complex 186	YDR171W YOR151C
"187.1"	Complex 187	YDR225W YPR057W
"188.1"	Origin of replication recognition complex	YBR060C YHR118C YLL004W YML065W YNL261W YPR162C
"188.1.1"	Origin of replication recognition complex	YBR060C YER165W YHR118C YML065W YNL261W YPR162C
"188.1.1.1"	Origin of replication recognition complex	YBR060C YER165W YHR118C YLL004W YML065W YNL261W YPR162C
"188.1.2"	Origin of replication recognition complex	YBR060C YHR118C YLL004W YML065W YNL069C YNL261W YPR162C
"189.1"	Complex 189	YDL083C YGL120C YMR230W YNL224C
"189.1.1"	Complex 189	YCL037C YGL120C YMR230W YNL224C
"189.1.1.1"	Complex 189	YCL037C YDL083C YGL120C YNL224C
"189.1.1.1.1"	Complex 189	YCL037C YDL014W YDL083C YGL120C YNL224C
"189.1.1.1.1.1"	Complex 189	YDL014W YDL083C YGL120C YNL224C
"189.1.1.1.1.2"	Complex 189	YDL014W YDL083C YDR418W YGL120C YNL224C
"189.1.1.2"	Complex 189	YCL037C YDL083C YGL120C YMR230W YNL224C
"189.1.1.2.1"	Complex 189	YDL083C YGL120C YMR230W YNL224C YPL081W
"189.1.1.2.2"	Complex 189	YCL037C YDL083C YGL120C YHL015W YNL224C
"189.1.1.3"	Complex 189	YCL037C YGL120C YNL224C
"189.1.1.4"	Complex 189	YCL037C YGL120C YJL080C YJR145C YMR116C YNL224C
"189.1.2"	Complex 189	YDL083C YGL120C YJL190C YMR230W YNL224C
"189.1.2.1"	Complex 189	YDL083C YGL120C YJL190C YNL224C
"189.1.2.2"	Complex 189	YDL083C YGL120C YHL034C YJL190C YLR406C YMR230W YNL224C
"189.1.3"	Complex 189	YDL083C YGL120C YNL224C
"189.1.3.1"	Complex 189	YGL120C YLR424W YNL224C YPL151C
"189.1.3.1.1"	Complex 189	YGL120C YLR424W YNL224C
"189.1.4"	Complex 189	YDL083C YMR116C YMR230W YNL224C
"189.1.5"	Complex 189	YBL072C YDL083C YGL120C YNL224C
"189.1.5.1"	Complex 189	YDL083C YGL120C YNL224C YPL081W
"189.1.5.1.1"	Complex 189	YGL120C YNL224C YPL081W
"189.1.6"	Complex 189	YDL014W YGL120C YMR230W YNL224C
"189.1.6.1"	Complex 189	YGL120C YMR230W YNL224C
"189.1.6.2"	Complex 189	YDL014W YGL120C YNL224C
"189.1.6.2.1"	Complex 189	YDR418W YGL120C YNL224C
"19.1"	Complex 19	YBR086C YBR181C YDL083C YDL171C
"19.1.1"	Complex 19	YBR086C YBR181C YDL171C YGR034W YOL120C YPR102C
"19.1.1.1"	Complex 19	YBR086C YBR181C YDL171C YGR034W YJL177W
"19.1.1.2"	Complex 19	YBR086C YBR181C YDL171C YMR146C YOL120C
"19.1.1.3"	Complex 19	YBR086C YBR181C YDL171C YPR102C
"19.1.1.3.1"	Complex 19	YBR086C YBR181C YPR102C
"19.1.1.3.1.1"	Complex 19	YBR086C YPR102C
"19.1.1.4"	Complex 19	YBR086C YBR181C YDL171C YGR034W YOL120C
"19.1.1.5"	Complex 19	YBR086C YBR181C YDL083C YDL171C YPR102C
"19.1.1.6"	Complex 19	YBR086C YDL083C YDL171C YGL031C YGR034W YHR019C YLR075W YPR102C
"19.1.2"	Complex 19	YBR086C YCR031C YDL083C YDL171C
"19.1.2.1"	Complex 19	YBR086C YCR031C YDL171C YDR450W YJR123W
"19.1.2.2"	Complex 19	YBR086C YCR031C YDL083C YDR237W YHL015W YLR325C YPL081W
"19.1.2.3"	Complex 19	YBR086C YCR031C YDL083C YMR142C YOL120C YPL143W
"19.1.2.4"	Complex 19	YBR086C YCR031C YDL083C YJL177W
"19.1.3"	Complex 19	YBR086C YBR181C YDL083C YDL171C YDR450W
"19.2"	Complex 19	YBR086C YDL083C YGR034W
"19.2.1"	Complex 19	YBR086C YDL083C YGL103W YGR034W YMR142C
"19.2.2"	Complex 19	YBR086C YDL171C YDR450W YGR034W YPL143W
"19.2.2.1"	Complex 19	YBR086C YDL171C YGR034W YPL143W
"19.2.2.1.1"	Complex 19	YBR086C YDL171C YGR034W
"19.2.2.1.1.1"	Complex 19	YBR086C YDL171C YJR145C
"19.2.2.2"	Complex 19	YBR086C YBR181C YDR450W YGL076C YGR034W YIL018W YPL143W
"19.2.2.2.1"	Complex 19	YBR086C YBR181C YCR031C YDR450W YIL018W YPL143W
"19.2.2.2.2"	Complex 19	YBR086C YBR181C YDR450W YGR034W YIL018W YPL143W
"19.2.2.3"	Complex 19	YBR086C YBR181C YCR031C YDL171C YGR034W YJR123W YOL127W YOR038C YPL143W
"19.2.3"	Complex 19	YBR086C YGR034W
"19.2.4"	Complex 19	YDL083C YGR034W
"19.2.5"	Complex 19	YBR086C YBR181C YDL083C YGR034W YPL143W
"19.2.6"	Complex 19	YBR086C YCR031C YDL083C YGR034W
"19.2.6.1"	Complex 19	YBR086C YCR031C YGR034W
"19.2.7"	Complex 19	YBR086C YBR181C YGR034W
"19.2.7.1"	Complex 19	YBR181C YGR034W
"190.1"	INO80 protein complex	YDL002C YDR190C YER092W YFL013C YGL150C YLR052W YNL059C YOR141C YPL235W
"190.1.1"	INO80 protein complex	YDL002C YDL192W YDR190C YER092W YFL013C YGL150C YLR052W YNL059C YOR141C YPL235W
"190.1.1.1"	INO80 protein complex	YDL002C YDR190C YER092W YFL013C YGL150C YLR052W YNL059C YOR141C YPL053C YPL240C
"190.1.1.2"	INO80 protein complex	YDL002C YER092W YFL013C YGL150C YLR052W YNL059C YOR141C YPL129W YPL235W
"190.1.1.2.1"	INO80 protein complex	YDL002C YER092W YFL013C YGL150C YLR052W YNL059C YNL250W YOR141C YPL129W
"190.1.1.2.1.1"	INO80 protein complex	YDL002C YER092W YFL013C YGL150C YJL081C YLR052W YNL059C YNL250W YPL129W
"190.1.1.2.2"	INO80 protein complex	YDL002C YER092W YFL013C YFL039C YGL150C YLR052W YMR072W YNL059C YOR141C
"190.1.1.2.3"	INO80 protein complex	YDL002C YDR190C YER092W YFL013C YGL150C YLR052W YNL059C YOR141C YPL129W YPL235W
"190.1.1.2.3.1"	INO80 protein complex	YDL002C YDR190C YER092W YFL013C YFL039C YGL150C YLR052W YNL059C YOR141C YPL235W
"190.1.1.2.3.1.1"	INO80 protein complex	YDL002C YDR190C YER092W YFL013C YFL039C YGL150C YLR052W YNL059C YOR141C
"190.1.1.2.3.1.1.1"	INO80 protein complex	YDL002C YER092W YFL013C YFL039C YGL150C YLR052W YNL059C YOR141C
"190.1.1.2.3.1.1.2"	INO80 protein complex	YDR190C YFL013C YFL039C YGL150C YLR052W YNL059C
"190.1.1.2.3.1.1.2.1"	INO80 protein complex	YDR190C YFL013C YFL039C YGL150C YNL059C YPL053C
"190.1.1.2.3.1.1.2.1.1"	INO80 protein complex	YDR190C YFL013C YGL150C YNL059C YPL053C YPL240C
"190.1.1.2.3.1.1.2.1.2"	INO80 protein complex	YDR190C YFL013C YFL039C YGL150C YNL059C YPL053C YPL240C
"190.1.1.2.3.1.1.2.2"	INO80 protein complex	YFL039C YGL150C YLR052W YNL059C
"190.1.1.2.3.1.1.2.2.1"	INO80 protein complex	YGL150C YLR052W YNL059C YNL250W
"190.1.1.2.3.1.1.2.2.2"	INO80 protein complex	YGL150C YLR052W YNL059C YPL129W
"190.1.1.2.3.1.1.3"	INO80 protein complex	YDL002C YER092W YFL013C YGL133W YGL150C YJL081C YLR052W YNL059C YOR304W
"190.1.1.2.3.1.1.3.1"	INO80 protein complex	YDL002C YER092W YFL013C YFL039C YGL150C YJL081C YLR052W YNL059C
"190.1.1.2.3.1.1.3.2"	INO80 protein complex	YDL002C YDL192W YER092W YGL133W YJL081C YKR001C YLR052W YOR304W
"190.1.1.2.3.1.2"	INO80 protein complex	YDL002C YDR190C YER092W YFL013C YGL133W YGL150C YLR052W YNL059C YOR141C YOR304W YPL235W
"190.1.1.2.3.2"	INO80 protein complex	YDL002C YDR190C YER092W YFL013C YGL150C YJL081C YNL059C YOR141C YPL235W
"190.1.1.2.3.2.1"	INO80 protein complex	YDR190C YFL013C YGL150C YNL059C YOR141C YPL053C YPL235W
"190.1.1.2.3.2.2"	INO80 protein complex	YDL002C YDR190C YFL013C YGL150C YJL081C YNL059C YPL235W
"190.1.1.2.3.3"	INO80 protein complex	YDL002C YER092W YFL013C YGL150C YLR052W YNL059C YOR141C YPL129W
"190.1.1.2.3.3.1"	INO80 protein complex	YDL002C YFL013C YFR030W YGL150C YNL059C YOR141C YPL129W
"190.1.1.2.3.4"	INO80 protein complex	YDL002C YDR190C YER092W YFL013C YGL150C YLR052W YNL059C YOR141C
"190.1.1.2.3.5"	INO80 protein complex	YDL002C YDR190C YER092W YFL013C YGL150C YLR052W YNL059C YOR141C YPL053C YPL129W YPL235W
"190.1.1.3"	INO80 protein complex	YDL002C YDL192W YDR190C YER092W YFL013C YGL150C YLR052W YNL059C YOR141C
"190.1.1.3.1"	INO80 protein complex	YBL099W YDL002C YDL192W YDR190C YER092W YFL013C YGL150C YLR052W YNL059C YOR141C YPL053C YPL218W
"190.1.1.4"	INO80 protein complex	YDL002C YDR190C YER092W YFL013C YGL150C YLR052W YNL059C YNL250W YOR141C YPL235W
"190.1.1.4.1"	INO80 protein complex	YDL002C YER092W YFL013C YGL150C YLR052W YNL059C YNL250W YOR141C
"190.1.1.4.2"	INO80 protein complex	YDL002C YER092W YFL013C YGL048C YGL150C YLR052W YNL059C YNL250W YOR141C
"190.1.1.5"	INO80 protein complex	YDL002C YDL192W YDR190C YER092W YFL013C YFL045C YGL150C YGL167C YLR052W YNL059C YOR141C YPL235W
"190.1.1.5.1"	INO80 protein complex	YDL002C YDL192W YDR190C YER092W YFL013C YFL045C YGL150C YGL167C YLR052W YNL059C YOR141C YPL218W YPL235W
"191.1"	Complex 191	YBR109C YBR177C YDL019C YMR109W
"191.1.1"	Complex 191	YBR109C YBR177C YMR109W
"191.1.1.1"	Complex 191	YBR109C YMR109W
"191.1.1.1.1"	Complex 191	YBR109C YEL055C YMR109W
"191.1.1.1.1.1"	Complex 191	YEL055C YLR429W YMR109W
"191.1.2"	Complex 191	YBR177C YDL019C YMR109W
"191.1.2.1"	Complex 191	YBR177C YDL019C
"191.1.2.2"	Complex 191	YDL019C YMR109W
"191.1.2.3"	Complex 191	YBR177C YDL019C YLR048W YMR109W
"191.1.2.3.1"	Complex 191	YDL019C YLR048W YMR109W
"191.1.3"	Complex 191	YBR109C YDL019C YMR109W
"191.1.3.1"	Complex 191	YBR109C YBR202W YMR109W
"192.1"	Complex 192	YBR125C YDR186C
"192.1.1"	Complex 192	YBR125C YDL229W YDR186C
"193.1"	Complex 193	YDL040C YPL198W
"193.1.1"	Complex 193	YDL040C YGR254W YPL198W
"193.1.1.1"	Complex 193	YDL040C YDL075W YGR254W YMR116C
"193.1.1.1.1"	Complex 193	YDL040C YDL075W YGR254W
"193.1.1.1.1.1"	Complex 193	YDL040C YGR254W
"193.1.1.1.1.2"	Complex 193	YDL040C YDL075W
"193.1.1.1.1.3"	Complex 193	YDL075W YGR254W
"194.1"	Complex 194	YBL099W YGR281W
"194.1.1"	Complex 194	YBL099W YGR281W YPL198W
"194.1.1.1"	Complex 194	YBL099W YGL030W YGR281W
"194.1.1.1.1"	Complex 194	YBL099W YGR281W YOR270C
"194.1.1.1.1.1"	Complex 194	YBL099W YHR039C-A YOR270C
"194.1.1.1.1.2"	Complex 194	YGR281W YOR270C
"194.1.1.1.2"	Complex 194	YBL099W YGR281W YLR441C
"194.1.1.2"	Complex 194	YBL099W YGR281W YLR075W
"194.1.1.2.1"	Complex 194	YGR281W YLR075W YLR221C YML026C YNL301C YPL249C-A
"194.1.1.2.2"	Complex 194	YGR281W YLR075W
"194.1.1.2.3"	Complex 194	YDR471W YGR281W YLR075W
"194.1.1.2.3.1"	Complex 194	YBR031W YGR281W YLR075W YMR049C YOR234C
"194.1.1.3"	Complex 194	YBR142W YGR281W YOR272W YPL198W
"195.1"	Set3 histone deacetylase protein complex	YBR103W YCR033W YDR155C YGL194C YIL112W YKR029C
"195.1.1"	Set3 histone deacetylase protein complex	YBR103W YCR033W YDR155C YGL194C YIL112W YKR029C YMR273C
"195.1.1.1"	Set3 histone deacetylase protein complex	YBR103W YCR033W YDL188C YDR155C YGL194C YIL112W YKR029C YMR273C
"195.1.1.1.1"	Set3 histone deacetylase protein complex	YBR103W YCR028C-A YCR033W YDL188C YDR155C YGL194C YIL112W YKR029C YMR273C
"195.1.1.1.1.1"	Set3 histone deacetylase protein complex	YBR103W YCR033W YGL194C YIL112W YKR029C YMR273C
"195.1.2"	Set3 histone deacetylase protein complex	YBR103W YCR033W YDR155C YGL194C YIL112W YKR029C YLR347C
"195.1.2.1"	Set3 histone deacetylase protein complex	YBR103W YCR033W YDR155C YGL194C YIL112W YKR029C YOR290C
"195.1.2.2"	Set3 histone deacetylase protein complex	YBR103W YGL194C YIL112W YKR029C YLR347C
"195.1.2.3"	Set3 histone deacetylase protein complex	YBR103W YCR033W YDR155C YKR029C YLR347C
"196.1"	Complex 196	YBR084C-A YGL147C
"197.1"	Complex 197	YBR049C YKR001C YMR072W
"197.1.1"	Complex 197	YBR049C YKR001C
"197.1.2"	Complex 197	YBR049C YGL013C YKR001C YMR072W YOL006C
"197.1.3"	Complex 197	YDR303C YGR056W YIL126W YKR001C YMR072W
"197.1.3.1"	Complex 197	YDR303C YIL126W YKR001C YLR357W YMR072W
"197.1.4"	Complex 197	YBR049C YIL056W YKR001C YMR072W
"197.1.5"	Complex 197	YKR001C YMR072W
"198.1"	Complex 198	YER117W YKL172W
"198.1.1"	Complex 198	YER117W YKL006W YKL172W
"198.1.1.1"	Complex 198	YDL136W YER117W YKL006W YKL172W YLR406C
"198.1.1.1.1"	Complex 198	YER117W YKL006W YKL172W YLR406C
"198.1.1.1.1.1"	Complex 198	YDR087C YER117W YKL006W YKL172W YLR406C
"198.1.1.1.1.2"	Complex 198	YER117W YKL006W YLR406C
"198.1.1.2"	Complex 198	YDL031W YER117W YKL006W YKL172W
"198.1.1.2.1"	Complex 198	YER117W YHR052W YHR085W YKL006W YKL009W YKL172W
"198.1.1.3"	Complex 198	YKL006W YKL172W
"198.1.1.4"	Complex 198	YDL136W YEL054C YER117W YKL006W
"198.1.2"	Complex 198	YER117W YKL172W YLR406C
"198.1.2.1"	Complex 198	YER117W YLR406C
"198.1.2.2"	Complex 198	YCL054W YER117W YFL002C YHR197W YKL172W YLL034C YNL110C YOL077C YPL211W
"198.1.2.3"	Complex 198	YER117W YFL002C YHR197W YKL172W YOL077C
"198.1.2.3.1"	Complex 198	YFL002C YHR197W YKL172W YOL077C
"198.1.2.3.1.1"	Complex 198	YFL002C YHR197W YOL077C YPL198W YPL211W
"198.1.2.4"	Complex 198	YBL087C YER117W YLR406C
"198.1.2.5"	Complex 198	YFL002C YHR052W YKL009W YKL172W YLR002C YLR406C YMR229C YOL041C YOR312C
"198.1.2.5.1"	Complex 198	YFL002C YHR052W YKL009W YKL172W YLR002C YLR406C YPL198W
"198.1.2.5.2"	Complex 198	YER117W YFL002C YGL111W YHR052W YHR088W YKL006W YKL009W YKL172W YLR002C YLR406C YMR290C YOL077C YOR206W YPL131W
"198.1.2.6"	Complex 198	YDL136W YER117W YFL002C YKL009W YLL034C YLR002C YLR406C YOR206W YOR272W
"199.1"	Complex 199	YNL308C YPL012W
"199.1.1"	Complex 199	YBL004W YBR048W YCL059C YDL148C YDL213C YLR186W YNL132W YNL308C YOL010W YPL012W YPL217C YPR144C
"199.1.1.1"	Complex 199	YBL004W YBL072C YDL148C YLR186W YMR128W YNL308C YOL010W YPL012W YPL217C YPR144C
"199.1.1.2"	Complex 199	YBL004W YCL059C YDL148C YDL213C YLR186W YMR128W YOL010W YPL217C YPR144C
"199.1.1.2.1"	Complex 199	YBL004W YCL059C YDL213C YMR128W YOL010W YPL217C
"199.1.1.2.1.1"	Complex 199	YDL213C YER102W YHR203C YMR128W YOL010W YPL217C
"199.1.1.2.1.1.1"	Complex 199	YDL213C YER102W YHR203C YOL010W YPL217C
"199.1.1.2.1.1.2"	Complex 199	YCL059C YDL213C YER102W YHR203C YMR128W YOL010W YPL217C
"199.1.1.2.1.1.2.1"	Complex 199	YCL059C YDL213C YER102W YMR128W YOL010W YPL217C
"199.1.1.2.1.1.2.1.1"	Complex 199	YCL059C YDL213C YMR128W YOL010W YPL217C
"199.1.1.2.1.1.3"	Complex 199	YDL213C YER102W YMR128W YOL010W YPL217C
"199.1.1.2.1.1.4"	Complex 199	YDL213C YMR128W YOL010W YPL217C
"199.1.1.2.1.1.5"	Complex 199	YDL213C YER102W YHR203C YOL010W
"199.1.1.2.1.2"	Complex 199	YCL059C YDL213C YMR128W YOL010W YOR210W
"199.1.1.2.1.3"	Complex 199	YCL059C YDL213C YJL109C YLL011W YOL010W YPL217C
"199.1.2"	Complex 199	YBL072C YCL011C YDL014W YHR203C YNL308C YPL012W
"199.1.3"	Complex 199	YBL072C YBR048W YNL308C YPL012W
"199.1.3.1"	Complex 199	YBL072C YNL308C YPL012W
"199.1.3.1.1"	Complex 199	YBL072C YPL012W
"199.1.4"	Complex 199	YML024W YNL308C YPL012W
"199.1.4.1"	Complex 199	YHL015W YML024W YNL308C
"199.1.4.1.1"	Complex 199	YHL015W YNL308C
"199.1.5"	Complex 199	YBR247C YDL148C YNL308C YPL012W YPR144C
"2.1"	20S core particle of the proteasome	YBL041W YER012W YER094C YFL007W YFR050C YGL011C YGR135W YJL001W YML092C YMR314W YOL038W YOR362C YPR103W
"2.1.1"	20S core particle of the proteasome	YBL041W YER012W YER021W YER094C YFL007W YFR050C YGL011C YGR135W YGR232W YJL001W YML092C YMR314W YOL038W YOR362C YPR103W
"2.1.1.1"	20S core particle of the proteasome	YER012W YER021W YFL007W YGL011C YGR135W YJL001W YML092C YMR314W YOL038W YOR362C YPR103W
"2.1.1.1.1"	20S core particle of the proteasome	YER021W YER094C YGL011C YJL001W YML092C YMR314W YOL038W YOR362C YPR103W
"2.1.1.1.1.1"	20S core particle of the proteasome	YBL041W YER012W YER021W YER094C YGL011C YGR232W YJL001W YOL038W YOR362C YPR103W
"2.1.1.1.1.1.1"	20S core particle of the proteasome	YER012W YER021W YER094C YGL011C YJL001W YOL038W YOR362C YPR103W
"2.1.1.1.1.1.1.1"	20S core particle of the proteasome	YER012W YFR050C YGL011C YIL075C YJL001W YOL038W YOR362C YPR103W
"2.1.1.1.1.1.2"	20S core particle of the proteasome	YBL041W YER012W YER021W YER094C YGL011C YJL001W YOL038W YOR362C YPR103W
"2.1.1.2"	20S core particle of the proteasome	YBL041W YER094C YFL007W YFR050C YGL011C YIL075C YJL001W YML092C YNL075W YOL038W YOR362C YPR103W
"2.2"	20S core particle of the proteasome	YBL041W YER094C YFR050C YGL011C YGR135W YHR200W YJL001W YML092C YMR314W YOL038W YOR261C YOR362C YPR103W
"2.2.1"	20S core particle of the proteasome	YBL041W YER012W YER021W YER094C YFR050C YGL011C YGR135W YGR232W YHR200W YJL001W YLR035C YML092C YMR314W YOL038W YOR261C YOR362C YPR103W
"2.2.1.1"	20S core particle of the proteasome	YER094C YFR050C YGL011C YGR135W YHR200W YJL001W YML092C YMR314W YOL038W YOR261C YOR362C YPR103W
"2.2.1.1.1"	20S core particle of the proteasome	YGL011C YGR135W YHL030W YIL075C YJL001W YML092C YMR314W YOL038W YOR362C YPR103W
"2.2.1.2"	20S core particle of the proteasome	YBL041W YER012W YER021W YER094C YFR050C YGL011C YGR135W YGR232W YHR200W YJL001W YML092C YMR314W YOL038W YOR261C YOR362C YPR103W
"2.2.1.2.1"	20S core particle of the proteasome	YBL041W YER012W YER021W YER094C YFR050C YGL011C YGR135W YHR200W YJL001W YML092C YMR314W YOL038W YOR261C YOR362C YPR103W
"2.2.1.3"	20S core particle of the proteasome	YBL041W YER012W YER094C YGL011C YGR135W YGR232W YIL075C YJL001W YML092C YMR314W YOL038W YOR362C YPR103W
"2.2.2"	20S core particle of the proteasome	YBL041W YER094C YGL011C YGR135W YIL075C YJL001W YML092C YOL038W YOR362C YPR103W
"20.1"	Complex 20	YFR001W YGL147C YLL008W
"20.1.1"	Complex 20	YDL031W YFR001W YGL147C YLL008W YMR142C YPR016C
"20.1.1.1"	Complex 20	YDL031W YFR001W YGL147C YLR002C YPR016C
"20.1.1.2"	Complex 20	YFR001W YGL147C YIL018W YIL133C YMR142C YPR016C
"20.1.1.3"	Complex 20	YDL031W YFR001W YKR081C YLL008W YPR016C
"20.1.1.3.1"	Complex 20	YDR087C YFR001W YKR081C YLL008W YNL061W YPR016C
"20.1.1.3.1.1"	Complex 20	YDR087C YFR001W YGR085C YKL009W YKR081C YNL061W
"20.1.1.3.2"	Complex 20	YDL031W YFR001W YLL008W YPR016C
"20.1.1.4"	Complex 20	YFR001W YGL147C YLL008W YPR016C
"20.1.1.4.1"	Complex 20	YFR001W YGL147C YLL008W YNL061W YPR016C
"20.1.1.5"	Complex 20	YFR001W YGL147C YLL008W YMR142C YPR016C
"20.1.2"	Complex 20	YBR142W YDL082W YFL002C YFR001W YGR085C YKL009W YLL008W YNL061W YOR272W YPL211W
"20.1.3"	Complex 20	YDL031W YFR001W YGL147C
"20.1.4"	Complex 20	YFR001W YGL147C
"20.1.5"	Complex 20	YFR001W YGL147C YNL002C
"20.2"	Complex 20	YDL031W YDR101C YER006W YER126C YFR001W YGL147C YGR103W YGR245C YLR002C YMR049C YNL110C YPL093W YPR016C
"20.2.1"	Complex 20	YDL031W YDL051W YER006W YER126C YFL002C YFR001W YGL147C YGR103W YGR245C YLR002C YLR449W YMR049C YNL002C YNL061W YOR063W YOR206W YOR272W YOR349W YPL093W YPR016C YPR043W
"200.1"	Complex 200	YBR208C YDR300C
"200.1.1"	Complex 200	YBR208C YDR300C YNL177C
"200.1.1.1"	Complex 200	YBR208C YNL177C
"200.1.1.2"	Complex 200	YBR208C YDR300C YNL177C YNR016C
"201.1"	RNase MRP	YAL033W YBL018C YBR257W YHR062C YNL221C YNL282W
"202.1"	Complex 202	YNL244C YOR293W
"202.1.1"	Complex 202	YNL244C YOR293W YOR361C
"202.1.1.1"	Complex 202	YJL190C YNL244C YOR361C
"202.1.1.1.1"	Complex 202	YJL190C YNL244C
"202.1.2"	Complex 202	YJL190C YNL244C YOR293W
"203.1"	Complex 203	YCL011C YDL014W
"203.1.1"	Complex 203	YCL011C YDL014W YHR167W
"203.1.1.1"	Complex 203	YCL011C YDR138W YHR167W YLR432W
"203.1.1.1.1"	Complex 203	YCL011C YDL084W YDR138W YHR167W YLR432W
"203.1.1.1.1.1"	Complex 203	YCL011C YDL084W YDR138W YHR167W YLL045C YLR432W
"203.1.1.2"	Complex 203	YCL011C YHR167W YHR203C
"203.1.1.2.1"	Complex 203	YCL011C YHR203C
"204.1"	Complex 204	YAL017W YDR044W YGR094W
"205.1"	Complex 205	YMR196W YPL154C
"205.1.1"	Complex 205	YDR233C YMR196W YPL154C
"205.1.1.1"	Complex 205	YDR233C YJL146W YPL154C
"205.1.2"	Complex 205	YJL146W YMR196W YPL154C
"206.1"	Complex 206	YMR128W YNL097C
"206.1.1"	Complex 206	YKL003C YMR128W YNL097C YNL186W
"206.1.1.1"	Complex 206	YGR170W YKL003C YMR128W YNL186W YOR243C
"206.1.1.1.1"	Complex 206	YBL004W YBR251W YDR036C YDR041W YDR337W YER155C YGL129C YGR084C YGR170W YGR215W YHL004W YKL003C YKL155C YNL186W YNR037C YOR243C
"206.1.1.1.2"	Complex 206	YBL090W YBR251W YDR347W YGR170W YGR215W YIL093C YJR101W YKL003C YNL186W YNL306W YNR037C YOR243C YPL118W
"207.1"	Complex 207	YBL074C YCR063W YHR156C
"207.1.1"	Complex 207	YBL074C YCR063W YPR101W
"207.1.2"	Complex 207	YBL074C YHR156C
"208.1"	Complex 208	YJL146W YPL154C
"209.1"	DNA polymearse alpha-primase complex	YBL035C YBR181C YDL058W YIR008C YKL045W YNL102W
"209.1.1"	DNA polymearse alpha-primase complex	YBL035C YIR008C YKL045W YNL102W
"209.1.1.1"	DNA polymearse alpha-primase complex	YBL035C YBR087W YIR008C YJR068W YKL045W YNL102W YNL290W YOR217W
"209.1.2"	DNA polymearse alpha-primase complex	YBL035C YBR181C YIR008C YKL045W YNL102W
"209.1.3"	DNA polymearse alpha-primase complex	YBL035C YDL058W YIR008C YKL045W YNL102W
"209.1.3.1"	DNA polymearse alpha-primase complex	YBL035C YDR292C YIR008C YKL045W YKL154W YNL102W
"21.1"	Complex 21	YBR263W YGR204W YNL112W
"21.1.1"	Complex 21	YBR263W YNL112W YNL271C
"21.1.1.1"	Complex 21	YBR263W YFR031C-A YNL112W
"21.1.1.1.1"	Complex 21	YBR263W YFR031C-A YJL191W YNL069C YNL112W
"21.1.1.2"	Complex 21	YBR263W YNL271C
"21.1.2"	Complex 21	YBR263W YGR204W YNL112W YOL120C
"21.1.2.1"	Complex 21	YAL035W YBR263W YDR418W YGR204W YML073C YOL120C
"21.1.3"	Complex 21	YBR263W YGR204W YLR441C
"21.2"	Complex 21	YBR263W YGR204W YPL009C
"21.2.1"	Complex 21	YBR084W YBR263W YDR418W YFR031C-A YGR204W YPL009C
"21.2.1.1"	Complex 21	YBR263W YDL082W YDR418W YFR031C-A YGR204W YJL191W YPL009C
"21.2.1.1.1"	Complex 21	YBR263W YDL082W YDR418W YFR031C-A YGR204W YOL127W YPL009C
"21.2.1.2"	Complex 21	YBR084W YBR263W YDR418W YFR031C-A YGR204W YKL180W
"21.2.1.2.1"	Complex 21	YBR084W YBR263W YDR418W YFR031C-A
"21.2.1.2.1.1"	Complex 21	YBR084W YBR263W YFR031C-A
"21.2.1.2.1.1.1"	Complex 21	YBR084W YFR031C-A YLR075W
"21.2.1.2.1.1.1.1"	Complex 21	YBR084W YLR075W
"21.2.1.2.1.1.2"	Complex 21	YBR263W YFR031C-A YHR010W YJL191W YKL180W
"21.2.1.3"	Complex 21	YAL035W YBR263W YDR418W YDR471W YFR031C-A YIL018W YLR367W YPL009C
"21.2.1.3.1"	Complex 21	YAL035W YBR263W YDR418W YFR031C-A YGR204W YLR367W YPL009C
"21.2.1.3.1.1"	Complex 21	YAL035W YBR263W YDR418W YDR471W YGR204W YHR010W YOL120C YPL009C
"21.2.1.3.1.1.1"	Complex 21	YAL035W YBR263W YDR418W YGR204W YHR010W YOL120C
"21.2.1.3.1.2"	Complex 21	YAL035W YBR263W YDL082W YGR204W YLR367W YNL112W YPL009C
"21.2.1.3.1.3"	Complex 21	YAL035W YBR263W YDR418W YFR031C-A YGR204W YNL069C YPL009C YPL143W
"21.2.1.3.1.3.1"	Complex 21	YBR263W YDL082W YFR031C-A YGR204W YNL069C YOL120C YPL009C YPL143W
"21.2.1.3.2"	Complex 21	YAL035W YBR263W YDR418W YDR471W YFR031C-A YNL112W YPL009C
"21.2.1.3.2.1"	Complex 21	YAL035W YBR263W YDL082W YDR471W YFR031C-A YLR075W YNL112W YPL009C
"21.2.1.3.2.1.1"	Complex 21	YAL035W YBR084W YBR263W YDL082W YDR496C YFR031C-A YGR204W YLR175W YNL112W YOL120C YPL009C
"21.2.1.4"	Complex 21	YBR084W YBR263W YFR031C-A YGL031C YLR075W YNL112W YPL009C
"21.2.1.4.1"	Complex 21	YBR084W YBR263W YDR471W YFR031C-A YJL191W YKL180W YLR075W YML073C YPL009C
"21.2.1.5"	Complex 21	YBR263W YFR031C-A YGL103W YGR204W YHR010W YPL009C YPL143W
"21.2.1.5.1"	Complex 21	YBR263W YFR031C-A YGL031C YHR010W YIL018W YPL009C YPL143W
"21.2.1.6"	Complex 21	YBR084W YBR263W YDR418W YFR031C-A YGL031C YGL103W YPL009C
"21.2.1.7"	Complex 21	YBR084W YBR263W YGR204W YPL009C
"21.2.2"	Complex 21	YBR263W YGL031C YGR204W YPL009C
"21.2.2.1"	Complex 21	YBR263W YGR204W YOR048C YPL009C
"21.2.3"	Complex 21	YGR204W YPL009C
"210.1"	Complex 210	YLL021W YMR310C
"210.1.1"	Complex 210	YLL021W YLR276C YMR310C
"210.1.1.1"	Complex 210	YLL021W YLR276C YML092C YMR310C
"211.1"	Complex 211	YJR002W YLR222C YMR128W YNL075W YOR078W YPR137W
"211.1.1"	Complex 211	YLR197W YLR222C YNL075W YOR078W YPL217C YPR137W
"211.1.1.1"	Complex 211	YJL109C YJR002W YLR197W YOR078W YPL217C YPR137W
"211.1.1.1.1"	Complex 211	YBR247C YDL148C YGR090W YJR002W YMR128W YNL132W YOR078W YPL217C YPR137W YPR144C
"211.1.1.1.1.1"	Complex 211	YBR247C YDL148C YER082C YGR090W YJR002W YLR197W YMR128W YMR229C YNL132W YNL308C YOR078W YPL217C YPR144C
"211.1.1.1.2"	Complex 211	YCR057C YDR449C YER082C YHR196W YJL109C YLR129W YLR197W YOR145C YPL217C YPR137W
"211.1.1.1.2.1"	Complex 211	YBL004W YCR057C YDR449C YER082C YHR196W YJL109C YLL011W YLR197W YOL010W YPR137W
"211.1.1.1.2.1.1"	Complex 211	YCR057C YER082C YHR196W YHR203C YJL109C YJR002W YLR197W YNL132W YOL010W YOR078W YPL217C YPL266W YPR137W
"211.1.1.1.2.1.2"	Complex 211	YCR057C YDR365C YDR449C YER082C YGL171W YHR196W YJL069C YJL109C YLL011W YLR197W YLR409C YLR441C YPL266W YPR137W
"211.1.1.1.2.1.3"	Complex 211	YDR449C YER082C YHR196W YJL109C YLL011W YLR197W YPR137W
"211.1.1.1.3"	Complex 211	YER082C YGR090W YJL109C YJR002W YLR197W YOR078W YPL217C YPR137W
"211.1.1.1.3.1"	Complex 211	YBL004W YDL014W YDL148C YER082C YGR090W YHR148W YJL033W YJL109C YJR002W YLR186W YLR197W YOR078W YOR310C YPR144C
"211.1.1.1.4"	Complex 211	YLR197W YOR078W YPL217C YPL266W YPR137W
"211.1.1.2"	Complex 211	YDR365C YGR135W YLR222C YMR143W YNL075W YNL132W YNR043W YOR078W YPL143W YPR137W
"211.1.1.2.1"	Complex 211	YBR084C-A YDR365C YGR034W YGR135W YHR169W YLR197W YLR222C YML130C YNL075W YNR043W YOR078W YPR137W
"211.1.1.2.1.1"	Complex 211	YBR084C-A YCR057C YDL014W YDR299W YDR365C YDR449C YHR148W YHR169W YJL033W YJL069C YJL109C YLR129W YLR197W YLR222C YLR409C YML130C YMR143W YNL075W YNL132W YNR043W YOR078W YOR310C YPR137W
"211.1.1.2.1.1.1"	Complex 211	YBR084C-A YCR057C YDR299W YDR365C YDR449C YHR148W YHR169W YJL033W YJL069C YJL109C YLR197W YLR222C YLR409C YML130C YMR143W YNL075W YNL132W YNR043W YOR078W YOR310C YPR137W
"211.1.1.3"	Complex 211	YJL109C YLR222C YNL075W YOR078W YPL217C YPR137W
"211.1.1.3.1"	Complex 211	YDL213C YER102W YJL109C YLR222C YNL075W YOR078W YPL217C YPR137W
"212.1"	Complex 212	YBR169C YMR052W
"212.1.1"	Complex 212	YBR169C YDR050C YMR052W
"212.1.1.1"	Complex 212	YBR169C YDR050C YKL060C YKL152C YMR052W
"212.1.1.1.1"	Complex 212	YBR169C YDR050C YKL152C YMR052W
"212.1.1.1.2"	Complex 212	YDR050C YKL060C YKL152C YMR052W YOR098C
"212.1.1.2"	Complex 212	YDR050C YMR052W
"212.1.1.2.1"	Complex 212	YDR050C YKL060C YMR052W
"212.1.1.2.1.1"	Complex 212	YDR050C YKL060C
"212.1.1.2.1.1.1"	Complex 212	YDR050C YDR161W YKL060C
"212.1.1.2.1.1.1.1"	Complex 212	YDR050C YDR161W YKL152C
"212.1.1.2.1.1.1.1.1"	Complex 212	YCR012W YDR050C YIL053W YKL152C
"212.1.1.2.1.1.1.1.2"	Complex 212	YDR050C YKL152C
"212.1.1.2.1.1.2"	Complex 212	YDR050C YHR174W YKL060C
"212.1.1.2.1.1.2.1"	Complex 212	YDR050C YDR161W YHR174W YKL060C
"212.1.1.3"	Complex 212	YBR169C YDR050C YHR174W YMR052W
"212.1.1.4"	Complex 212	YBR169C YDR050C
"213.1"	Complex 213	YBR049C YGL234W YOL006C
"213.1.1"	Complex 213	YBR049C YGL234W YNL178W YOL006C
"213.1.2"	Complex 213	YGL234W YJR123W YOL006C
"213.1.3"	Complex 213	YBR049C YGL234W YHR203C
"213.1.3.1"	Complex 213	YBR049C YHR203C
"213.1.4"	Complex 213	YBR049C YDR303C YGL234W YLR357W YMR091C YOL006C
"214.1"	Complex 214	YBR031W YBR205W
"215.1"	Complex 215	YGL129C YGR061C
"216.1"	Complex 216	YGR081C YLL021W YMR308C YPL020C
"216.1.1"	Complex 216	YLL021W YMR308C YMR310C YPL020C
"216.1.1.1"	Complex 216	YGR081C YLL021W YMR308C YMR310C YPL020C
"216.1.1.1.1"	Complex 216	YGR081C YLL021W YMR308C YMR310C YNL189W YPL012W YPL020C
"216.1.1.1.1.1"	Complex 216	YGR081C YLL021W YMR308C YPL012W YPL020C
"216.1.1.1.1.1.1"	Complex 216	YGR081C YMR308C YPL012W YPL020C
"216.1.1.1.1.2"	Complex 216	YLL021W YML092C YMR308C YMR310C YNL189W YPL020C
"216.1.1.1.2"	Complex 216	YGR081C YMR308C YMR310C YPL020C
"216.1.1.1.2.1"	Complex 216	YGR081C YMR308C YMR310C
"216.1.2"	Complex 216	YGR081C YMR308C YPL020C
"216.1.2.1"	Complex 216	YJL173C YLR347C YMR308C YNL189W YPL020C
"216.1.3"	Complex 216	YDR381W YGR081C YLL021W YMR308C
"216.1.4"	Complex 216	YFR050C YGL011C YGL197W YLL021W YML092C YMR308C YPL020C
"216.1.4.1"	Complex 216	YGL197W YLL021W YML092C YMR308C YPL020C
"216.1.5"	Complex 216	YGR081C YLL021W YMR308C YMR314W YPL020C
"216.1.5.1"	Complex 216	YGL011C YGR081C YLL021W YML092C YMR308C YMR310C YMR314W
"216.1.6"	Complex 216	YGR081C YLL021W YLR276C YMR308C YOL054W YOR117W YPL020C
"216.1.7"	Complex 216	YGL197W YGR081C YLL021W YMR308C
"217.1"	Complex 217	YDR035W YLR355C
"218.1"	C-terminal domain kinase I complex	YBR169C YJL006C YKL139W YML112W
"218.1.1"	C-terminal domain kinase I complex	YGL135W YJL006C YKL139W YML112W
"218.1.2"	C-terminal domain kinase I complex	YJL006C YKL139W YML112W
"218.1.2.1"	C-terminal domain kinase I complex	YJL006C YKL139W YML112W YPL081W
"218.1.2.1.1"	C-terminal domain kinase I complex	YDR064W YJL006C YKL139W YML112W YPL081W
"218.1.2.1.1.1"	C-terminal domain kinase I complex	YDR064W YJL006C YKL139W YML112W
"218.1.3"	C-terminal domain kinase I complex	YBR169C YGL135W YJL006C YKL139W YML112W
"218.1.4"	C-terminal domain kinase I complex	YAL005C YJL006C YKL139W YML112W
"218.1.4.1"	C-terminal domain kinase I complex	YJL006C YKL139W YML112W YMR242C
"218.1.5"	C-terminal domain kinase I complex	YBR169C YJL006C YKL139W YML112W YOR164C
"219.1"	Spindle pole body	YAL047C YHR172W YLR212C YNL126W
"219.1.1"	Spindle pole body	YGR240C YHR172W YLR212C YNL126W
"219.1.2"	Spindle pole body	YAL047C YGR240C YHR172W YLR212C YNL126W
"22.1"	Sin3 Histone deacetylase complex	YAL013W YBR095C YDL076C YIL084C YMR075W YMR263W YNL097C YNL330C YOL004W YPL139C YPL181W YPR023C
"22.1.1"	Sin3 Histone deacetylase complex	YAL013W YBR095C YCR084C YDL076C YDR207C YIL084C YMR072W YMR075W YMR263W YNL097C YNL330C YOL004W YOL006C YPL139C YPL181W YPR023C
"22.1.1.1"	Sin3 Histone deacetylase complex	YAL013W YBR095C YDL076C YDL136W YIL084C YMR075W YMR128W YMR263W YNL097C YNL330C YOL004W YOL006C YPL139C YPL181W YPR023C
"22.1.1.1.1"	Sin3 Histone deacetylase complex	YAL013W YBR095C YDL076C YIL084C YMR075W YMR263W YNL097C YNL330C YOL004W YOL006C YPL139C YPL181W
"22.1.1.1.2"	Sin3 Histone deacetylase complex	YAL013W YBR095C YDL076C YDL136W YIL084C YMR075W YMR263W YNL330C YOL004W YPL139C YPL143W YPL181W YPR023C
"22.1.1.1.3"	Sin3 Histone deacetylase complex	YAL013W YBR095C YDL076C YDL136W YIL084C YMR075W YMR128W YMR263W YNL097C YNL330C YOL004W YPL139C YPL181W YPR023C
"22.1.1.2"	Sin3 Histone deacetylase complex	YAL013W YBR095C YBR245C YCR084C YDL076C YFR013W YIL084C YMR075W YMR263W YNL097C YNL330C YOL004W YPL139C YPL181W YPR023C
"22.1.1.2.1"	Sin3 Histone deacetylase complex	YAL013W YBR095C YCR084C YDL076C YIL084C YMR075W YMR263W YNL097C YNL330C YOL004W YPL139C YPL181W YPR023C
"22.1.1.2.1.1"	Sin3 Histone deacetylase complex	YDL076C YIL084C YMR072W YMR075W YMR263W YNL097C YNL330C YOL004W YPL139C YPL181W
"22.1.1.2.1.2"	Sin3 Histone deacetylase complex	YAL013W YBR095C YDL076C YIL084C YMR263W YNL097C YOL004W YPL139C YPL181W
"22.1.1.2.1.2.1"	Sin3 Histone deacetylase complex	YAL013W YDL076C YIL084C YMR263W YPL139C YPL181W
"22.1.1.2.1.2.1.1"	Sin3 Histone deacetylase complex	YAL013W YDL076C YIL035C YIL084C YMR263W YNL330C
"22.1.1.2.1.2.2"	Sin3 Histone deacetylase complex	YAL013W YBR245C YDL076C YGL019W YIL035C YIL084C YMR263W YNL097C YOL004W YPL139C
"22.1.1.2.2"	Sin3 Histone deacetylase complex	YBR095C YCR084C YDL076C YIL084C YMR075W YMR263W YNL330C YOL004W YPL139C YPL181W
"22.1.1.2.3"	Sin3 Histone deacetylase complex	YBR095C YCR084C YDL076C YIL084C YMR075W YMR263W YNL097C YNL330C YOL004W YPL139C YPL181W YPR023C
"22.1.1.2.4"	Sin3 Histone deacetylase complex	YBR245C YCR084C YDL076C YFR013W YIL035C YIL084C YMR075W YMR263W YNL330C YOL004W YPL139C YPL181W
"22.1.1.2.4.1"	Sin3 Histone deacetylase complex	YBL003C YBR245C YCR084C YDL076C YDR207C YFR013W YFR037C YIL084C YMR263W YNL097C YOL004W YPL181W
"22.1.1.2.4.1.1"	Sin3 Histone deacetylase complex	YBR095C YBR245C YDL076C YDR207C YFR013W YFR037C YIL084C YMR263W YNL097C YOL004W YPL181W
"22.1.1.2.5"	Sin3 Histone deacetylase complex	YBR245C YDL076C YIL084C YMR075W YMR263W YNL097C YNL330C YOL004W YPL139C YPL181W
"22.1.1.2.6"	Sin3 Histone deacetylase complex	YAL013W YBR095C YCR084C YDL076C YDR359C YEL018W YFL024C YHR099W YIL084C YJL081C YMR075W YMR263W YNL097C YNL107W YNL330C YOL004W YOR244W YPL139C YPL181W YPR023C
"22.1.1.3"	Sin3 Histone deacetylase complex	YAL013W YBR095C YDL076C YDR207C YIL084C YMR075W YMR263W YNL097C YNL330C YOL004W YPL139C YPL181W
"22.1.1.3.1"	Sin3 Histone deacetylase complex	YDL076C YDR207C YIL084C YMR075W YMR263W YNL097C YNL330C YOL004W YPL139C YPL181W
"22.1.1.4"	Sin3 Histone deacetylase complex	YAL013W YBR095C YCR084C YDL076C YDR207C YIL084C YKL180W YMR072W YMR075W YMR263W YNL097C YNL330C YOL004W YOL006C YPL139C YPL181W YPR023C
"22.1.1.5"	Sin3 Histone deacetylase complex	YBR095C YCR084C YDL076C YGL019W YGR116W YIL035C YIL084C YMR072W YMR075W YMR263W YNL330C YOL004W YOR061W YPL139C YPL181W YPR023C
"22.1.2"	Sin3 Histone deacetylase complex	YAL013W YDL076C YDL136W YIL084C YMR075W YMR263W YNL097C YNL330C YOL004W YPL139C YPL181W
"22.1.2.1"	Sin3 Histone deacetylase complex	YDL076C YDR207C YIL084C YMR075W YMR263W YNL330C YOL004W YPL139C YPL181W
"22.1.2.1.1"	Sin3 Histone deacetylase complex	YDL076C YDR207C YIL084C YMR263W YOL004W YPL181W
"22.1.2.1.1.1"	Sin3 Histone deacetylase complex	YCR084C YDL076C YIL084C YMR263W YOL004W YPL181W
"22.1.2.1.2"	Sin3 Histone deacetylase complex	YDL076C YDR207C YIL084C YMR263W YPL139C YPL181W
"22.2"	Sin3 Histone deacetylase complex	YAL013W YBR095C YCR084C YDL076C YIL084C YMR075W YMR263W YNL330C YOL004W YPL139C YPL181W YPR023C
"220.1"	Complex 220	YDL055C YOL098C
"220.1.1"	Complex 220	YDL055C YGR094W YKL145W YML028W YOL098C
"220.1.1.1"	Complex 220	YDL055C YER074W YGR094W YJL008C YML028W YOL098C
"220.1.1.1.1"	Complex 220	YDL055C YDR127W YER086W YFL008W YIL075C YJL008C YJL074C YLR048W YML028W YOL098C YPL106C
"220.1.1.1.2"	Complex 220	YCR031C YDL055C YER074W YGR094W YKL145W YOL098C
"220.1.2"	Complex 220	YDL055C YKL145W YOL098C
"220.1.2.1"	Complex 220	YKL145W YOL098C
"220.1.3"	Complex 220	YAL038W YDL055C YOL098C
"220.1.3.1"	Complex 220	YAL038W YOL098C
"221.1"	Complex 221	YJL052W YJR009C YML056C
"221.1.1"	Complex 221	YGL135W YJL052W YML056C
"221.1.2"	Complex 221	YJL052W YML056C
"221.1.3"	Complex 221	YER102W YJL052W YML056C
"221.1.3.1"	Complex 221	YER102W YML056C
"221.1.3.1.1"	Complex 221	YER102W YML056C YOL139C
"221.1.4"	Complex 221	YJL034W YJL052W YJR009C
"221.1.4.1"	Complex 221	YJL034W YJL052W
"221.1.4.2"	Complex 221	YJL034W YJR009C
"221.1.5"	Complex 221	YHR216W YJL052W YML056C
"222.1"	Complex 222	YNL084C YNL243W
"222.1.1"	Complex 222	YFR024C-A YNL084C YNL243W
"222.1.1.1"	Complex 222	YFR024C-A YNL243W
"223.1"	Complex 223	YOR187W YPL083C
"224.1"	SWI-SNF global transcription activator complex	YBR289W YDR073W YFL049W YHL025W YJL176C YML007W YMR033W YNR023W YOR290C YPL016W
"224.1.1"	SWI-SNF global transcription activator complex	YBR289W YDR073W YFL049W YHL025W YJL176C YML007W YNR023W YOR290C YPL016W
"224.1.1.1"	SWI-SNF global transcription activator complex	YBR289W YDR073W YFL049W YGL013C YHL025W YJL176C YNR023W YOR290C YPL016W
"224.1.1.1.1"	SWI-SNF global transcription activator complex	YBR289W YFL049W YGL013C YHL025W YKR001C YNR023W YPL016W
"224.1.2"	SWI-SNF global transcription activator complex	YBR289W YDR073W YFL049W YGR275W YHL025W YJL176C YMR033W YNR023W YOR290C YPL016W YPR034W
"224.1.2.1"	SWI-SNF global transcription activator complex	YBR289W YDR073W YFL049W YHL025W YJL176C YMR033W YNR023W YOR290C YPL016W
"224.1.2.2"	SWI-SNF global transcription activator complex	YBR289W YDR073W YFL049W YGR275W YHL025W YJL176C YML007W YMR033W YNR023W YOR290C YPL016W
"224.1.2.2.1"	SWI-SNF global transcription activator complex	YBR289W YDR073W YGR275W YHL025W YJL176C YMR033W YNR023W YOR290C YPL016W
"224.1.2.2.2"	SWI-SNF global transcription activator complex	YBR289W YDR073W YHL025W YJL176C YMR033W YNR023W YOR290C YPL016W YPL129W
"224.1.2.2.2.1"	SWI-SNF global transcription activator complex	YBR289W YDR073W YHL025W YJL176C YMR033W YNR023W YPL016W YPL129W
"224.1.2.2.2.2"	SWI-SNF global transcription activator complex	YBR289W YHL025W YJL176C YMR033W YNR023W YPL016W YPL129W
"224.1.2.2.2.2.1"	SWI-SNF global transcription activator complex	YBR289W YHL025W YKR001C YMR033W YNR023W YPL016W
"224.1.2.2.2.2.1.1"	SWI-SNF global transcription activator complex	YBR289W YHL025W YKR001C YNR023W YPL016W
"224.1.2.2.2.3"	SWI-SNF global transcription activator complex	YBR289W YDR073W YHL025W YJL176C YMR033W YPL016W YPL129W
"224.1.2.2.3"	SWI-SNF global transcription activator complex	YBR289W YDR073W YFL049W YGR275W YHL025W YJL176C YMR033W YNR023W YOR290C YPL016W
"224.1.2.2.4"	SWI-SNF global transcription activator complex	YBR289W YDR073W YFL049W YHL025W YJL176C YNR023W YOR290C YPL016W
"224.1.2.2.5"	SWI-SNF global transcription activator complex	YBR289W YDR073W YGR275W YHL025W YJL176C YMR033W YNR023W YPL016W
"224.1.2.3"	SWI-SNF global transcription activator complex	YBR289W YDR073W YFL049W YHL025W YJL176C YMR033W YNR023W YPL016W YPR034W
"224.1.2.3.1"	SWI-SNF global transcription activator complex	YBR289W YDR073W YFL049W YHL025W YJL176C YMR033W YPL016W YPR034W
"224.1.2.3.2"	SWI-SNF global transcription activator complex	YBR289W YDR073W YFL049W YHL025W YJL176C YNR023W YPL016W YPR034W
"224.1.2.3.3"	SWI-SNF global transcription activator complex	YBR289W YDR073W YFL049W YHL025W YJL176C YMR033W YPL016W YPL129W
"224.1.2.3.4"	SWI-SNF global transcription activator complex	YBR289W YFL049W YGL013C YHL025W YMR033W YNR023W YPL016W YPR034W
"224.1.2.3.5"	SWI-SNF global transcription activator complex	YBR289W YDR073W YFL049W YHL025W YJL176C YMR033W YNR023W YPL016W YPL129W YPR034W
"224.1.2.3.5.1"	SWI-SNF global transcription activator complex	YBR289W YHL025W YJL176C YMR033W YPL016W YPL129W YPR034W
"224.1.2.4"	SWI-SNF global transcription activator complex	YBR289W YDR073W YFL049W YHL025W YJL176C YMR033W YOR290C YPL016W YPR034W
"224.1.2.4.1"	SWI-SNF global transcription activator complex	YBR289W YDR073W YHL025W YJL176C YKR001C YOR290C YPL016W YPR034W
"225.1"	Complex 225	YLR175W YMR310C
"225.1.1"	Complex 225	YBL032W YLR175W YMR310C
"225.1.1.1"	Complex 225	YBL032W YML117W YMR310C YNL112W
"225.1.1.1.1"	Complex 225	YBL032W YLR150W YML117W YMR310C
"225.1.1.2"	Complex 225	YBL074C YCL037C YLR175W YMR310C
"225.1.1.2.1"	Complex 225	YCL037C YLR175W YMR310C
"225.1.1.2.1.1"	Complex 225	YCL037C YLR175W
"225.1.1.2.2"	Complex 225	YBL074C YLR175W YMR310C
"225.1.1.2.2.1"	Complex 225	YBL074C YMR310C YOR308C
"225.1.1.3"	Complex 225	YBL032W YLR150W YMR310C
"225.1.1.3.1"	Complex 225	YBL032W YLR150W
"225.1.1.3.2"	Complex 225	YLR150W YMR310C YPL237W
"225.1.1.3.2.1"	Complex 225	YMR310C YPL237W
"225.1.1.4"	Complex 225	YGR081C YLR175W YML024W YMR310C YPL012W
"225.1.1.5"	Complex 225	YBL032W YMR310C YNL005C YPL090C
"225.1.1.5.1"	Complex 225	YBL032W YER074W YMR310C YPL090C
"225.1.1.5.1.1"	Complex 225	YBL032W YER074W YPL090C
"225.1.1.5.1.1.1"	Complex 225	YER074W YPL090C
"225.1.1.5.1.1.2"	Complex 225	YBR084W YER074W YLR448W YMR142C YPL090C
"225.1.1.5.1.1.3"	Complex 225	YER074W YMR142C YPL090C
"225.1.1.5.1.2"	Complex 225	YBL032W YER074W YLR175W YMR310C YPL090C
"225.1.1.5.2"	Complex 225	YBL032W YLR150W YLR175W YMR310C YNL005C YNL112W
"225.1.1.5.2.1"	Complex 225	YBL032W YLR150W YML117W YMR310C YNL112W YPR043W
"225.1.1.5.2.2"	Complex 225	YBL032W YER074W YLL021W YLR150W YMR310C YNL112W YPL090C
"225.1.1.5.2.3"	Complex 225	YLR150W YML117W YMR310C YNL005C YNL112W
"225.1.1.5.3"	Complex 225	YBL032W YMR310C YNL005C YPL237W
"225.1.1.6"	Complex 225	YBL032W YMR310C
"225.1.2"	Complex 225	YER074W YJR145C YLR175W YMR310C
"225.1.2.1"	Complex 225	YER074W YLR175W YMR310C
"225.1.3"	Complex 225	YDL014W YLR175W YMR310C
"225.1.3.1"	Complex 225	YLR175W YML024W YMR310C
"226.1"	Boi2/Bem1/Cdc24 complex	YAL041W YER114C
"226.1.1"	Boi2/Bem1/Cdc24 complex	YAL041W YER114C YJL177W
"226.1.1.1"	Boi2/Bem1/Cdc24 complex	YAL041W YDR418W YER114C
"226.1.1.1.1"	Boi2/Bem1/Cdc24 complex	YAL041W YDR418W
"226.1.1.1.2"	Boi2/Bem1/Cdc24 complex	YDR418W YER114C
"226.1.1.1.3"	Boi2/Bem1/Cdc24 complex	YAL041W YBR105C YDR418W YER114C
"226.1.1.1.4"	Boi2/Bem1/Cdc24 complex	YAL041W YDR012W YER114C
"226.1.1.1.5"	Boi2/Bem1/Cdc24 complex	YAL041W YDR418W YER114C YLR215C
"226.1.1.1.6"	Boi2/Bem1/Cdc24 complex	YAL041W YER114C YLR340W
"227.1"	Rai1/Rat1 complex	YAL036C YGL246C YHL015W YOR048C
"227.1.1"	Rai1/Rat1 complex	YAL036C YDR447C YGL246C YLL045C YOR048C
"227.1.1.1"	Rai1/Rat1 complex	YDR447C YGL246C YLL045C YOR048C
"227.1.1.1.1"	Rai1/Rat1 complex	YDR447C YGL246C YOR048C
"227.1.1.1.1.1"	Rai1/Rat1 complex	YGL246C YJL154C YOR048C
"227.1.1.1.1.1.1"	Rai1/Rat1 complex	YGL246C YLR310C YOR048C
"227.1.1.1.1.1.1.1"	Rai1/Rat1 complex	YGL246C YHL015W YLR310C YOR048C
"227.1.1.1.1.1.2"	Rai1/Rat1 complex	YGL246C YOR048C
"227.1.1.1.1.1.3"	Rai1/Rat1 complex	YGL246C YOR048C YOR312C
"227.1.1.1.1.1.4"	Rai1/Rat1 complex	YGL246C YHR012W YJL154C YOR048C
"227.1.1.1.1.1.5"	Rai1/Rat1 complex	YGL246C YOR048C YPR102C
"227.1.1.1.1.1.6"	Rai1/Rat1 complex	YDR049W YGL246C YOR048C
"227.1.1.1.1.2"	Rai1/Rat1 complex	YBL058W YDL126C YDR447C YGL246C
"227.1.1.1.1.2.1"	Rai1/Rat1 complex	YBL058W YDL126C YDR337W YGL246C
"227.1.1.1.2"	Rai1/Rat1 complex	YGL246C YLL045C YOR048C
"227.1.1.2"	Rai1/Rat1 complex	YAL036C YDR447C YGL246C YHL015W YJL191W YOR048C
"227.1.1.2.1"	Rai1/Rat1 complex	YAL036C YDR447C YGL246C YHL015W YOR048C
"227.1.1.3"	Rai1/Rat1 complex	YAL036C YGL246C YLL045C YOR048C
"227.1.2"	Rai1/Rat1 complex	YER155C YGL246C YHL015W YOR048C
"227.1.3"	Rai1/Rat1 complex	YAL036C YGL246C YOR048C YOR293W YPR102C
"227.1.3.1"	Rai1/Rat1 complex	YAL036C YGL246C YJL190C YMR205C YOR048C YOR293W
"227.1.3.2"	Rai1/Rat1 complex	YAL036C YGL246C YOR048C YOR293W
"227.1.4"	Rai1/Rat1 complex	YAL036C YGL246C YHL015W YOR048C YOR293W
"227.1.5"	Rai1/Rat1 complex	YAL036C YGL246C YLR310C YOR048C
"227.1.6"	Rai1/Rat1 complex	YAL036C YGL246C YOR048C YOR312C
"227.1.6.1"	Rai1/Rat1 complex	YGL246C YLR340W YOR048C YOR312C YPL009C
"227.1.6.2"	Rai1/Rat1 complex	YAL036C YGL246C YOR048C
"228.1"	Complex 228	YBR011C YDL203C YLR371W YLR425W YPL066W
"228.1.1"	Complex 228	YBR011C YDL203C YIL018W YLR371W YLR425W YPL066W
"228.1.1.1"	Complex 228	YBR011C YDL203C YJL191W YLR371W YLR425W YPL066W
"228.1.1.1.1"	Complex 228	YBR011C YDL203C YJL191W YLR425W YPL066W
"228.1.1.1.2"	Complex 228	YBR011C YDL203C YIL133C YLR371W YLR425W YPL066W
"228.1.1.1.2.1"	Complex 228	YBR011C YDL203C YIL133C YLR371W YLR425W YMR142C YPL066W
"228.1.1.1.3"	Complex 228	YBR011C YDL203C YJL191W YLR371W YLR425W YPL066W YPL169C
"228.1.1.1.3.1"	Complex 228	YBR011C YDL203C YLR371W YLR425W YPL066W YPL169C
"228.1.1.1.3.1.1"	Complex 228	YBR011C YDL203C YLR371W YPL169C
"228.1.1.1.3.1.1.1"	Complex 228	YBR011C YJR042W YLR371W YPL169C
"228.1.1.1.3.1.1.1.1"	Complex 228	YBR011C YDL203C YJR042W YLR371W
"228.1.1.1.3.1.1.1.2"	Complex 228	YBR011C YJR042W YLR371W
"228.1.1.1.3.1.1.1.3"	Complex 228	YJR042W YLR371W YPL169C
"228.1.1.1.4"	Complex 228	YBR011C YDL203C YHR010W YLR371W YLR425W YPL066W
"229.1"	Complex 229	YDR385W YGR187C
"23.1"	Complex 23	YBR247C YCL059C YGR145W YKR060W YLL011W YNL132W YPR144C
"23.1.1"	Complex 23	YBR084C-A YBR247C YCL059C YDR365C YGR135W YGR145W YHR169W YJL190C YKR060W YLR029C YLR175W YLR222C YML130C YMR128W YMR143W YNL075W YNL132W YNR043W YOR078W YPR137W YPR144C
"23.1.2"	Complex 23	YCL059C YDL148C YDR299W YGR145W YLL011W YLR186W YNL132W YPR144C
"23.1.2.1"	Complex 23	YBR247C YCL059C YDL148C YDL166C YDR299W YGR090W YGR145W YJR002W YLL011W YMR128W YMR229C YNL308C YPR144C
"23.1.2.1.1"	Complex 23	YCL059C YDL014W YDL148C YDL166C YDR299W YGR145W YMR128W YMR229C YNL308C YPR144C
"23.1.2.1.1.1"	Complex 23	YDL014W YDL148C YDL166C YDR299W YLR186W YMR128W YMR229C YPR144C
"23.1.2.2"	Complex 23	YCL059C YDR299W YDR449C YGR145W YLL011W YNL132W YPR137W YPR144C
"23.1.3"	Complex 23	YBL072C YBR048W YBR247C YCL059C YDL148C YDR064W YGR090W YGR145W YHR148W YKR060W YLL011W YLR003C YLR186W YOR056C YOR096W YPR144C
"23.1.4"	Complex 23	YBL072C YCL059C YDL166C YDR449C YGR145W YKR060W YLL011W YMR229C YPR144C
"23.2"	Complex 23	YBL004W YCL059C YDL148C YDL213C YDR299W YGR090W YGR145W YKR060W YLL011W YLR003C YLR186W YMR128W YNL132W YOL010W YPL217C YPR144C
"23.2.1"	Complex 23	YCL059C YDL148C YDL213C YDR299W YGL171W YGR090W YGR145W YKR060W YLL011W YLR003C YLR186W YNL132W YPR144C
"23.2.1.1"	Complex 23	YBL004W YBR247C YCL059C YDL014W YDL148C YDL166C YDR299W YGR090W YGR145W YKR060W YLR186W YNL132W YNL308C YPR144C
"23.2.1.1.1"	Complex 23	YBR247C YCL059C YDL148C YDL166C YDR299W YGR145W YKR060W YLR186W YMR128W YNL132W YNL308C YOR096W YPR144C
"23.2.1.1.1.1"	Complex 23	YBR247C YCL059C YDL148C YDR299W YGR145W YLR186W YNL132W YNL308C YPR144C
"23.2.1.1.1.1.1"	Complex 23	YBR247C YCL059C YDL014W YDL148C YLR186W YNL308C YPR144C
"23.2.1.1.1.1.2"	Complex 23	YBR247C YCL059C YDL148C YLR186W YNL132W YNL308C YPR144C
"23.2.1.1.1.1.2.1"	Complex 23	YBR189W YBR247C YCL059C YDL148C YLR186W YNL132W YNL308C YOR056C YPL217C YPR144C
"23.2.1.1.1.1.2.1.1"	Complex 23	YBL072C YBR247C YCL059C YDL148C YLL011W YLR186W YNL132W YNL308C YOR096W YPL012W YPR144C
"23.2.1.1.1.1.2.1.2"	Complex 23	YBR189W YBR247C YCL059C YDL060W YDL148C YDR064W YDR447C YGR081C YGR145W YIL069C YLL011W YLR186W YLR367W YML026C YNL132W YOR056C YPR144C
"23.2.1.1.1.1.2.1.3"	Complex 23	YBL072C YBR247C YCL059C YDL148C YDR064W YHL015W YLR367W YML026C YMR230W YNL132W YNL308C YOR056C YPR144C
"23.2.1.1.1.1.3"	Complex 23	YBR247C YCL059C YCR031C YDL166C YDR299W YGR145W YLL011W YLR186W YNL132W YPR144C
"23.2.1.2"	Complex 23	YCL031C YDL148C YDR299W YGL171W YGR090W YGR145W YLR003C YLR186W YML063W YNL132W YPR144C
"23.2.1.2.1"	Complex 23	YCL031C YDL148C YDR299W YGR090W YGR145W YLR003C YLR186W YNL132W YPR144C
"230.1"	Complex 230	YDR069C YLR436C YMR304W
"230.1.1"	Complex 230	YFL037W YLR436C YMR304W
"230.1.1.1"	Complex 230	YFL037W YLR436C
"230.1.2"	Complex 230	YDR069C YLR436C YMR304W YOR204W
"230.1.3"	Complex 230	YLR436C YMR304W
"230.1.4"	Complex 230	YDR069C YFL037W YLR436C YMR304W
"230.1.5"	Complex 230	YJL130C YLR436C YMR304W
"231.1"	Complex 231	YBR122C YOR201C
"232.1"	DNA polymerase delta	YDL102W YJR006W
"233.1"	Anthranilate synthase complex	YER090W YKL211C YLR180W
"233.1.1"	Anthranilate synthase complex	YDR127W YER090W YKL211C YLR180W YMR186W
"233.1.1.1"	Anthranilate synthase complex	YDR127W YDR214W YER090W YKL211C YLR180W YMR186W
"233.1.1.1.1"	Anthranilate synthase complex	YDR127W YDR214W YER090W YKL211C YLR180W
"233.1.1.1.2"	Anthranilate synthase complex	YDR127W YDR214W YER090W YFR009W YFR030W YGL195W YKL010C YKL211C YLL001W YLR180W YMR186W YPR010C
"233.1.1.2"	Anthranilate synthase complex	YDR127W YER090W YKL211C YLR180W
"233.1.2"	Anthranilate synthase complex	YDR394W YER090W YKL211C YML124C
"233.1.2.1"	Anthranilate synthase complex	YDR394W YER090W YHR027C YKL211C YML124C
"233.1.3"	Anthranilate synthase complex	YER090W YKL211C
"234.1"	Complex 234	YLR264W YNL096C YNL244C
"234.1.1"	Complex 234	YNL096C YNL244C YOR204W YOR361C YPR041W
"234.1.1.1"	Complex 234	YBL072C YNL096C YNL244C YOR293W YOR361C YPR041W
"234.1.1.1.1"	Complex 234	YLR264W YMR146C YNL096C YNL244C YOR361C YPR041W
"234.1.1.1.2"	Complex 234	YNL096C YNL244C YOR361C YPR041W
"234.1.1.1.2.1"	Complex 234	YJR123W YNL096C YOR361C YPR041W
"234.1.1.1.2.1.1"	Complex 234	YDL171C YDR025W YJR123W YNL096C YOR361C YPR041W
"234.1.1.1.3"	Complex 234	YDR137W YJR123W YLR039C YNL096C YNL244C YOR293W YOR361C YPR041W
"234.1.1.1.4"	Complex 234	YNL096C YNL244C YOR293W YOR361C
"234.1.2"	Complex 234	YGR054W YLR264W YNL096C YPR112C
"234.1.2.1"	Complex 234	YLR264W YNL096C YPR112C
"234.1.2.1.1"	Complex 234	YLR264W YPR112C
"234.1.2.1.2"	Complex 234	YBL004W YLR129W YNL096C YOL010W YPR112C
"234.1.2.1.2.1"	Complex 234	YBL004W YGR054W YNL096C YOL010W YOR145C YPL217C YPR112C
"234.1.2.1.3"	Complex 234	YNL096C YPR112C
"234.1.2.2"	Complex 234	YGR054W YLR264W YNL096C
"234.1.2.2.1"	Complex 234	YBR189W YGR054W YGR214W YLR264W YNL096C
"234.1.2.2.2"	Complex 234	YGR054W YKR057W YLR264W YPL012W YPL266W
"234.1.2.2.3"	Complex 234	YGR054W YJR002W YLR264W YNL096C
"234.1.2.2.4"	Complex 234	YBL072C YDR064W YGR054W YLR264W YNL096C YOR145C
"234.1.2.2.4.1"	Complex 234	YBL004W YBL072C YDR064W YGR054W YLR264W YNL096C YOL010W YOR145C YPL012W YPL266W
"234.1.2.2.5"	Complex 234	YGR054W YLR264W YML026C YNL207W
"234.1.3"	Complex 234	YLR264W YNL244C YOR293W
"234.1.3.1"	Complex 234	YLR264W YNL096C YNL244C YOR293W
"234.1.3.2"	Complex 234	YDR137W YLR039C YLR264W YNL244C
"234.1.4"	Complex 234	YLR264W YNL096C
"234.1.5"	Complex 234	YLR264W YNL244C
"234.1.5.1"	Complex 234	YBL072C YLR264W YNL244C YOR361C
"234.1.5.1.1"	Complex 234	YBL072C YNL244C YOR361C
"234.1.5.1.1.1"	Complex 234	YBL072C YNL244C YOR293W
"234.1.5.1.1.1.1"	Complex 234	YBL072C YNL178W YOR056C YOR293W
"234.1.5.1.1.2"	Complex 234	YBL072C YJL190C YNL244C YOR361C
"234.1.5.1.1.3"	Complex 234	YBL072C YBR079C YMR146C YOR361C
"234.1.5.1.1.3.1"	Complex 234	YBR079C YMR146C YNL244C YOR361C
"234.1.5.1.2"	Complex 234	YBL072C YLR264W YNL244C
"234.1.6"	Complex 234	YDR064W YLR264W YNL096C YNL244C
"235.1"	SBF, SWI4-SWI6-dependent cell cycle box binding factor complex	YER111C YLR182W
"235.1.1"	SBF, SWI4-SWI6-dependent cell cycle box binding factor complex	YER111C YGR192C YLR182W
"236.1"	Pms1/Mlh1 mismatch DNA repair complex	YMR167W YNL082W
"236.1.1"	Pms1/Mlh1 mismatch DNA repair complex	YLR035C YMR167W YNL082W
"236.1.1.1"	Pms1/Mlh1 mismatch DNA repair complex	YLR035C YMR167W
"236.1.2"	Pms1/Mlh1 mismatch DNA repair complex	YLL024C YMR167W YNL082W
"237.1"	Complex 237	YDL167C YIR001C YMR080C
"237.1.1"	Complex 237	YDL167C YIR001C YJR138W YMR080C
"237.1.1.1"	Complex 237	YDL167C YIR001C YJL033W YJR138W YMR080C
"237.1.2"	Complex 237	YDL167C YIR001C
"237.1.2.1"	Complex 237	YDL167C YDR432W YIR001C
"237.1.2.1.1"	Complex 237	YDL167C YDR432W YML117W YMR080C
"237.1.2.1.1.1"	Complex 237	YDL167C YIR001C YML117W YMR080C
"237.1.2.1.1.1.1"	Complex 237	YDL167C YER165W YIR001C YML117W YMR080C
"237.1.2.1.1.2"	Complex 237	YDL167C YJL033W YML117W YMR080C
"237.1.2.1.1.3"	Complex 237	YDL167C YDR432W YIR001C YMR080C
"237.1.2.1.1.4"	Complex 237	YDL167C YDR432W YML117W
"237.1.2.1.1.4.1"	Complex 237	YDR240C YDR432W YGL049C YGL173C YHR086W YIL061C YJL050W YML117W YNL251C YPL178W YPL190C
"237.1.2.1.1.4.2"	Complex 237	YDL167C YML117W YPR080W
"237.1.2.1.1.4.2.1"	Complex 237	YDL167C YJL033W YLR430W YML117W YNL251C YPR080W
"237.1.2.1.1.4.3"	Complex 237	YDR432W YIR001C YML117W
"237.1.2.1.1.5"	Complex 237	YDL167C YDR432W YGL049C YIR001C YJL033W YML117W YMR080C
"237.1.2.1.1.5.1"	Complex 237	YDL167C YDR432W YGL049C YIR001C YJL033W YMR080C
"237.1.2.1.1.5.2"	Complex 237	YDL167C YGL049C YIR001C YLR389C YML117W YMR080C
"237.1.2.1.1.5.3"	Complex 237	YDL167C YDR432W YIR001C YML117W YMR080C
"237.1.2.1.1.5.4"	Complex 237	YDL167C YDR432W YGL049C YIR001C YJL033W
"237.1.2.1.1.5.5"	Complex 237	YDL167C YDR432W YIR001C YJL033W YMR080C
"237.1.2.2"	Complex 237	YDL051W YDL167C YGR162W YIR001C
"237.1.2.2.1"	Complex 237	YDL167C YGR162W YGR250C YIR001C YJL190C
"237.1.2.2.2"	Complex 237	YDL051W YDL167C YGR162W YIR001C YJR138W
"237.1.2.3"	Complex 237	YDL167C YIR001C YPL081W
"237.1.2.3.1"	Complex 237	YDL167C YDR025W YPL081W
"237.1.2.3.1.1"	Complex 237	YDR025W YER102W YNL207W YPL081W YPL204W
"237.1.2.3.1.2"	Complex 237	YDL167C YPL081W
"237.1.2.3.1.3"	Complex 237	YDL167C YDR025W
"237.1.2.4"	Complex 237	YDL167C YIR001C YJL033W
"237.1.3"	Complex 237	YDL167C YMR080C
"237.1.4"	Complex 237	YDR432W YIR001C YMR080C
"237.1.4.1"	Complex 237	YDR432W YIR001C YJL033W
"237.1.4.2"	Complex 237	YDR432W YIR001C
"237.1.5"	Complex 237	YDL051W YDL167C YMR080C
"237.1.5.1"	Complex 237	YDL051W YDL167C
"238.1"	Complex 238	YLL021W YLR276C
"239.1"	Small subunit processome	YCR057C YDR324C YDR449C YER082C YGL171W YGR090W YHR196W YJL069C YJL109C YLR222C YLR409C YMR093W YOR145C YOR310C YPL126W YPR137W
"239.1.1"	Small subunit processome	YCR057C YDL014W YDR064W YDR324C YDR449C YER082C YGL171W YGR090W YGR128C YHR196W YJL069C YJL109C YLR003C YLR129W YLR222C YLR409C YMR093W YNL075W YOR310C YPL126W YPR112C YPR137W
"239.1.1.1"	Small subunit processome	YCR057C YDR324C YDR449C YER082C YGL171W YGR090W YGR128C YHR196W YJL069C YJL109C YLL011W YLR003C YLR129W YLR197W YLR222C YLR409C YMR093W YMR229C YNL075W YOR145C YOR310C YPL126W YPL160W YPL266W YPR112C YPR137W
"239.1.1.1.1"	Small subunit processome	YCR057C YDR324C YDR449C YER082C YGL171W YGR090W YGR128C YHR196W YJL069C YJL109C YJR002W YLR003C YLR129W YLR222C YLR409C YMR093W YNL075W YOR145C YOR310C YPL126W YPR112C YPR137W
"239.1.1.1.2"	Small subunit processome	YCR057C YDR324C YDR449C YER082C YGR090W YGR128C YHR196W YJL069C YJL109C YJR002W YLR003C YLR129W YLR222C YLR409C YMR093W YMR229C YOR059C YOR145C YPL126W YPL160W YPR112C YPR137W
"239.1.1.1.2.1"	Small subunit processome	YCR057C YDR324C YDR449C YER082C YGR090W YGR128C YHR148W YHR196W YJL069C YJL109C YJR002W YLR129W YLR222C YLR409C YMR093W YMR229C YOR059C YOR078W YPL126W YPL160W YPR137W
"24.1"	Complex 24	YLR074C YLR325C YOL127W
"24.1.1"	Complex 24	YGR085C YKR081C YLR074C YOL127W
"24.1.1.1"	Complex 24	YKR081C YLR074C YOL127W
"24.1.1.1.1"	Complex 24	YER126C YKR081C YLR074C YOR063W YPR016C
"24.1.1.1.2"	Complex 24	YKR081C YLR074C YNL002C
"24.1.1.1.2.1"	Complex 24	YDR101C YER126C YGR103W YGR245C YHR197W YLR074C YNL002C
"24.1.1.1.2.1.1"	Complex 24	YCR072C YDL075W YDR101C YDR471W YGL103W YGR103W YGR245C YIL018W YLR074C YLR325C YNL002C YNL110C YNL182C YPL249C-A
"24.2"	Complex 24	YGL103W YLR074C YLR325C
"24.2.1"	Complex 24	YGL030W YLR074C YLR325C
"24.2.1.1"	Complex 24	YDR101C YGR245C YKR081C YLR074C YLR325C YNR053C
"24.2.1.1.1"	Complex 24	YER006W YGR103W YGR245C YLR074C YLR325C YLR406C YNR053C YPL093W
"24.2.1.1.1.1"	Complex 24	YER006W YER126C YGR103W YGR245C YLR074C YLR325C YNR053C YPL093W
"24.2.1.1.1.1.1"	Complex 24	YER006W YER126C YGL030W YGR103W YGR245C YKL009W YLR074C YLR325C YNR053C YOR063W YPL093W
"24.2.1.1.2"	Complex 24	YER126C YGR245C YKR081C YLR074C YLR325C YNL002C YPR016C
"24.2.1.1.2.1"	Complex 24	YDR101C YER126C YGR245C YKL009W YKR081C YNL002C YNR053C YPR016C
"24.2.1.1.2.1.1"	Complex 24	YDR101C YER126C YGR245C YKL009W YKR081C YNR053C
"24.2.1.1.3"	Complex 24	YGR245C YKR081C YLR074C YLR325C YLR406C YNR053C YPL249C-A
"24.2.1.2"	Complex 24	YGL076C YHL033C YLR074C YLR325C
"24.2.2"	Complex 24	YGL103W YLR074C YLR325C YOL127W
"24.2.2.1"	Complex 24	YER006W YER126C YGR245C YHR010W YLR074C YLR325C YOL127W YPL093W YPR102C
"24.2.2.1.1"	Complex 24	YER006W YER126C YGR245C YKR081C YLR074C YNR053C YOL127W YOR063W YPL093W YPR016C
"24.2.2.1.1.1"	Complex 24	YER006W YER126C YGR245C YKR081C YNR053C YOR063W YPR016C
"24.2.2.1.1.1.1"	Complex 24	YDR101C YER006W YER126C YGR245C YKR081C YNR053C YOR063W
"24.2.2.1.1.1.1.1"	Complex 24	YDR101C YER006W YER126C YGL030W YGR245C YLR074C YLR325C YOR063W
"24.2.2.2"	Complex 24	YLR074C YLR325C YOL127W YPL249C-A
"24.2.2.3"	Complex 24	YGL076C YGL103W YLR074C YLR325C
"24.2.3"	Complex 24	YGL103W YKR081C YLR074C
"24.2.3.1"	Complex 24	YGL103W YLR074C
"240.1"	Complex 240	YAL036C YGR162W YJL138C YMR230W
"240.1.1"	Complex 240	YAL036C YGR162W YHL034C YLR175W YLR406C YMR230W
"240.1.1.1"	Complex 240	YAL036C YGR162W YHL034C YMR230W
"240.1.1.1.1"	Complex 240	YAL036C YGR162W YMR230W
"240.1.1.2"	Complex 240	YAL036C YGR162W YHL034C YJL138C YLR406C YMR230W
"240.1.1.2.1"	Complex 240	YAL036C YGR162W YJL138C YLR406C
"240.1.1.2.2"	Complex 240	YGR162W YHL034C YJL138C YMR230W
"240.1.1.2.2.1"	Complex 240	YCL037C YGR162W YHL034C YJL138C YMR230W
"240.1.1.2.3"	Complex 240	YGL173C YGR162W YHL034C YJL138C YLR406C YML056C YOL139C
"240.1.1.3"	Complex 240	YAL036C YGR162W YHL034C YMR230W YNL005C YOR243C
"240.1.1.3.1"	Complex 240	YAL036C YCL037C YGR162W YHL034C YLR175W YOR243C
"240.1.1.3.1.1"	Complex 240	YAL036C YGR162W YHL034C YLR175W YOL139C
"240.1.1.3.1.1.1"	Complex 240	YAL036C YDL051W YGR162W YHL034C YOL139C
"240.1.1.3.1.2"	Complex 240	YCL037C YGR162W YHL034C YLR175W
"240.1.1.3.1.3"	Complex 240	YAL036C YCL037C YGR162W YHL034C YLR175W YLR406C YNL005C
"240.1.1.3.1.4"	Complex 240	YAL036C YCL037C YGR162W YHL034C YLR175W YNL005C YOR243C
"240.1.1.3.1.5"	Complex 240	YGR162W YHL034C YLR175W YNL262W YOR243C YPL090C YPR175W
"240.1.1.3.2"	Complex 240	YAL036C YGR162W YHL034C YJL190C YMR230W
"240.1.1.3.2.1"	Complex 240	YAL036C YCL011C YGR162W YHL015W YHL034C YIL061C YJL190C YMR125W YMR230W
"240.1.1.3.3"	Complex 240	YAL036C YGR162W YHL034C YJL138C YMR230W YOR243C
"240.1.1.3.4"	Complex 240	YAL036C YGR162W YNL005C YNL262W YOR243C
"240.1.1.3.5"	Complex 240	YAL036C YGR162W YLR406C YNL005C YOR243C
"240.1.1.4"	Complex 240	YAL036C YHL034C YLR406C YMR230W
"240.1.2"	Complex 240	YAL036C YGR162W YJL138C
"240.1.2.1"	Complex 240	YAL036C YGR162W YJL138C YNL005C
"240.1.2.1.1"	Complex 240	YAL036C YGR162W YJL138C YOR243C
"240.1.2.2"	Complex 240	YDL051W YDR083W YGR162W YJL138C
"240.1.2.3"	Complex 240	YGR162W YJL138C
"240.1.2.4"	Complex 240	YGR162W YIR001C YJL138C
"240.1.2.4.1"	Complex 240	YGR162W YIR001C
"240.1.2.5"	Complex 240	YGR162W YJL138C YNL262W
"241.1"	Complex 241	YLL048C YNL238W YOL031C
"242.1"	Complex 242	YMR080C YMR083W
"243.1"	Phosphoribosyl diphosphate synthase complex	YHL011C YKL181W
"243.1.1"	Phosphoribosyl diphosphate synthase complex	YHL011C YKL181W YOR133W
"243.1.1.1"	Phosphoribosyl diphosphate synthase complex	YGL030W YHL011C YKL181W
"243.1.1.1.1"	Phosphoribosyl diphosphate synthase complex	YGL030W YHL011C
"244.1"	Complex 244	YGR130C YKL028W YKR018C
"244.1.1"	Complex 244	YGR130C YKR018C YNR029C
"244.1.1.1"	Complex 244	YGR130C YKR018C
"244.1.1.2"	Complex 244	YGR130C YKL028W YKR018C YNR029C
"244.1.1.2.1"	Complex 244	YKL028W YKR018C YNR029C
"244.1.1.3"	Complex 244	YKR018C YNR029C
"244.1.1.4"	Complex 244	YGR130C YNR029C
"244.1.2"	Complex 244	YKL028W YKR018C
"245.1"	Complex 245	YHR169W YLR029C
"245.1.1"	Complex 245	YHR169W YLR029C YNL069C
"246.1"	Complex 246	YDL160C YDR170C
"246.1.1"	Complex 246	YDL160C YDR170C YFR044C
"246.1.1.1"	Complex 246	YDL160C YDR170C YGL238W
"246.1.1.2"	Complex 246	YBR205W YDL160C YDR170C
"246.1.1.3"	Complex 246	YDR170C YFR044C
"247.1"	Complex 247	YDR127W YLR180W
"248.1"	Protein phosphatase 2A complex	YAL016W YDL134C YDL188C YGL190C YGR161C YML109W YMR273C YOR014W
"248.1.1"	Protein phosphatase 2A complex	YAL016W YBL104C YDL134C YGL190C YGR161C YML109W YMR273C YOR014W YOR349W
"248.1.1.1"	Protein phosphatase 2A complex	YAL016W YDL134C YGL190C YGR161C YKR027W YML109W YOR014W
"248.1.1.1.1"	Protein phosphatase 2A complex	YAL016W YDL134C YGL190C YGR161C YKR027W YML109W
"248.1.1.1.1.1"	Protein phosphatase 2A complex	YAL016W YDL134C YGL190C YKR027W YML109W
"248.1.1.1.2"	Protein phosphatase 2A complex	YAL016W YDL134C YGL190C YGR161C YKR027W
"248.1.1.1.2.1"	Protein phosphatase 2A complex	YAL016W YGL190C YGR161C YKR027W
"248.1.1.1.3"	Protein phosphatase 2A complex	YAL016W YGL190C YGR161C YKR027W YML109W
"248.1.1.2"	Protein phosphatase 2A complex	YAL016W YBL104C YDL134C YDL188C YGL190C YML109W YMR273C YOR014W YOR349W
"248.1.1.2.1"	Protein phosphatase 2A complex	YAL016W YDL134C YDL188C YGL190C YJR138W YML109W YMR273C YOR014W YOR349W
"248.1.1.3"	Protein phosphatase 2A complex	YAL016W YDL134C YGL190C YGR161C YML109W YMR273C YOR349W
"248.1.1.4"	Protein phosphatase 2A complex	YAL016W YGL190C YGR161C YML109W YMR273C YOR349W
"248.1.1.4.1"	Protein phosphatase 2A complex	YAL016W YGL190C YML109W YMR273C YOR349W
"248.1.1.4.2"	Protein phosphatase 2A complex	YAL016W YGL190C YGR161C YML024W YML063W YMR273C YOR349W
"248.1.1.5"	Protein phosphatase 2A complex	YAL016W YBL104C YDL134C YGL190C YGR161C YJR138W YKR027W YML109W YMR273C
"248.1.2"	Protein phosphatase 2A complex	YAL016W YDL188C YER074W YGL190C YGR281W YML109W YMR273C YOR014W
"248.1.3"	Protein phosphatase 2A complex	YAL016W YAL024C YDL134C YDL188C YGL190C YGR161C YHR158C YML109W YMR273C YOR014W
"248.1.3.1"	Protein phosphatase 2A complex	YAL016W YDL188C YGL190C YGR161C YGR281W YML109W YMR273C YOR014W YPL090C
"248.1.3.1.1"	Protein phosphatase 2A complex	YAL016W YGL190C YGR161C YGR281W YML109W YOR014W
"248.1.3.1.1.1"	Protein phosphatase 2A complex	YAL016W YGR161C YGR281W YOR014W
"248.1.3.1.2"	Protein phosphatase 2A complex	YAL016W YDL188C YGL190C YGR281W YML109W YMR273C YOR014W YPL090C
"248.1.3.1.3"	Protein phosphatase 2A complex	YAL016W YDL188C YGL190C YGR161C YGR281W YML109W YMR273C YOR270C
"248.1.3.2"	Protein phosphatase 2A complex	YAL016W YAL024C YDL134C YDL188C YGL190C YHR158C YML109W YMR273C YOR014W
"248.1.3.3"	Protein phosphatase 2A complex	YAL016W YAL024C YBL104C YDL134C YDL188C YGL190C YHR158C YML109W YMR273C YOR014W YOR349W
"248.1.3.3.1"	Protein phosphatase 2A complex	YAL016W YAL024C YBL104C YDL134C YDL188C YGL190C YGR161C YHR158C YJR138W YML109W YMR273C YOR014W YOR349W
"249.1"	Translation elongation factor EF1	YAL003W YBR118W YKL081W YPL048W
"249.1.1"	Translation elongation factor EF1	YAL003W YBR025C YBR118W YDR385W YKL081W YPL048W
"249.1.1.1"	Translation elongation factor EF1	YAL003W YBR118W YDR314C YKL081W YKL101W YPL048W
"249.1.1.1.1"	Translation elongation factor EF1	YAL003W YBR118W YDR314C YKL101W YPL048W
"249.1.1.1.1.1"	Translation elongation factor EF1	YAL003W YBR118W YDR314C YPL048W
"249.1.1.2"	Translation elongation factor EF1	YAL003W YBR118W YDR385W YHL034C YKL081W YPL048W
"249.1.1.3"	Translation elongation factor EF1	YAL003W YBR118W YDR385W YKL081W YPL226W
"249.1.2"	Translation elongation factor EF1	YAL003W YBR118W YIL069C YPL048W
"249.1.2.1"	Translation elongation factor EF1	YAL003W YBR118W YHL034C YPL048W
"249.1.2.1.1"	Translation elongation factor EF1	YBR118W YHL034C YPL048W
"249.1.2.1.1.1"	Translation elongation factor EF1	YHL034C YPL048W
"249.1.2.1.1.2"	Translation elongation factor EF1	YBR118W YHL034C
"249.1.2.1.1.3"	Translation elongation factor EF1	YBR118W YHR027C YPL048W
"249.1.2.1.2"	Translation elongation factor EF1	YAL003W YHL034C YPL048W
"25.1"	DNA repair complex	YAR007C YBR114W YBR136W YCR028C-A YCR092C YDL156W YDR097C YIR002C YJL173C YML032C YNL312W YOL090W
"25.1.1"	DNA repair complex	YBR114W YBR136W YCR028C-A YCR092C YDL156W YJL173C YNL312W YOL090W
"25.1.1.1"	DNA repair complex	YBR114W YBR136W YCR028C-A YCR092C YDL156W YDR499W YJL173C YOL090W
"25.1.2"	DNA repair complex	YBR136W YCR028C-A YDL156W YDR097C YIR002C YJL173C YML032C YNL312W
"25.1.3"	DNA repair complex	YBR114W YCR028C-A YCR092C YDL156W YDR097C YIR002C YJL173C YNL312W YOL090W
"25.2"	DNA repair complex	YAR007C YBR136W YCR092C YDL156W YDR097C YDR499W YHR164C YIR002C YJL173C YML032C YNL312W YOL090W
"25.2.1"	DNA repair complex	YAR007C YBR114W YBR136W YCR028C-A YCR092C YDL156W YDR097C YDR499W YHR164C YIR002C YJL173C YML032C YNL312W YOL090W
"25.2.1.1"	DNA repair complex	YAR007C YBR136W YCR092C YDL156W YDR097C YIR002C YJL173C YML032C YNL312W YOL090W
"25.2.1.1.1"	DNA repair complex	YAR007C YCR092C YDL156W YJL173C YML032C YNL312W YOL090W
"25.2.1.2"	DNA repair complex	YAR007C YBR114W YBR136W YCR028C-A YCR092C YDL156W YDR097C YDR499W YIR002C YJL173C YKR001C YLR347C YML032C YNL312W
"25.2.1.2.1"	DNA repair complex	YAR007C YBR114W YCR028C-A YCR092C YDL156W YDR097C YDR499W YIR002C YJL173C YKR001C YLR347C YML032C YNL312W
"25.2.1.3"	DNA repair complex	YBR114W YBR136W YCR028C-A YCR092C YDL156W YDR097C YDR499W YIR002C YJL173C YML032C YNL312W YOL090W
"25.2.2"	DNA repair complex	YAR007C YBR136W YDL156W YDR097C YHR164C YIR002C YJL173C YLR347C YML032C YNL312W
"25.2.2.1"	DNA repair complex	YAR007C YBR136W YDR097C YIR002C YJL173C YLR347C YML032C YNL312W
"25.2.2.2"	DNA repair complex	YAR007C YBR136W YDL156W YDR097C YHR164C YIR002C YJL173C YML032C YNL312W
"25.2.2.2.1"	DNA repair complex	YAR007C YBR136W YDR097C YHR164C YIR002C YML032C
"25.2.2.2.1.1"	DNA repair complex	YAR007C YCR012W YDR097C YHR164C YIR002C YML032C
"25.2.2.2.1.1.1"	DNA repair complex	YAR007C YDR097C YHR164C YIR002C YOL090W
"25.2.2.2.1.1.1.1"	DNA repair complex	YAR007C YDR097C YDR499W YHR164C YIR002C YOL090W
"25.2.2.2.1.1.1.1.1"	DNA repair complex	YBR136W YDR097C YDR499W YHR164C YIR002C
"25.2.2.2.1.1.1.1.2"	DNA repair complex	YAR007C YBR136W YDR097C YHR164C YIR002C YOL090W
"25.2.2.2.1.1.2"	DNA repair complex	YAR007C YDR097C YDR499W YHR164C YIR002C YML032C
"25.2.2.2.1.1.3"	DNA repair complex	YAR007C YDR097C YHR164C YIR002C YML032C YOL090W
"25.2.2.2.1.1.3.1"	DNA repair complex	YAR007C YCR092C YDR097C YER095W YIR002C YML032C YOL090W
"25.2.2.2.1.2"	DNA repair complex	YAR007C YBR136W YDR097C YHR164C YIR002C
"25.2.2.2.2"	DNA repair complex	YAR007C YDR097C YHR164C YIR002C YML032C YNL312W
"25.2.2.3"	DNA repair complex	YAR007C YBR136W YCR012W YDL156W YDR097C YHR164C YIR002C YJL173C YML032C YNL312W
"250.1"	Complex 250	YGR054W YPR112C
"250.1.1"	Complex 250	YGR054W YOL010W YPL217C YPR112C
"250.1.1.1"	Complex 250	YOL010W YPL217C YPR112C
"250.1.1.1.1"	Complex 250	YER082C YPL217C YPR112C
"250.1.1.2"	Complex 250	YGR054W YMR128W YNL096C YOL010W YPL217C
"251.1"	Complex 251	YCL031C YNL231C
"251.1.1"	Complex 251	YCL031C YHR047C YNL231C
"251.1.1.1"	Complex 251	YCL031C YML024W YNL231C
"251.1.1.1.1"	Complex 251	YML024W YNL231C
"251.1.1.1.2"	Complex 251	YBR048W YCL031C YNL231C
"251.1.1.1.2.1"	Complex 251	YBR048W YNL231C
"251.1.1.1.3"	Complex 251	YCL031C YLR249W YNL231C YPL266W
"251.1.1.1.4"	Complex 251	YCL031C YHR099W YNL231C
"251.1.1.2"	Complex 251	YHR047C YNL231C
"251.1.1.3"	Complex 251	YCL031C YHR047C
"251.1.2"	Complex 251	YCL031C YNL231C YNR016C
"251.1.2.1"	Complex 251	YNL231C YNR016C
"251.1.3"	Complex 251	YCL031C YDR381W YNL231C
"251.1.3.1"	Complex 251	YDR381W YNL231C
"252.1"	Complex 252	YDL082W YFR031C-A YNL069C
"252.1.1"	Complex 252	YBR263W YDL082W YFR031C-A YIL018W YJL191W YML073C YNL069C YPL009C
"252.1.1.1"	Complex 252	YDL082W YFR031C-A YIL018W YJL191W YML073C YNL069C
"252.1.1.2"	Complex 252	YDL082W YDR471W YFR031C-A YGR281W YJL191W YLR075W YML073C YNL069C YNL301C YPL009C YPL249C-A
"252.1.2"	Complex 252	YBR263W YDL082W YFR031C-A YGL031C YOL127W YPL143W
"252.1.3"	Complex 252	YDL082W YFR031C-A
"252.1.4"	Complex 252	YCR031C YDL082W YDR382W YFR031C-A YGR034W YGR085C YGR281W YIL018W YML073C YMR142C YNL069C YNL301C YOR234C YPL249C-A
"252.1.5"	Complex 252	YBR105C YDL082W YFR031C-A
"252.1.6"	Complex 252	YDL082W YDR418W YFR031C-A
"252.1.6.1"	Complex 252	YDL082W YDR418W YFR031C-A YGR085C
"252.1.6.2"	Complex 252	YAL035W YBR263W YDL082W YDR418W YFR031C-A YHR010W
"252.1.6.2.1"	Complex 252	YAL035W YBR084W YBR263W YDL082W YFR031C-A
"252.1.6.2.1.1"	Complex 252	YAL035W YBR084W YDL082W YFR031C-A
"252.1.6.2.2"	Complex 252	YAL035W YDL082W YDR418W YFR031C-A
"252.1.6.2.2.1"	Complex 252	YAL035W YDL082W YDR418W YFR031C-A YMR242C YPL009C
"252.1.6.2.2.1.1"	Complex 252	YAL035W YBR263W YDL082W YDR418W YFR031C-A YMR142C YMR242C YPL009C
"252.1.6.2.2.1.1.1"	Complex 252	YBR105C YBR263W YDL082W YDR418W YFR031C-A YGL031C YLR340W YMR242C YPL009C
"252.1.6.2.3"	Complex 252	YAL035W YBR263W YDL082W YDR418W YFR031C-A YGL099W YHR010W YLR029C YMR194W YPL009C
"252.1.6.3"	Complex 252	YBR105C YDL082W YDR418W YFR031C-A
"252.1.6.4"	Complex 252	YAL035W YDL082W YFR031C-A YMR309C
"252.1.7"	Complex 252	YDL082W YFR031C-A YML073C YNL069C
"252.1.7.1"	Complex 252	YFR031C-A YML073C YNL069C
"252.1.7.1.1"	Complex 252	YFR031C-A YML073C
"252.1.7.1.1.1"	Complex 252	YDR418W YFR031C-A YML073C
"252.1.7.1.2"	Complex 252	YDL149W YML073C YNL069C
"252.1.7.1.2.1"	Complex 252	YBR142W YDL149W YML073C YNL069C
"252.1.7.1.2.2"	Complex 252	YDL149W YNL069C
"252.1.7.1.2.3"	Complex 252	YDL149W YLR029C YML073C YPL009C
"252.1.8"	Complex 252	YFR031C-A YNL069C
"253.1"	Complex 253	YFL039C YMR072W
"253.1.1"	Complex 253	YFL039C YGR047C YIL056W YMR072W
"253.1.1.1"	Complex 253	YGR047C YHR056C YIL056W YMR072W
"253.1.1.1.1"	Complex 253	YBR049C YDR303C YGR047C YIL056W YIL126W YMR072W YPL082C
"253.1.1.1.1.1"	Complex 253	YBR049C YDR303C YIL126W YMR072W YPL082C
"253.1.1.1.1.1.1"	Complex 253	YBR049C YDR303C YMR072W YPL082C
"253.1.1.1.1.1.2"	Complex 253	YBR049C YDR303C YIL126W YKR001C YMR072W
"253.1.1.1.1.2"	Complex 253	YBR049C YDR303C YHR056C YIL056W YIL126W YKR025W YMR072W YOR141C YPL082C
"253.1.1.1.1.3"	Complex 253	YBR049C YDR303C YGR047C YIL056W YIL126W YKR001C YLR357W
"253.1.1.1.1.3.1"	Complex 253	YDR303C YGR047C YIL056W YIL126W YLR357W
"253.1.1.1.1.3.2"	Complex 253	YDR224C YDR303C YGL133W YGR047C YHR056C YIL056W YIL126W YLR357W YOR304W
"253.1.1.1.1.4"	Complex 253	YBR049C YDR303C YGL133W YGR047C YIL056W YKR001C YMR072W YOR304W
"253.1.1.1.1.4.1"	Complex 253	YAR007C YBR009C YBR049C YDL002C YDR224C YDR303C YFL013C YFR013W YGL133W YIL056W YKR001C YLR357W YOR304W
"253.1.1.1.1.5"	Complex 253	YBR049C YDR174W YDR303C YGR047C YIL056W YIL126W YKR025W YMR072W YPL082C
"253.1.1.1.2"	Complex 253	YGR047C YHR056C YIL056W
"253.1.1.1.2.1"	Complex 253	YGR047C YIL056W
"253.1.1.1.2.2"	Complex 253	YHR056C YIL056W YKR025W YOR141C
"253.1.1.1.2.2.1"	Complex 253	YHR056C YIL056W YMR072W YOR141C
"253.1.1.1.2.2.2"	Complex 253	YIL056W YKR025W YOR141C
"253.1.1.1.2.3"	Complex 253	YGR047C YGR056W YHR056C
"254.1"	Complex 254	YDL112W YDR341C YGR204W YHR128W YKL067W YLL018C YLR355C
"254.1.1"	Complex 254	YDR341C YGL030W YGR204W YHR047C YJL052W YKL067W YLL018C YLL040C YLR355C
"254.1.1.1"	Complex 254	YDR341C YGL030W YGL238W YGR204W YHR128W YJL052W YKL067W YLL018C YLL040C YPL240C
"254.1.1.2"	Complex 254	YDL112W YDR341C YGR204W YHR047C YJL052W YKL067W YKL182W YLL018C YLL040C YPL218W
"254.1.1.2.1"	Complex 254	YDR341C YHR047C YJL052W YKL067W YLL018C YLL040C YPL218W
"254.1.1.2.1.1"	Complex 254	YDR335W YDR341C YHR047C YJL052W YKL067W YPL218W
"254.1.1.2.2"	Complex 254	YBR121C YDL112W YDR341C YGR204W YHR128W YKL067W YKL182W YLL018C YLL040C YPL218W
"254.1.1.2.2.1"	Complex 254	YBR121C YDL112W YDR341C YDR457W YGR204W YHR128W YKL067W YLL018C YLL040C YLR355C YPL218W
"254.1.1.2.2.1.1"	Complex 254	YBR121C YDR341C YDR457W YGL238W YGR204W YHR128W YKL067W YLL018C YLL040C YLR355C YPL218W
"254.1.1.2.2.1.2"	Complex 254	YBL076C YDL112W YDR341C YDR457W YGR204W YHR128W YKL067W YLR355C YPL218W
"254.1.1.2.3"	Complex 254	YDL112W YDR341C YHR128W YJL052W YKL067W YKL182W YLL018C YLL040C YPL231W
"254.1.1.2.4"	Complex 254	YDL112W YDR341C YGR204W YHR047C YJL052W YKL067W YLL018C YPL218W YPL240C YPR010C
"254.1.1.3"	Complex 254	YDR341C YGR204W YJL052W YLL018C YLL040C YLR355C YPL218W YPL240C
"254.1.1.3.1"	Complex 254	YBL076C YCL009C YDR341C YFL045C YGL238W YGR204W YJL052W YLL018C YLL040C YLR355C YOR117W YPL218W
"254.1.1.4"	Complex 254	YDR341C YGL030W YGR204W YHR047C YJL052W YKL067W YLL040C
"254.1.2"	Complex 254	YBR121C YDL112W YDR335W YDR341C YGL238W YGR204W YHR128W YJL052W YLL018C YLR355C YPL218W YPL231W YPL240C
"254.1.2.1"	Complex 254	YBR121C YDL112W YDL185W YDR341C YDR457W YGL238W YGR204W YHR128W YJL052W YLL018C YLL040C YLR355C YOR117W YPL231W
"254.1.2.1.1"	Complex 254	YBR121C YDL143W YDL185W YDR341C YDR457W YFL037W YGL030W YGR204W YHR128W YIL078W YJL052W YKL029C YKL067W YLL018C YLL040C YLR355C YNL178W YPL231W
"254.1.2.2"	Complex 254	YBR121C YCL009C YDR341C YFL045C YGL238W YHR047C YHR128W YJL052W YKL067W YLL018C YLR355C YPL218W YPL231W YPL240C
"254.1.2.2.1"	Complex 254	YBR121C YCL009C YDR341C YDR457W YFL045C YGR204W YHR047C YHR128W YJL052W YLL018C YLL040C YLR355C YPL240C
"254.1.2.2.1.1"	Complex 254	YBL076C YBR121C YDL112W YDR335W YDR385W YDR457W YFL045C YFR009W YGL195W YGR204W YHR047C YJL052W YKL067W YLL040C YLR180W YLR355C YMR205C YNL030W YOR117W YPL240C
"254.1.2.2.2"	Complex 254	YBR121C YCL009C YDR341C YFL045C YGL238W YGR204W YHR047C YHR128W YJL052W YKL067W YLL018C YLL040C YNR031C YPL218W YPL240C
"254.1.2.2.2.1"	Complex 254	YBR121C YDR341C YFL045C YFR009W YGL195W YGL238W YGR204W YHR128W YKL067W YLL018C YLL040C YLR355C YPL218W YPL235W YPL240C
"254.1.2.3"	Complex 254	YBR121C YDL112W YDR341C YGR204W YHR047C YHR128W YJL052W YKL067W YLL018C YLR355C YPL218W
"254.1.2.3.1"	Complex 254	YBR121C YDL112W YDR341C YDR457W YGR204W YKL067W YLL018C YLR355C YPL218W
"254.1.2.3.2"	Complex 254	YBR121C YDR341C YDR457W YFL037W YGR204W YHR047C YHR128W YJL052W YJL130C YKL067W YLL018C YPL218W YPL231W YPR010C
"254.1.3"	Complex 254	YBR121C YDR341C YGR204W YHR128W YKL067W YLL018C YPL218W
"255.1"	Complex 255	YGL171W YML063W
"255.1.1"	Complex 255	YER074W YGL171W YML063W
"255.1.1.1"	Complex 255	YER074W YGL171W
"255.1.1.2"	Complex 255	YGL171W YML063W YMR242C
"255.1.1.3"	Complex 255	YDL213C YER102W YGL171W YML063W
"255.1.1.4"	Complex 255	YER074W YGL171W YML024W
"256.1"	Chromatin assembly complex	YBR195C YML102W
"257.1"	Complex 257	YGR130C YJL066C YLR333C YMR203W
"257.1.1"	Complex 257	YBR017C YGR130C YLR333C YMR012W YMR203W
"257.1.2"	Complex 257	YGL031C YGR130C YJL066C YLR333C YMR203W
"257.1.2.1"	Complex 257	YGL031C YGR130C YJL066C YLR333C YPL081W
"257.1.3"	Complex 257	YBR017C YHL030W YJL066C YJR077C YLR333C YMR203W
"257.1.4"	Complex 257	YGR130C YJL066C YLR333C
"258.1"	Kap104/Hrp1 complex	YBR017C YOL123W
"258.1.1"	Kap104/Hrp1 complex	YBR017C YEL054C YOL123W
"258.1.1.1"	Kap104/Hrp1 complex	YBR017C YDR064W YOL123W
"258.1.1.1.1"	Kap104/Hrp1 complex	YBR017C YDR064W
"258.1.1.2"	Kap104/Hrp1 complex	YBR017C YMR012W YOL123W
"258.1.1.3"	Kap104/Hrp1 complex	YEL054C YOL123W
"258.1.1.4"	Kap104/Hrp1 complex	YEL054C YER102W YOL123W
"258.1.1.5"	Kap104/Hrp1 complex	YBR017C YEL054C YLR340W YOL123W
"259.1"	Complex 259	YDL112W YKL182W
"26.1"	Complex 26	YER171W YIL128W YNL064C
"26.1.1"	Complex 26	YCR012W YER171W YIL128W
"26.1.1.1"	Complex 26	YER171W YIL128W YJR121W
"26.1.1.1.1"	Complex 26	YIL128W YJR121W
"26.1.1.2"	Complex 26	YER171W YIL128W
"26.1.1.3"	Complex 26	YCR012W YER171W YIL128W YNL064C
"26.2"	Complex 26	YDL185W YER171W YIL128W
"26.2.1"	Complex 26	YAL038W YDL185W YER171W YIL128W
"26.2.1.1"	Complex 26	YAL038W YER171W YIL128W
"26.2.1.1.1"	Complex 26	YAL038W YER171W YIL128W YNL064C
"26.2.1.2"	Complex 26	YDL185W YER171W YIL128W YJR121W
"26.2.1.2.1"	Complex 26	YER171W YIL128W YJR121W YML085C
"26.2.2"	Complex 26	YDL185W YER171W YIL128W YNL064C
"26.2.2.1"	Complex 26	YER171W YGL048C YIL128W YNL064C
"260.1"	Complex 260	YDL136W YDR460W YMR143W YOR173W
"260.1.1"	Complex 260	YDL136W YDR460W YOR173W
"260.1.1.1"	Complex 260	YDR460W YHL033C YOR173W
"260.1.1.1.1"	Complex 260	YHL033C YOR173W
"260.1.1.1.2"	Complex 260	YDR460W YHL033C
"260.1.1.1.3"	Complex 260	YDR460W YHL033C YMR143W YOR173W
"260.1.1.1.3.1"	Complex 260	YDR460W YER036C YHL001W YHL033C YMR143W YOR063W YOR173W
"260.1.1.2"	Complex 260	YDR450W YDR460W YJL177W YOR173W
"260.1.1.2.1"	Complex 260	YCR031C YDR460W YHL001W YJL177W YOR173W
"260.1.1.2.1.1"	Complex 260	YCR031C YDR460W YER036C YHL033C YJL177W YML073C YOR063W YOR173W
"260.1.1.2.1.2"	Complex 260	YBR086C YDR460W YFR031C-A YGL103W YGR034W YHL001W YJL177W YOL127W YOR173W
"260.1.1.2.2"	Complex 260	YDR450W YDR460W YGR085C YOR173W
"260.1.1.3"	Complex 260	YCR031C YDL136W YDR460W YOR173W
"260.1.1.4"	Complex 260	YDL136W YDR460W YHL001W YOR234C
"260.1.1.4.1"	Complex 260	YDL136W YDR460W YHL001W YMR143W YOR234C
"260.1.1.5"	Complex 260	YDL136W YOR173W
"260.1.1.6"	Complex 260	YDR460W YOR173W
"260.1.1.6.1"	Complex 260	YDR460W YHL001W YMR052W YOR173W
"260.1.1.6.2"	Complex 260	YDR460W YKL180W YOR173W
"260.1.1.7"	Complex 260	YDL136W YDR460W
"260.1.2"	Complex 260	YDR460W YMR143W YOR173W
"260.1.2.1"	Complex 260	YMR143W YOR173W
"260.1.2.2"	Complex 260	YDR460W YIL018W YMR143W
"260.1.3"	Complex 260	YDL136W YDR460W YFR031C-A YGL103W YML073C YMR143W YOR173W
"261.1"	Complex 261	YDL140C YER139C
"261.1.1"	Complex 261	YDL140C YER139C YOR151C YPR093C
"261.1.1.1"	Complex 261	YDL115C YDL140C YJL140W YOL005C YOR151C YPR093C
"261.1.1.1.1"	Complex 261	YBR154C YDL115C YDR404C YIL021W YOL005C YOR151C YPR093C
"261.1.1.1.1.1"	Complex 261	YDL115C YIL021W YOL005C YOR151C YOR224C YPR093C
"261.1.1.1.1.2"	Complex 261	YDL115C YDR404C YIL021W YOL005C YOR151C YPR093C
"261.1.2"	Complex 261	YDL140C YER139C YJL130C YLL018C
"261.1.3"	Complex 261	YCL054W YDL140C YER139C
"261.1.3.1"	Complex 261	YCL054W YDL031W YDR060W YER006W YER126C YER139C
"262.1"	Clathrin-associated protein AP-3 complex	YBR288C YGR261C YPL195W
"262.1.1"	Clathrin-associated protein AP-3 complex	YBR288C YGR261C YHR174W YPL195W
"263.1"	Complex 263	YBL074C YDR283C
"263.1.1"	Complex 263	YBL074C YDR283C YOR308C
"263.1.1.1"	Complex 263	YDR283C YOR308C
"264.1"	Complex 264	YGR061C YOR158W
"265.1"	Complex 265	YAL035W YDR418W YFR031C-A
"265.1.1"	Complex 265	YAL035W YDR418W
"265.1.1.1"	Complex 265	YAL035W YDR418W YJL190C
"265.1.1.1.1"	Complex 265	YAL035W YDL082W YDR418W YPL009C
"265.1.1.1.2"	Complex 265	YAL035W YJL190C YMR309C
"266.1"	Complex 266	YER082C YGR090W YJR002W YLR003C YLR129W YOR145C YPR112C
"266.1.1"	Complex 266	YER082C YGR090W YJR002W YLR003C YLR129W YPR112C
"266.1.1.1"	Complex 266	YCL031C YER082C YGL171W YGR090W YLR003C YLR129W YPR112C
"266.1.1.1.1"	Complex 266	YER082C YGR090W YLR003C YLR129W YPR112C
"266.1.1.2"	Complex 266	YDL014W YER082C YGR090W YJR002W YLR003C YPR112C
"266.1.1.2.1"	Complex 266	YER082C YGR090W YJR002W YPR112C
"266.1.1.3"	Complex 266	YCR057C YER082C YGR090W YJR002W YKR060W YLR003C YOR310C YPR112C
"266.1.1.4"	Complex 266	YER082C YGR090W YJR002W YLR003C YMR229C YPR112C
"266.1.2"	Complex 266	YBL004W YDR449C YER082C YGR090W YLR003C YLR129W YOR145C YPR112C
"266.1.3"	Complex 266	YGR090W YLR003C YLR129W YOR145C YPR112C
"267.1"	Complex 267	YBR115C YDR395W
"267.1.1"	Complex 267	YBR115C YDR395W YHR216W
"267.1.1.1"	Complex 267	YBR115C YHR216W
"268.1"	Complex 268	YMR297W YOL086C
"269.1"	Complex 269	YBR136W YLR386W
"27.1"	Complex 27	YDL148C YDR299W YGR128C YNL308C
"27.1.1"	Complex 27	YBR048W YBR247C YDL014W YDL060W YDL148C YDR299W YGR081C YIL069C YJR145C YNL308C
"27.1.1.1"	Complex 27	YBR189W YBR247C YDL060W YDL148C YER102W YGR081C YIL069C YJR145C YLR186W YMR128W YNL132W YNL308C YOL010W YOR096W YPL012W YPR144C
"27.1.1.1.1"	Complex 27	YBL072C YBR247C YCL059C YDL060W YDL148C YDR447C YGR081C YJR145C YLL011W YLR186W YMR128W YNL308C YOL010W YOR056C YPL012W YPL217C YPL266W YPR144C
"27.1.2"	Complex 27	YBR247C YCL059C YDL148C YDR299W YNL132W YNL308C
"27.1.2.1"	Complex 27	YBL004W YBR247C YCL059C YDL148C YDR299W YJR002W YNL308C YPL012W YPR144C
"27.1.2.1.1"	Complex 27	YBR247C YCL059C YDL148C YDR299W YGR090W YJR002W YLR186W YMR128W YPR144C
"27.1.2.1.1.1"	Complex 27	YBR247C YDL148C YGR090W YLR186W YMR128W YNL132W YPR144C
"27.1.2.2"	Complex 27	YBR247C YDL014W YDL148C YNL132W YNL308C
"27.1.2.3"	Complex 27	YBR247C YCL059C YLR186W YNL132W YNL308C
"27.1.2.4"	Complex 27	YBR048W YBR247C YDL148C YDR299W YLR367W YNL132W YNL308C YOR056C
"27.1.2.5"	Complex 27	YBR247C YCL059C YDR299W YNL132W YNL308C
"27.1.3"	Complex 27	YDL148C YGR128C YIL069C YML024W YNL308C
"27.1.3.1"	Complex 27	YBR048W YDL148C YGR128C YIL069C YNL308C
"27.1.3.1.1"	Complex 27	YDL148C YGR128C YIL069C YNL308C
"27.1.3.1.1.1"	Complex 27	YDL148C YGR128C YIL069C
"27.1.3.2"	Complex 27	YDL148C YDR299W YGR128C YIL069C YNL308C
"27.1.4"	Complex 27	YDL148C YDR299W YGR128C
"27.1.4.1"	Complex 27	YDL148C YDR299W YGR090W YKR060W YLR186W YPR144C
"27.1.4.2"	Complex 27	YBL004W YDL148C YGR128C
"27.1.4.2.1"	Complex 27	YBL004W YDL148C YDR449C YGL171W YHR196W YLL011W YOL010W YOR145C YPL217C YPR137W YPR144C
"27.1.5"	Complex 27	YDL148C YER102W YGR128C YNL308C
"27.1.5.1"	Complex 27	YDL148C YGR128C YJR145C YNL308C
"27.2"	Complex 27	YCR057C YDL014W YDL148C YDR299W YDR324C YDR449C YER082C YGR090W YGR128C YHR148W YHR196W YJL033W YJL069C YJL109C YJR002W YKR060W YLL011W YLR129W YLR186W YLR197W YLR222C YLR409C YMR093W YNL075W YOR078W YOR310C YPL126W YPR137W YPR144C
"27.2.1"	Complex 27	YBL004W YCL059C YCR031C YCR057C YDL148C YDL166C YDL213C YDR299W YDR324C YDR365C YDR382W YDR449C YER082C YGR034W YGR090W YGR128C YHR148W YHR169W YHR196W YJL033W YJL069C YJL109C YJR002W YKR060W YLL011W YLR003C YLR129W YLR186W YLR197W YLR222C YLR409C YMR093W YMR128W YNL069C YNL075W YNR043W YOL010W YOR078W YOR096W YOR145C YOR310C YPL126W YPL217C YPR112C YPR137W YPR144C
"27.2.1.1"	Complex 27	YBL004W YBR084C-A YCL031C YCL059C YCR057C YDL014W YDL148C YDL213C YDR299W YDR324C YDR365C YDR449C YER082C YGL171W YGR090W YGR128C YGR145W YHR148W YHR169W YHR196W YJL033W YJL069C YJL109C YJR002W YKR060W YLL011W YLR003C YLR129W YLR186W YLR197W YLR222C YLR409C YML063W YMR093W YMR128W YMR143W YMR194W YNL075W YNL132W YNR043W YOL010W YOR078W YOR310C YPL126W YPL217C YPR137W YPR144C
"27.2.1.1.1"	Complex 27	YBL004W YBR084C-A YCL059C YCR057C YDL014W YDL148C YDL213C YDR299W YDR324C YDR365C YDR449C YER082C YGR090W YGR128C YGR145W YHR148W YHR169W YHR196W YJL033W YJL069C YJL109C YJR002W YKR060W YLL011W YLR129W YLR186W YLR197W YLR222C YLR409C YMR093W YMR128W YMR143W YMR194W YNL075W YNL132W YNR043W YOL010W YOR078W YOR310C YPL126W YPL217C YPR137W YPR144C
"27.2.1.1.2"	Complex 27	YBL072C YCL031C YCL037C YCL059C YCR057C YDL148C YDL166C YDL213C YDR299W YDR324C YDR365C YDR449C YDR450W YER082C YER102W YGL171W YGR090W YGR128C YGR145W YHR148W YHR169W YHR196W YJL033W YJL069C YJL109C YJR002W YLL011W YLR003C YLR029C YLR175W YLR186W YLR197W YLR222C YLR409C YML130C YMR093W YMR128W YNL075W YNL132W YNR043W YOL010W YOR078W YOR145C YOR310C YPL126W YPL217C YPR137W YPR144C
"27.2.1.1.3"	Complex 27	YBL004W YCL011C YCL031C YCL059C YCR057C YDL014W YDL148C YDL213C YDR299W YDR324C YDR365C YDR449C YER082C YGR034W YGR090W YGR128C YGR145W YHR148W YHR169W YHR196W YHR203C YJL033W YJL069C YJL109C YJR002W YKR060W YLL011W YLR003C YLR129W YLR186W YLR197W YLR222C YLR409C YMR093W YMR128W YMR143W YNL069C YNL075W YNL132W YNR043W YOL010W YOR078W YOR096W YOR310C YPL081W YPL126W YPL143W YPL217C YPR137W YPR144C
"27.2.1.1.3.1"	Complex 27	YCL011C YCL031C YCL037C YCL059C YCR057C YDL014W YDL148C YDL213C YDR299W YDR324C YDR365C YDR382W YDR449C YDR450W YER082C YER102W YGR034W YGR090W YGR128C YGR145W YHR148W YHR169W YHR196W YHR203C YJL033W YJL069C YJL109C YJR002W YKL101W YKR060W YLL011W YLR003C YLR029C YLR175W YLR186W YLR197W YLR222C YLR409C YML130C YMR093W YMR128W YMR143W YNL075W YNL132W YNL178W YNR043W YOL010W YOR078W YOR096W YOR145C…
"27.2.1.1.4"	Complex 27	YBL004W YBR048W YBR084C-A YBR189W YBR247C YCL059C YCR031C YCR057C YDL014W YDL060W YDL148C YDL166C YDL213C YDR064W YDR299W YDR324C YDR365C YDR382W YDR449C YER082C YGL171W YGR054W YGR081C YGR090W YGR128C YGR145W YHR148W YHR169W YHR196W YJL033W YJL069C YJL109C YJL191W YJR002W YJR145C YKL101W YKL143W YKL180W YKR057W YKR060W YLL011W YLR003C YLR129W YLR186W YLR197W YLR222C YLR264W YLR333C YLR409C YML02…
"27.2.1.1.4.1"	Complex 27	YBL004W YBR048W YBR084C-A YBR189W YBR247C YCL059C YCR031C YCR057C YDL014W YDL060W YDL148C YDL166C YDL213C YDR064W YDR299W YDR324C YDR365C YDR449C YER082C YGL171W YGR054W YGR081C YGR090W YGR128C YGR145W YHR148W YHR169W YHR196W YJL033W YJL069C YJL109C YJL191W YJR002W YJR145C YKL143W YKR057W YKR060W YLL011W YLR003C YLR129W YLR186W YLR197W YLR222C YLR264W YLR409C YML024W YML063W YMR093W YMR128W YMR14…
"27.2.1.2"	Complex 27	YBL004W YBR247C YCL059C YCR057C YDL014W YDL148C YDL166C YDL213C YDR299W YDR324C YDR449C YER082C YGR090W YGR128C YGR145W YHR148W YHR196W YJL033W YJL069C YJL109C YJR002W YKR060W YLL011W YLR003C YLR186W YLR197W YLR222C YLR409C YMR093W YMR128W YNL075W YNL132W YNL308C YOL010W YOR078W YOR096W YOR145C YOR310C YPL126W YPL217C YPR112C YPR137W YPR144C
"27.2.1.2.1"	Complex 27	YBL072C YBR247C YCR057C YDL148C YDL166C YDR299W YDR324C YDR449C YER082C YGR090W YGR128C YHR148W YHR196W YJL069C YJL109C YJR002W YKR060W YLL011W YLR003C YLR186W YLR222C YLR409C YMR093W YNL075W YNL132W YNL308C YOR078W YOR096W YOR145C YPL012W YPL126W YPR112C YPR137W YPR144C
"27.2.1.2.2"	Complex 27	YBL004W YBL072C YBR247C YCL059C YCR057C YDL148C YDL213C YDR299W YDR324C YDR447C YDR449C YER082C YGR090W YGR128C YGR145W YHR148W YHR196W YJL069C YJL109C YJR002W YKR060W YLR129W YLR186W YLR222C YLR409C YMR093W YNL075W YNL132W YNL308C YOL010W YOR059C YOR078W YOR310C YPL126W YPL217C YPR137W YPR144C
"27.2.1.3"	Complex 27	YBL004W YCL059C YCR057C YDL148C YDL166C YDL213C YDR299W YDR324C YDR365C YDR449C YDR450W YER082C YGR090W YGR128C YGR145W YHR148W YHR169W YHR196W YJL033W YJL069C YJL109C YJR002W YLL011W YLR129W YLR186W YLR197W YLR222C YLR409C YLR448W YMR093W YMR128W YNL069C YNL075W YNL132W YNR043W YOL010W YOR078W YOR310C YPL126W YPL217C YPR112C YPR137W YPR144C
"27.2.1.4"	Complex 27	YBL004W YCL059C YCR057C YDL148C YDL213C YDR299W YDR324C YDR365C YDR382W YDR449C YER082C YGL171W YGR034W YGR090W YGR128C YHR148W YHR169W YHR196W YJL033W YJL069C YJL109C YJR002W YKR060W YLL011W YLR003C YLR129W YLR186W YLR197W YLR222C YLR409C YML063W YMR093W YMR128W YNL075W YNR043W YOL010W YOR078W YOR310C YPL126W YPL217C YPR137W YPR144C
"27.2.1.5"	Complex 27	YBL004W YCL059C YCR057C YDL148C YDL213C YDR299W YDR324C YDR449C YER082C YGR090W YGR128C YHR148W YHR196W YJL033W YJL069C YJL109C YJR002W YKR060W YLL011W YLR003C YLR129W YLR186W YLR197W YLR222C YLR409C YMR093W YMR128W YNL075W YOL010W YOR078W YOR310C YPL126W YPL217C YPR137W YPR144C
"27.2.1.5.1"	Complex 27	YCR057C YDL148C YDR324C YDR449C YER082C YGL171W YGR090W YGR128C YGR145W YHR196W YJL069C YJL109C YJR002W YKR060W YLL011W YLR129W YLR186W YLR197W YLR409C YMR093W YOR078W YOR310C YPL126W YPL217C YPR112C YPR137W YPR144C
"27.2.1.5.2"	Complex 27	YCR057C YDL148C YDR299W YDR324C YDR449C YER082C YGL171W YGR090W YGR128C YHR148W YHR196W YJL069C YJL109C YJR002W YKR060W YLR003C YLR129W YLR186W YLR222C YLR409C YMR093W YNL075W YOR078W YPL126W YPR137W YPR144C
"27.2.1.5.3"	Complex 27	YBL004W YCR057C YDR324C YDR449C YER082C YGR090W YGR128C YHR148W YHR196W YJL069C YJL109C YJR002W YLL011W YLR003C YLR129W YLR197W YLR222C YLR409C YMR093W YNL075W YOR078W YOR145C YOR310C YPL126W YPR112C YPR137W
"27.2.2"	Complex 27	YBL072C YBR247C YCL059C YCR057C YDL148C YDR299W YDR324C YDR449C YER082C YGR090W YGR128C YGR145W YHR148W YHR196W YJL069C YJL109C YJR002W YLL011W YLR186W YLR222C YLR409C YMR093W YNL075W YNL132W YNL308C YOR078W YPL126W YPR137W YPR144C
"27.2.2.1"	Complex 27	YBL072C YBR189W YBR247C YCL059C YCR057C YDL148C YDR064W YDR299W YDR324C YDR449C YER082C YGR090W YGR128C YGR145W YHR196W YJL069C YJL109C YJR002W YKR060W YLR129W YLR186W YLR222C YLR409C YMR093W YNL075W YNL132W YNL308C YOR310C YPL126W YPR137W YPR144C
"27.2.2.2"	Complex 27	YCL031C YCR057C YDL148C YDR299W YDR324C YDR449C YER082C YGR090W YGR128C YGR145W YHR148W YHR196W YJL069C YJL109C YJR002W YLR003C YLR186W YLR222C YLR409C YMR093W YNL075W YNL132W YOR078W YPL126W YPR137W YPR144C
"27.2.3"	Complex 27	YBL072C YCL031C YCR057C YDL014W YDL060W YDL148C YDR299W YDR324C YDR449C YER082C YGR081C YGR090W YGR128C YHR148W YHR196W YIL069C YJL069C YJL109C YJR002W YJR145C YLL011W YLR003C YLR129W YLR186W YLR222C YLR409C YMR093W YNL075W YOR078W YOR145C YPL012W YPL126W YPL266W YPR137W YPR144C
"27.2.4"	Complex 27	YCR057C YDL148C YDR324C YGR128C YHR148W YHR196W YJL109C YJR002W YKR060W YLL011W YLR186W YLR222C YMR093W YNL075W YOR078W YOR310C YPL126W YPR137W YPR144C
"27.3"	Complex 27	YCL059C YCR057C YDL148C YDR299W YDR324C YDR449C YGR128C YHR196W YJL069C YJL109C YKR060W YLL011W YLR186W YLR222C YLR409C YMR093W YNL075W YOR310C YPL126W YPR137W YPR144C
"27.3.1"	Complex 27	YCR057C YDR324C YDR449C YGR128C YHR196W YJL069C YJL109C YLR222C YLR409C YMR093W YNL075W YOR310C YPL126W YPR137W
"27.3.1.1"	Complex 27	YCR057C YDR324C YDR449C YER082C YGR128C YHR148W YHR196W YJL069C YJL109C YJR002W YLR222C YLR409C YMR093W YNL075W YOR078W YPL126W YPR137W
"27.3.1.1.1"	Complex 27	YCR057C YDR324C YDR449C YER082C YGR128C YHR148W YHR196W YJL069C YJL109C YJR002W YLR222C YLR409C YMR093W YMR128W YNL075W YOR078W YPL126W YPR137W
"27.3.1.1.1.1"	Complex 27	YCR057C YDR324C YDR449C YGR128C YHR196W YJL069C YLL011W YLR129W YLR222C YLR409C YMR093W YNL075W YPL126W YPR137W
"27.3.2"	Complex 27	YBL004W YCR057C YDL148C YDR324C YDR365C YDR449C YGR128C YHR196W YJL109C YLL011W YLR186W YMR093W YOR145C YOR310C YPL126W YPL266W YPR137W YPR144C
"27.3.3"	Complex 27	YBL072C YCL059C YDL014W YDL148C YDR324C YDR449C YER082C YGR090W YGR128C YGR145W YHR196W YJL109C YLL011W YLR186W YMR093W YOR310C YPL126W YPR112C YPR137W YPR144C
"27.3.4"	Complex 27	YCR057C YDL148C YDR324C YDR449C YGR128C YGR145W YHR196W YJL109C YLL011W YLR186W YMR093W YOR310C YPL126W YPR137W YPR144C
"270.1"	Complex 270	YBL039C YMR012W
"271.1"	alpha-Aminoadipate-semialdehyde dehydrogenase complex	YBR115C YGL154C
"271.1.1"	alpha-Aminoadipate-semialdehyde dehydrogenase complex	YBR115C YDR395W YGL154C
"271.1.2"	alpha-Aminoadipate-semialdehyde dehydrogenase complex	YBR115C YGL154C YHR203C
"271.1.2.1"	alpha-Aminoadipate-semialdehyde dehydrogenase complex	YBR115C YHR203C
"272.1"	Complex 272	YDL040C YMR116C
"272.1.1"	Complex 272	YDL040C YMR012W YMR116C
"272.1.2"	Complex 272	YBR084W YDL040C YMR116C
"272.1.2.1"	Complex 272	YBR084W YMR116C
"272.1.2.2"	Complex 272	YBR084W YDL040C YLR448W YPL198W
"272.1.2.3"	Complex 272	YBR084W YDL040C YGR254W YMR116C
"272.1.2.3.1"	Complex 272	YDL040C YGR254W YMR116C
"273.1"	Complex 273	YIL161W YNL023C
"273.1.1"	Complex 273	YIL018W YIL161W YNL023C
"273.1.1.1"	Complex 273	YIL161W YNL023C YPL131W
"273.1.1.1.1"	Complex 273	YIL161W YLR367W YLR432W YNL023C YPL131W
"273.1.1.2"	Complex 273	YIL161W YLR340W YNL023C
"273.1.1.3"	Complex 273	YIL161W YJL177W YNL023C
"273.1.2"	Complex 273	YBR031W YIL161W YNL023C
"273.1.2.1"	Complex 273	YGR214W YIL161W YNL023C
"273.1.2.1.1"	Complex 273	YER102W YGR214W YIL161W YNL023C
"273.1.2.1.1.1"	Complex 273	YBL061C YGR214W YIL161W YNL023C
[truncated: 3,981 more rows]

## Sheet: MIPS complexes
Set of 266 hand-curated yeast complexes in the MIPS database (Güldener et al., Nucleic Acids Res 2006)
ID	Name	Protein components
"100"	Calcineurin B	YKL190W YLR433C YML057W
"110"	cAMP-dependent protein kinase	YIL033C YJL164C YKL166C YPL203W
"120.10"	Casein kinase I	YER123W YHR135C YNL154C YPL204W
"120.20"	Casein kinase II	YGL019W YIL035C YOR039W YOR061W
"123.10"	Catalase A	YDR256C
"123.20"	Catalase T	YGR088W
"125.10.10"	Ddc1p-Mec3p complex	YLR288C YPL194W
"130"	Chaperonine containing T-complex TRiC (TCP RING Complex)	YDL143W YDR188W YDR212W YIL142W YJL008C YJL014W YJL111W YJR064W
"132"	CTP synthetase	YBL039C
"133.10"	Cdc28p complexes	YAL040C YBR160W YDL155W YGR108W YGR109C YLR210W YMR199W YPL256C YPR119W YPR120C
"133.20"	Pho85p complexes	YDL127W YGL134W YNL289W YOL001W YPL031C YPL219W
"133.30"	Kin28p complex	YDL108W YPR025C
"133.40"	Srb10p complex	YCR081W YDR443C YNL025C YPL042C
"133.50"	Ctk1p complex	YJL006C YKL139W YML112W
"140.10.10"	Intermediate filaments	YML104C
"140.10.20"	Septin filaments	YCR002C YDL225W YDR218C YGR059W YHR107C YJR076C YLR314C
"140.20.10"	Actins	YFL039C
"140.20.20"	Actin-associated proteins	YBL007C YBR200W YBR234C YCL040W YCR088W YDL029W YDL178W YDR129C YDR388W YGR080W YHR179W YIL034C YIL138C YIR006C YKL007W YLL050C YLR319C YLR337C YLR429W YMR092C YNL079C YNL138W YNL243W YOR122C YOR181W
"140.20.30"	Actin-associated motorproteins	YAL029C YBR172C YHR023W YKL079W YKL129C YMR109W YOR326W
"140.30.10"	Tubulins	YFL037W YLR212C YML085C YML124C
"140.30.20"	Tubulin-associated proteins	YBL034C YBL078C YCL029C YER016W YJL042W YLR045C YLR175W YMR138W YNL126W YNL223W YOR058C YOR265W YOR272W YPL241C
"140.30.30.10"	Kinesin-related motorproteins	YBL063W YEL061C YGL005C YGL216W YHR156C YMR198W YPL155C YPR141C
"140.30.30.20"	Dynein-complex motorproteins	YDR424C YDR488C YKR054C
"140.30.30.30"	Dynactin complex	YHR129C YMR294W YPL174C
"143"	D-arabinose dehydrogenase	YBR149W
"145"	delta3-cis-delta2-trans-enoyl-CoA isomerase	YLR284C
"150"	Endonuclease SceI, mitochondrial	YJR045C
"160"	Exocyst complex	YDR166C YER008C YGL233W YIL068C YJL085W YLR166C YPR055W
"170"	Fatty acid synthetase, cytoplasmic	YKL182W YPL231W
"172"	Fatty acid synthetase, mitochondrial	YOR221C
"177"	Gim complexes	YEL003W YGR078C YLR200W YML094W YNL153C
"180.10"	Farnesyltransferase (FTase)	YDL090C YKL019W
"180.20"	Geranylgeranyltransferase I (GGTase I)	YGL155W YKL019W
"180.30"	Geranylgeranyltransferase II (GGTase II)	YJL031C YOR370C YPR176C
"190.10"	1,3-beta-D-glucan synthase	YCR034W YGR032W YLR342W
"190.20"	1,6-beta-D-glucan synthase	YGR143W YPR159W
"20"	2-oxoglutarate dehydrogenase	YDR148C YFL018C YIL125W
"200"	Glycine decarboxylase	YAL044C YDR019C YFL018C YMR189W
"210"	H+-ATPase, plasma mebrane	YCR024C-A YEL017C-A YGL008C YPL036W
"220"	H+-transporting ATPase, vacuolar	YBR127C YDL185W YEL027W YEL051W YGR020C YHR026W YHR039C-A YKL080W YLR447C YMR054W YOR270C YOR332W YPL234C YPR036W
"225"	Hexokinase 2	YGL253W
"230.10"	HAT B complex	YEL056W YPL001W
"230.20.10"	ADA complex	YDR176W YDR448W YGR252W YHR099W YOL148C YPL254W
"230.20.20"	SAGA complex	YBR081C YBR198C YCL010C YDR145W YDR167W YDR176W YDR392W YDR448W YGL066W YGL112C YGR252W YHR099W YLR055C YMR236W YOL148C YPL254W
"230.20.40"	NuA4 complex	YHR099W YOR244W
"240.10"	HDA complex	YNL021W
"240.20"	HDB complex	YMR263W YNL330C YOL004W
"240"	Histone deacetylase complexes	YCR033W
"250"	Isocitrate dehydrogenase	YNL037C YOR136W
"253"	Isocitrate lyase	YER065C
"260.10"	Clathrin	YGL206C YGR167W
"260.100"	Aut2p/Aut7p complex	YBL078C YNL223W
"260.20.10"	AP-1 complex	YKL135C YLR170C YPL259C YPR029C
"260.20.20"	AP-2 complex	YBL037W YJR005W YJR058C YOL062C
"260.20.30"	AP-3 complex	YBR288C YGR261C YJL024C YPL195W
"260.20.40"	Golgi transport complex	YER157W YGL005C YGL223C YGR120C YML071C YNL041C YNL051W YPR105C
"260.20.99"	other adaptor like proteins	YHL019C
"260.30.10"	COPI	YDL145C YDL192W YDR238C YFR051C YGL137W YIL076W YNL287W YPL010W
"260.30.20"	COPII	YAL007C YAL042W YAR002C-A YDL195W YGL200C YIL109C YLR208W YML012W YPL085W YPL218W YPR181C
"260.30.30.10"	Vps35/Vps29/Vps26 complex	YHR012W YJL053W YJL154C
"260.30.30.20"	Vps5/Vps17 complex	YOR069W YOR132W
"260.30.90"	other coat complexes	YDR170C
"260.40"	NSF-SNAP complex	YBL050W YBR080C
"260.50.10.10"	Vam3/Vam7 vacuolar t-SNARE complex	YGL212W YOR106W
"260.50.10"	t-SNAREs	YDR468C YDR498C YLR026C YMR183C YOL018C YOR036W YOR075W YPL232W
"260.50.20"	v-SNAREs	YAL030W YHL031C YIL004C YLR078C YLR093C YLR268W YMR197C YOR327C
"260.50"	SNAREs	YKL196C YLR093C
"260.60"	TRAPP (Transport Protein Particle) complex	YBR254C YDR108W YDR246W YDR407C YDR472W YGR166W YKR068C YML077W YMR218C YOR115C
"260.70"	Vps4p ATPase complex (Vps protein complex)	YKL041W YLR025W YPR173C
"260.80"	Class C Vps protein complex	YLR148W YLR396C YMR231W YPL045W
"260.90"	Arp2p/Arp3p complex	YDL029W YIL062C YJR065C YKL013C YLR370C YNR035C
"260"	Intracellular transport complexes	YBR097W
"265"	Kel1p/Kel2p complex	YGR238C YHR158C
"270.10.10"	CBF3 protein complex	YDR328C YGR140W YMR094W YMR168C
"270.10"	Inner Kinetochor Protein Complex	YJR060W YKL049C YKL089W
"270.20.10"	Ctf19 protein complex	YDR318W YGR179C YPL018W
"270.20.20"	Ctf3 protein complex	YJR135C YLR381W YPR046W
"270.20.30"	Dam1 protein complex	YBR233W-A YDR016C YDR201W YDR320C-A YGL061C YGR113W YKL052C YKR037C YKR083C
"270.20.40"	Ndc80 protein complex	YER018C YIL144W YMR117C YOL069W
"270.20.50"	Chl4 protein complex	YBR107C YDR254W
"280"	L-aminopadipate-semialdehyde dehydrogenase	YBR115C YGL154C
"290.10"	TOM - transport across the outer membrane	YGR082W YHR117W YMR060C YMR203W YNL070W YNL121C YNL131W YOR045W YPR133W-A
"290.20.10"	Tim22p-complex	YBR091C YDL217C YEL020W-A YHR005C-A YJL054W
"290.20.20"	Tim17p-complex	YJL143W YNR017W
"290.20.30"	Tim9p/Tim10p-complex	YEL020W-A YHR005C-A
"290.20"	TIM - transport across the inner membrane	YIL022W YJR045C
"295"	Nem1p-Spo7p complex	YAL009W YHR004C
"300"	Nonsense-mediated mRNA decay pathway complex	YGR072W YHR077C YMR080C
"310.10"	NSP1 complex	YFR002W YGL172W YGR119C YJL041W
"310.20"	NSP1-NUP82 complex	YJL041W YJL061W
"310.30"	NSP1-NIC96 complex	YJL041W
"310.40"	NUP84 complex	YDL116W YGL092W YGL100W YJR042W YKL057C YLR208W
"310"	Nuclear pore complex (NPC)	YBL079W YDL148C YDR192C YER105C YER107C YIL115C YKL068W YKR082W YLR335W YML103C YMR047C YMR129W YOR098C
"320"	Nucleosomal protein complex	YBL002W YBL003C YBR009C YBR010W YDR224C YDR225W YNL030W YNL031C
"325"	Ornithine carbamoyltransferase	YJL088W
"330"	Phenylalaninine-tRNA-ligase	YFL022C YLR060W YPR047W
"340"	Phosphofructokinase	YGR240C YMR205C
"350.10.10"	m-AAA protease complex	YER017C YMR089C
"350.10.20"	Lon protease complex (homohexamer)	YBL022C
"350.10.30"	Yme1 protease complex	YPR024W
"350.20"	Inner membrane protease	YMR035W YMR150C
"350.30"	Processing peptidase	YHR024C YLR163C
"360.10.10"	20S proteasome	YBL041W YBR173C YER012W YER094C YFR050C YGL011C YGR135W YGR253C YJL001W YML092C YMR314W YOL038W YOR157C YOR362C YPR103W
"360.10.20"	19/22S regulator	YDL007W YDL097C YDL147W YDR394W YDR427W YER021W YFR004W YFR052W YGL048C YGR232W YHR027C YHR200W YIL075C YKL145W YOR117W YOR259C YOR261C YPR108W
"360.10"	26S proteasome	YDL020C YDR069C YGR270W
"370"	Protein N-acetyltransferase	YDL040C YHR013C
"380"	Pyruvate kinase	YAL038W YOR347C
"390"	Pyruvate dehydrogenase	YBR221C YER178W YFL018C YGR193C YNL071W
"40"	Alpha-agglutinin anchor	YCL009C YMR108W
"400"	RSC complex (Remodel the structure of chromatin)	YCR052W YFR037C YGR056W YIL126W YKR008W YLR321C YLR357W YMR033W YOR213C YPR034W
"410.10"	Post-replication complex (Origin recognition complex=ORC )	YBR060C YHR118C YLL004W YML065W YNL261W YPR162C
"410.20"	Replication initiation complex	YBR060C YDL017W YDR052C YHR118C YLL004W YML065W YNL261W YPR162C
"410.30"	Pre-replication complex (pre-RC)	YBL023C YBR060C YBR202W YEL032W YGL113W YGL201C YHR118C YJL090C YJL194W YLL004W YLR103C YLR274W YML065W YNL261W YPR019W YPR162C
"410.35"	Replication complex	YBL023C YBR060C YBR202W YBR278W YDL102W YEL032W YGL201C YHR118C YJL090C YJR006W YJR043C YLL004W YLR103C YLR274W YML065W YNL261W YNL262W YPR019W YPR162C YPR175W
"410.40.10"	PCNA	YBR088C
"410.40.100"	DNA polymerase epsilon (II)	YBR278W YNL262W YPR175W
"410.40.110"	DNA polymerase zeta	YIL139C YPL167C
"410.40.120"	Exonucleases	YKL113C
"410.40.130"	RNase H1	YMR234W
"410.40.140"	Topoisomerases	YNL088W YOL006C
"410.40.20"	Replication factor A complex	YAR007C YJL173C YNL312W
"410.40.30"	Replication factor C complex	YBR087W YJR068W YNL290W YOL094C YOR217W
"410.40.40"	DNA helicases	YER176W YHR164C
"410.40.50"	DNA ligases	YDL164C
"410.40.60"	DNA polymerase alpha (I) - primase complex	YBL035C YIR008C YKL045W YNL102W
"410.40.70"	DNA polymerase beta (IV)	YCR014C
"410.40.80"	DNA polymerase gamma	YOR330C
"410.40.90"	DNA polymerase delta (III)	YDL102W YJR006W YJR043C
"410.50"	Telomerase	YIL009C-A YLR233C YLR318W
"420.20"	Succinate dehydrogenase complex (complex II)	YDR178W YKL141W YKL148C YLL041C
"420.30"	Cytochrome bc1 complex (Ubiquinol-cytochrome c reductase complex, complex III)	Q0105 YBL045C YDR529C YEL024W YFR033C YGR183C YHR001W-A YJL166W YOR065W YPR191W
"420.40"	Cytochrome c oxidase (complex IV)	Q0045 Q0250 Q0275 YDL067C YGL187C YGL191W YHR051W YLR038C YLR395C YMR256C YNL052W
"420.50"	F0/F1 ATP synthase (complex V)	Q0080 Q0085 Q0130 YBL099W YBR039W YDL004W YDL181W YDR298C YDR322C-A YDR377W YJR121W YKL016C YLR295C YML081C-A YOL077W-A YPL078C YPL271W YPR020W
"420.60"	other respiration chain complexes	YDL085W YDL174C YGR207C YIL155C YKL085W YKL148C YML054C YML120C YMR145C YNR001C YOR356W YOR374W YPL262W YPR004C
"430"	Ribonucleoside-diphosphate reductase	YER070W YGR180C YIL066C YJL026W
"440.10.10"	pre mRNA3'-end processing factor CFI	YDR228C YGL044C YMR061W YOL123W YOR250C
"440.10.20"	pre mRNA3'-end processing factor CFII	YAL043C YDR301W YLR115W YLR277C
"440.10.30"	pre mRNA polyadenylation factor PFI	YAL043C YJR093C YLR277C
"440.10"	Nuclear processing complexes	YKL059C
"440.12.10"	Exosome complex	YCR035C YDL111C YDR280W YGR095C YGR195W YHR069C YOL021C
"440.12.20"	RNase MRP	YAL033W YBL018C YBR167C YBR257W YGR030C YHR062C YNL221C YNL282W
"440.12.30"	Nop56p/Nop1p complex	YDL014W YLR197W YOR310C
"440.14.10"	RNase P	YAL033W YBL018C YBR167C YBR257W YGR030C YHR062C YIR015W YNL221C YNL282W
"440.20"	Mitochondrial processing complexes	YDL069C YDR197W YHL038C YJL209W
"440.30.10.10"	Prp19p-associated complex	YJL203W YLL036C YPR101W
"440.30.10.20"	Prp9p/Prp11p/Prp21p complex	YDL030W YDL043C
"440.30.10"	mRNA splicing	YBL074C YBR055C YBR142W YBR152W YBR237W YDL209C YDR088C YDR163W YDR243C YDR364C YER013W YER112W YER172C YGL120C YGL128C YGR006W YGR074W YGR075C YGR091W YGR278W YHR165C YIL061C YKL012W YKL074C YKL078W YKR086W YLR147C YLR298C YML046W YMR125W YMR268C YNR011C YOR148C YOR159C YPL178W YPR057W YPR178W
"440.30.20"	rRNA splicing	YCR018C YDL014W YDR324C YDR398W YDR432W YDR449C YDR478W YER082C YGR128C YGR159C YHL034C YHR065C YHR089C YHR196W YJL109C YKL099C YLL008W YLR222C YLR223C YMR239C YMR302C YNL221C YNR052C YOR048C
"440.30.30"	tRNA splicing	YAR008W YDL048C YDR463W YHR006W YJL087C YKL205W YLR105C YLR375W YMR059W YOL102C YPL083C
"440.30"	Nuclear splicing complexes/Spliceosome	YBR188C YDR473C YDR482C
"440.40.10"	mitochondrial 3'-to-5' exoribonuclease (mtEXO)	YMR287C YPL029W
"440.40"	Mitochondrial splicing complexes	Q0120 YBR120C YDL044C YDR194C YGR222W YHR005C-A YIR021W YJL133W YKR052C YLR382C YMR023C YOR334W YPR134W
"440.90"	other RNA processing components	YER165W
"440"	RNA processing complexes	YHR081W
"443"	S-adenosyl-methionine delta-24-sterol-c-methyltransferase	YML008C
"445.10"	SCF-CDC4 complex	YDL132W YDR054C YDR328C YFL009W YOR057W
"445.20"	SCF-GRR1 complex	YDL132W YDR054C YDR328C YJR090C
"445.30"	SCF-MET30 complex	YDL132W YDR054C YDR328C YIL046W
"450"	Serine/threonine phoshpoprotein phosphatase	YDR028C YER054C YER133W YKL193C YMR311C YOR178C
"470.10"	SNF1 complex	YDR422C YDR477W YER027C YGL115W YGL208W YJL089W
"470.20"	STE5-MAPK complex	YBL016W YDL159W YDR103W YGR040W YLR362W
"470.30.10"	Pheromone response pathway	YHR005C YJR086W YOR212W
"470"	Signal transduction complexes	YDR179C YJR084W
"475.05"	Sister chromatid cohesion complex	YDL003W YDR180W YFL008W YIL026C YJL074C YPR007C
"475.10"	Sister chromatid separation complex	YDR113C YGR098C YML034W
"480.10.05"	gamma-tubulin complex	YHR172W YLR212C YNL126W
"480.10"	SPB components	YAL047C YBR109C YDR356W YER018C YGL093W YKL042W YMR117C YNL188W YNL225C YOR257W YOR373W YPL124W YPL255W
"480.20"	SPB associated proteins	YBL034C YBR211C YCL029C YDR201W YHR129C YIL144W YKR037C YKR054C YLR045C YMR065W YMR198W YMR294W YOL069W YPR141C
"480"	Spindle pole body (SPB)	YGL061C YGR113W
"485"	Succinyl-CoA ligase	YGR244C YOR142W
"490"	Synaptonemal complex (SC)	YDR285W YGL249W YIL072W YLR263W YNL088W
"500.10.10"	eIF1	YMR260C
"500.10.100"	eIF5A	YEL034W YJR047C
"500.10.110"	eIF4E/eIF4G/Pab1p complex	YER165W YGR162W YOL139C
"500.10.20"	eIF2	YER025W YJR007W YPL237W
"500.10.30"	eIF2B	YDR211W YGR083C YKR026C YLR291C YOR260W
"500.10.40"	eIF3	YBR079C YDR429C YMR146C YMR309C YNL062C YNL244C YOR361C
"500.10.50"	eIF4A	YJL138C YKR059W
"500.10.60"	eIF4B	YPR163C
"500.10.70"	eIF4E	YOL139C
"500.10.80"	eIF4F	YGL049C YGR162W YOR276W
"500.10.90"	eIF5	YPR041W
"500.20.10"	eEF1	YAL003W YBR118W YKL081W YKR084C YPL048W YPR080W
"500.20.20"	eEF2	YDR385W YOR133W
"500.20.30"	eEF3	YLR249W
"500.30.10"	eRF1	YBR143C
"500.30.30"	eRF3	YDR172W
"500.40.10"	cytoplasmic ribosomal large subunit	YBL027W YBL087C YBL092W YBR031W YBR084C-A YBR191W YDL075W YDL081C YDL082W YDL130W YDL133C-A YDL136W YDL184C YDL191W YDR012W YDR382W YDR418W YDR471W YDR500C YEL054C YER056C-A YER117W YFL034C-A YFR031C-A YFR032C-A YGL030W YGL031C YGL076C YGL103W YGL135W YGL147C YGR034W YGR085C YGR148C YHL001W YHL033C YHR010W YHR141C YIL018W YIL052C YIL133C YIL148W YJL177W YJL189W YJR094W-A YKL006W YKL180W YKR094C Y…
"500.40.20"	cytoplasmic ribosomal small subunit	YBL072C YBR048W YBR181C YBR189W YCR031C YDL061C YDL083C YDR025W YDR064W YDR447C YDR450W YER074W YER102W YER131W YGL123W YGL189C YGR027C YGR118W YGR214W YHL015W YHR021C YHR203C YIL069C YJL136C YJL190C YJL191W YJR123W YJR145C YKL156W YKR057W YLR048W YLR167W YLR264W YLR287C-A YLR333C YLR367W YLR388W YLR441C YML024W YML026C YML063W YMR116C YMR143W YMR230W YNL096C YNL178W YNL302C YOL040C YOL121C YOR09…
"500.40"	Cytoplasmic ribosomes	YLR075W
"500.50.10"	Mto1p/Mss1p complex	YMR023C
"500.50"	Mitochondrial translation complexes	YBL080C YBR120C YDL069C YDR197W YER153C YGR222W YLR067C YLR203C YMR064W YMR257C YMR282C YNR045W YPL029W
"500.60.10"	mitochondrial ribosomal large subunit	YBL038W YBR122C YBR268W YBR282W YCR003W YCR046C YCR071C YDL202W YDR115W YDR116C YDR237W YDR322W YDR405W YDR462W YEL050C YGL068W YGR076C YGR220C YHR147C YJL063C YJL096W YKL138C YKL167C YKL170W YKR006C YKR085C YLR312W-A YLR439W YML009C YML025C YMR024W YMR193W YMR225C YMR286W YNL005C YNL177C YNL185C YNL252C YNL284C YNR022C YOR150W YPL173W YPL183W-A YPR100W
"500.60.20"	mitochondrial ribosomal small subunit	Q0140 YBL090W YBR146W YBR251W YDL045W-A YDR041W YDR175C YDR337W YDR347W YER050C YFR049W YGL129C YGR084C YGR165W YGR215W YHL004W YHR075C YIL093C YJR101W YJR113C YKL003C YKL155C YMR158W YMR188C YNL137C YNL306W YNR037C YOR158W YPL013C YPL118W YPR166C
"500.60"	Mitochondrial ribosomes	Q0140 YCR046C YKL142W YNL137C
"510.10"	RNA polymerase I	YBR154C YDR156W YHR143W-A YJL148W YJR063W YNL113W YNL248C YOR210W YOR224C YOR340C YOR341W YPR010C YPR110C YPR187W
"510.100"	TFIIH	YDL108W YDR311W YDR460W YER171W YIL143C YLR005W YPL122C YPR025C YPR056W
"510.110"	TFIIK (CTD kinase)	YJL006C YKL139W YML112W
"510.120"	RNA polymerase III	YBR154C YHR143W-A YKL144C YNL113W YNL151C YNR003C YOR116C YOR207C YOR210W YOR224C YPR110C YPR187W YPR190C
"510.130"	TFIIIA	YPR186C
"510.140"	TFIIIB	YER148W YGR246C YNL039W
"510.150"	TFIIIC	YAL001C YBR123C YDR362C YGR047C YOR110W
"510.160"	CCAAT-binding factor complex	YBL021C YGL237C YKL109W YOR358W
"510.170"	mRNA guanylyl transferase (capping complex)	YGL130W YPL228W
"510.180.10.10"	NEF1 complex	YML095C YMR201C YPL022W
"510.180.10.20"	NEF2 complex	YEL037C YER162C
"510.180.10.30"	NEF3 complex	YDL108W YDR311W YDR460W YER171W YGR258C YIL143C YLR005W YPL122C YPR025C
"510.180.10.40"	NEF4 complex	YBR114W YJR052W
"510.180.20"	other DNA repair complexes	YDR004W YDR076W YER095W YGL163C YML032C
"510.180.30.10"	Ku complex	YMR106C YMR284W
"510.180.30.20"	DNA ligase IV	YGL090W YOR005C
"510.180.30.30"	MRE11/RAD50/XRS2 complex	YDR369C YMR224C YNL250W
"510.180.50.10"	MSH2/MSH3 complex	YCR092C YNL082W YOL090W
"510.180.50.20"	MSH2/MSH6 complex	YDR097C YOL090W
"510.180.50.30"	MLH1/PMS1 complex	YMR167W
"510.190.10.10"	ADA complex	YDR176W YDR448W YGR252W YHR099W YOL148C YPL254W
"510.190.10.20.10"	SAGA complex	YBR081C YBR198C YCL010C YDR145W YDR167W YDR176W YDR392W YDR448W YGL066W YGL112C YGR252W YHR099W YLR055C YMR236W YOL148C YPL254W
"510.190.10.20.20"	SAGA-like complex (SLIK)	YBR081C YDR392W YDR448W YGL112C YHR099W
"510.190.10"	ADA complexes	YGR252W YOL148C
"510.190.100"	OAF complex	YAL051W YOR363C
"510.190.110"	CCR4 complex	YAL021C YCR093W YDL160C YDL165W YER068W YFL028C YGR092W YIL038C YIL106W YJR122W YKR036C YNR052C YPR072W
"510.190.120"	ARG complex	YDR173C YML099C YMR042W YMR043W
"510.190.130"	RTG complex	YBL103C YOL067C
"510.190.140"	Tup1/Ssn6 complex	YBR112C YCR084C
"510.190.150"	Sin3 complex	YMR053C YNL309W YNL330C YOL004W
"510.190.160.10"	Cbf1/Met4/Met28 complex	YIR017C YJR060W YNL103W
"510.190.160.20"	Met4/Met28/Met31 complex	YIR017C YNL103W YPL038W
"510.190.160.30"	Met4/Met28/Met32 complex	YDR253C YIR017C YNL103W
"510.190.180"	Mot1 complex	YPL082C
"510.190.190"	NC2 complex	YDR397C YER159C
"510.190.20"	HPR1 complex	YDR138W
"510.190.200"	Ume6/Ime1 complex	YDR207C YJR094C
"510.190.210"	LEU3 complex	YLR451W
"510.190.30"	NAC complex	YHR193C YPL037C
"510.190.40"	NOT complex	YCR093W YDL165W YER068W YIL038C YPR072W
"510.190.50"	SWI/SNF transcription activator complex	YBR289W YDR073W YHL025W YJL176C YMR033W YNR023W YOR290C YPL016W YPL129W YPR034W
"510.190.60"	SBF complex	YER111C YLR182W
"510.190.70"	MBF complex	YDL056W YLR182W
"510.190.80"	GAL80 complex	YDR009W YML051W YPL248C
"510.190.90"	GCR complex	YNL199C YPL075W
"510.20"	Core Factor (CF)	YBL014C YER148W YJL025W YML043C
"510.30"	Upstream Activation Factor (UAF) complex	YBL025W YLR141W YMR270C
"510.40.10"	RNA polymerase II	YBR154C YDL140C YDR404C YGL070C YHR143W-A YIL021W YJL140W YLR418C YOL005C YOR151C YOR210W YOR224C YPR187W
"510.40.20"	Kornberg's mediator (SRB) complex	YBL093C YBR193C YBR253W YDL005C YDR308C YER022W YER179W YGL025C YGL151W YGR104C YHR041C YHR058C YLR071C YMR112C YNL236W YNR010W YOL051W YOL135C YOR174W YPL129W YPR168W
"510.40"	RNA polymerase II holoenzyme	YPL086C
"510.50"	TFIIA	YKL058W YOR194C
"510.60"	TFIIB	YPR086W
"510.70.10"	TBP	YER148W
"510.70.20"	TAFIIs	YBR198C YCR042C YDR145W YDR167W YGL112C YGR274C YML015C YML098W YMR227C YMR236W YPL011C YPL129W
"510.80"	TFIIE	YKL028W YKR062W
"510.90"	TFIIF	YGR005C YGR186W YPL129W
"520.10.10"	Sec61 complex	YDR086C YER087C-B YLR378C
"520.10.20"	Sec62-63 complex	YBR171W YLR292C YOR254C YPL094C
"520.10.99"	ER protein-translocation complex associated proteins	YJL034W
"520.10"	ER protein-translocation complex (Sec complex)	YER019C-A
"520.20"	Oligosaccharyltransferase	YDL232W YEL002C YGL022W YGL226C-A YJL002C YML019W YMR149W YOR085W YOR103C
"520.30"	Signal peptidase	YIR022W YJR010C-A YML055W
"520.40"	Signal recognition particle (SRP)	YDL092W YKL122C YML105C YPL210C YPL243W YPR088C
"520.50"	Signal recognition particle receptor (SR)	YDR292C YKL154W
"60"	Anaphase promoting complex (APC)	YBL084C YDL008W YDR118W YFR036W YGL240W YHR166C YKL022C YLR102C YLR127C YNL172W YOR249C
"70"	Anthranilate synthase	YER090W YKL211C
"75"	Arginase	YPL111W
"80"	Arginine-specific carbamoylphosphate synthase	YJR109C YOR303W
"90.10"	Chromatin assembly complex (CAC)	YBR195C YML102W YPR018W
"90.20"	Vacuolar assembly complex	YDL077C YDR080W
"90.30"	ER assembly complex	YHR060W YKL119C

## Sheet: Krogan complexes
Set of 547 yeast complexes defined by Krogan et al., Nature 2006
ID	Protein components
0	YAL042W YBL017C YBL054W YBR080C YDL007W YDL036C YDL097C YDL147W YDL216C YDR055W YDR179C YDR320C YDR328C YDR363W-A YDR394W YDR427W YDR519W YER041W YFR004W YFR010W YFR052W YGL004C YGL048C YGL141W YGL178W YGR232W YHR027C YHR170W YHR200W YIL071C YIL075C YIR012W YKL027W YKL145W YKL203C YKR014C YLR341W YLR421C YMR025W YMR191W YMR258C YNL022C YNL087W YOL022C YOL117W YOR117W YOR209C YOR259C YOR261C YPL08…
1	YBL024W YBL090W YBR146W YBR251W YDL045W-A YDR041W YDR124W YDR175C YDR337W YDR347W YDR494W YER050C YGL129C YGR165W YGR215W YHL004W YHR059W YHR155W YIL070C YIL093C YJL063C YJR060W YJR096W YJR101W YJR113C YKL003C YKL151C YKL155C YMR188C YNL081C YNL137C YNL306W YNR036C YNR037C YOL143C YOR158W YPL013C YPL032C YPL118W
2	YBL052C YBR231C YCR060W YDL002C YDR190C YDR334W YDR359C YDR485C YEL018W YEL044W YER092W YER168C YFL013C YFL024C YGL150C YGR002C YHR034C YHR090C YHR099W YJL081C YJR082C YLR052W YLR085C YLR385C YML041C YNL059C YNL107W YNL136W YNL215W YOR141C YOR189W YOR244W YPL235W YPR031W
3	YBL020W YBL041W YBR173C YCR076C YDL203C YDR011W YDR179W-A YEL061C YER012W YER094C YER132C YFL017C YFR050C YGL011C YGL096W YGL201C YGR135W YGR253C YIL099W YIR030C YJL001W YJL132W YJR143C YKR070W YKR095W YLR211C YLR290C YML092C YMR314W YOL038W YOR157C YOR362C YPR103W
4	YBL074C YBR055C YBR119W YDL085C-A YDL087C YDR235W YDR240C YDR473C YER029C YER172C YFL017W-A YGL238W YGR013W YGR074W YGR091W YHR086W YHR165C YIL061C YJL035C YKL012W YKL095W YKL173W YLR147C YLR275W YLR298C YML046W YNL092W YNR011C YOR159C YOR305W YOR308C YPR057W YPR182W
5	YBR081C YBR198C YCL010C YCR082W YDL059C YDR145W YDR167W YDR176W YDR208W YDR392W YDR406W YDR448W YGL066W YGL112C YGR252W YGR274C YIL016W YLR055C YML015C YML098W YMR005W YMR007W YMR223W YMR227C YMR236W YOL148C YOR023C YPL011C YPL047W YPL167C YPL222W YPL254W
6	YBL093C YBR193C YBR253W YDL005C YDR308C YER022W YGL025C YGL127C YGL151W YGR104C YHR041C YHR058C YKR067W YLR071C YMR112C YMR287C YNL025C YNL236W YNR010W YOL051W YOL135C YOR013W YOR174W YOR192C YPL042C YPR070W YPR168W
7	YDL144C YDL150W YDR005C YDR045C YDR156W YFR008W YFR028C YHR143W-A YIR024C YJL011C YJL148W YJR063W YKL144C YKL179C YKR025W YNL039W YNL113W YNL151C YNL248C YNR003C YOR116C YOR207C YOR340C YOR341W YPR010C YPR110C YPR190C
8	YAL028W YBL004W YBL104C YBR155W YCL014W YDL048C YDR214W YDR251W YDR480W YDR510W YEL070W YER020W YFR048W YGR123C YHR074W YJL052W YJL199C YJR139C YLL001W YLL026W YLR216C YMR186W YNR022C YOR014W YOR027W YPL240C
9	YBL059W YBL082C YBR154C YBR259W YDL115C YDL140C YDR404C YFL023W YGL043W YGL070C YGR005C YGR063C YGR140W YGR186W YIL021W YJL140W YJR017C YOL005C YOR151C YOR210W YOR224C YPL129W YPL225W YPR187W
10	YBR161W YCL044C YCR020W-B YCR052W YDL179W YDR303C YDR520C YFL033C YFR037C YGR056W YGR275W YIL126W YIL177C YKR008W YLR033W YLR321C YLR357W YML127W YMR033W YMR091C YMR159C YOR156C YPR034W YPR081C
11	YDL014W YDL168W YDR060W YGR271C-A YGR272C YHL034C YHR052W YLR002C YLR221C YLR369W YMR014W YMR034C YMR229C YMR290C YNL061W YNL255C YNR038W YOL144W YOR056C YOR206W YOR243C YOR381W YPL211W
12	YBL057C YBR168W YBR237W YCL061C YDL199C YDR052C YDR275W YDR379W YEL057C YER021W YGL027C YGL095C YHL030W YHR025W YHR084W YJL165C YJL207C YKL132C YKR101W YLR338W YOL018C YOR128C YPL035C YPL049C
13	YAL029C YBR130C YCR008W YDR186C YGL106W YGR003W YGR188C YHL032C YKL124W YKL130C YKR010C YLR288C YLR305C YLR356W YML034W YMR071C YOL098C YOR035C YOR049C YOR127W YOR326W YPL040C
14	YBL058W YBR170C YBR273C YCR084C YDL126C YDL190C YDR049W YDR330W YFL044C YGL108C YGR048W YHR124W YJR053W YJR098C YKL213C YLR377C YML064C YMR067C YNL155W YOR201C YOR342C YPL133C
15	YBL002W YBL003C YBL046W YBR009C YDL013W YDL156W YDR075W YDR173C YDR224C YDR225W YDR463W YER116C YIL153W YLR133W YML010W YML103C YMR072W YNL030W YNL088W YNL201C
16	YCR087C-A YDL053C YDR207C YDR381W YFR030W YGL067W YGL166W YGR126W YHR039C YHR127W YJR084W YKR024C YKR081C YNR051C YOL033W YOR213C YOR294W YPL146C YPL227C YPR045C
17	YBR044C YBR291C YDL015C YDL081C YDR033W YER145C YFR022W YGL055W YIR022W YJR010C-A YLR066W YLR075W YLR185W YLR342W YML012W YML055W YNR021W YOR193W YPL249C-A
18	YAL031C YAL043C YAL046C YBL010C YBL101C YDR195W YDR301W YGR156W YJR093C YKL018W YKL059C YKR002W YLR115W YLR277C YLR358C YNL222W YNL317W YOR179C YPR107C
19	YBL055C YCR035C YDL111C YDR280W YER143W YGR095C YGR158C YGR195W YHR069C YHR081W YJR051W YJR125C YNL232W YNR024W YOL021C YOL142W YOR001W YOR076C
20	YDL017W YDR032C YDR129C YDR212W YDR314C YEL001C YER048C YGR198W YIL039W YIL062C YIL105C YLR429W YNL073W YNL106C YOR145C YPL218W YPR093C
21	YBR097W YBR108W YCR009C YDL125C YDR243C YDR388W YGL134W YGL175C YGR033C YHR042W YIL015W YJL102W YLR096W YLR218C YMR192W YOR195W YPL249C
22	YBR140C YDR192C YDR396W YDR498C YGL024W YJL056C YKL037W YLR102C YLR454W YML058W YNL291C YNL310C YOL006C YOR346W YPL115C YPL180W YPR083W
23	YCL030C YDR127W YDR322C-A YER091C YFR044C YHL014C YHR179W YIL020C YIL063C YJL080C YKL024C YLR146C YMR201C YOL013C YOR335C YOR375C YPR069C
24	YAL013W YBR095C YDL076C YGR255C YGR263C YIL084C YKL185W YMR075W YMR263W YNL097C YNL330C YOL004W YPL059W YPL139C YPL181W YPR023C
25	YDR490C YFR019W YGL116W YGR086C YGR267C YJL110C YKR086W YLR179C YMR086W YNL067W YNL175C YOL045W YPL004C YPL005W YPL074W YPR115W
26	YBL032W YBR128C YBR296C YDR270W YGL105W YGR264C YIR033W YKL050C YLR138W YLR247C YLR363W-A YMR280C YNL119W YNR013C YOR017W YOR197W
27	YBR279W YGL207W YGL244W YHR035W YLL063C YLR418C YLR430W YML069W YML107C YMR041C YNL031C YOL054W YOL145C YOR040W YOR123C YPL084W
28	YBR107C YBR211C YDR254W YDR318W YDR383C YER069W YGR006W YGR179C YJL105W YJR135C YLR315W YLR381W YNR062C YPL018W YPR046W
29	YDR043C YER164W YGL019W YIL035C YKL088W YKL160W YLR219W YLR387C YLR407W YMR154C YMR172W YNL149C YOR039W YOR054C YOR061W
30	YBR065C YBR079C YDR047W YDR408C YDR429C YER030W YGL016W YLR192C YMR146C YMR309C YNL244C YOR052C YOR361C YPL105C YPR041W
31	YBR127C YDL185W YEL051W YGL215W YGR020C YHR039C-A YJR069C YLR090W YML121W YMR264W YNL239W YOL133W YPL201C YPR036W
32	YBR267W YCL024W YDR507C YEL012W YER023W YGL241W YKR011C YKR048C YLR410W YMR110C YMR139W YOL012C YOR230W YPL090C
33	YAL036C YDR006C YDR234W YGL251C YGR285C YHR064C YLR072W YLR249W YLR336C YOR081C YOR086C YOR091W YPL226W
34	YBR047W YDL145C YDR238C YER120W YFR051C YGL137W YIL076W YLR051C YLR260W YNL272C YNL287W YOR363C YPL010W
35	YAL032C YCR063W YDL030W YDL043C YDR482C YGL174W YJL203W YLR011W YML049C YMR240C YMR288W YOR319W YPL213W
36	YAR002W YGR202C YJR041C YKL214C YLR335W YLR347C YML060W YMR125W YNL189W YOR098C YPL020C YPL153C YPL178W
37	YCL011C YDL084W YDR138W YHR167W YIL041W YJR032W YML062C YNL004W YNL139C YNL140C YNL253W YOR191W YPL127C
38	YAR014C YCR073W-A YER133W YFR003C YKL193C YLL013C YLR257W YML016C YMR311C YNL233W YNR034W YOR227W YPL137C
39	YDR001C YDR028C YDR099W YDR348C YGL180W YGR097W YHR102W YKR098C YLR176C YNL267W YNR014W YOR353C
40	YBL084C YDR118W YER004W YFR036W YGL240W YHR166C YIR025W YKL022C YLR127C YNL172W YOR242C YOR249C
41	YBL026W YCR077C YDR378C YER112W YER146W YGL173C YGR054W YJL124C YJR022W YLR438C-A YMR268C YNL147W
42	YBL019W YCL054W YCR028C-A YDL060W YDR117C YFR001W YIL095W YLR226W YOL077C YOR198C YPR052C YPR161C
43	YBR280C YDL132W YDL164C YDR054C YFL029C YIL046W YJL047C YJR090C YNL055C YOL063C YPR138C YPR164W
44	YCL059C YCR016W YDL208W YDL213C YDR381C-A YGL078C YHR072W-A YHR089C YNL308C YNR067C YOL008W
45	YBR196C YDR385W YER001W YGR187C YIL103W YJL046W YJL062W-A YKL191W YLR043C YMR315W YOR133W
46	YAL033W YBR167C YBR257W YDR478W YGR030C YHR062C YIR015W YLR145W YNL221C YNL282W
47	YAL016W YDL134C YDL188C YER032W YGL190C YML109W YMR273C YOR162C YOR386W YPL152W
48	YBR039W YDL151C YER003C YGR250C YGR281W YIR001C YJL088W YML002W YML051W YMR198W
49	YAR015W YDR211W YER025W YGL064C YGL143C YGR083C YJR007W YKR026C YLR291C YOR260W
50	YBR060C YEL056W YHR118C YJL187C YJR154W YLL004W YML065W YNL261W YPL001W YPR162C
51	YAR003W YBR175W YBR258C YDR469W YHR029C YHR119W YLL023C YLR015W YLR246W YPL138C
52	YCR071C YDR116C YDR405W YGR076C YGR220C YLR312W-A YLR439W YMR024W YNL284C YPL173W
53	YCL036W YDR324C YDR398W YEL055C YGR128C YHR196W YJL109C YMR093W YPL126W
54	YBR135W YBR160W YDL155W YGL017W YLR079W YLR187W YLR210W YPR119W YPR120C
55	YDR515W YGL049C YGR162W YKL204W YKR059W YML017W YOL139C YOR276W YOR287C
56	YFL037W YGR155W YHR007C YJL008C YJL159W YKL108W YML076C YMR323W YPL061W
57	YBR109C YFR014C YGL242C YKL129C YKL190W YLR433C YML057W YMR109W YOL016C
58	YBR019C YBR042C YFL034W YFR043C YHL019C YKL135C YLR170C YPL259C YPR029C
59	YDR016C YDR201W YDR320C-A YGL061C YGR113W YKL052C YKL138C-A YKR037C YPR155C
60	YAL053W YDR452W YHR161C YKL028W YKL096W-A YKR062W YKR092C YLR167W YNL112W
61	YBR234C YDL029W YJR065C YKL013C YLR370C YMR028W YNR035C YOR269W
62	YBR283C YDL022W YDL095W YEL002C YGL008C YGR266W YJL117W YOR153W
63	YDL175C YIL079C YJL050W YMR137C YNL299W YOL115W YOL120C YOR212W
64	YBL023C YBR185C YBR278W YDL020C YDR121W YHR046C YNL262W YPR175W
65	YBR059C YBR103W YCR033W YDR310C YIL112W YKR029C YOL068C YOR279C
66	YDR065W YHR054C YJL023C YLL033W YLR091W YML091C YOR355W YPR116W
67	YDL108W YDR311W YDR460W YER171W YGR098C YLR005W YPR025C YPR056W
68	YER157W YGL005C YGL223C YGR120C YML071C YNL041C YNL051W YPR105C
69	YGR067C YGR103W YJL192C YLR375W YML059C YMR023C YMR076C YOR272W
70	YDR101C YER063W YER107C YGR081C YJL122W YKL113C YLR276C YMR308C
71	YBL106C YBR180W YGL140C YGR136W YJR103W YKL117W YLR144C YOR262W
72	YCR090C YDL051W YDL092W YKL122C YML105C YPL210C YPL243W YPR088C
73	YCR057C YDR449C YGR223C YJL069C YJL147C YLR129W YLR409C
74	YBR105C YCL039W YDL176W YDR255C YGL227W YIL017C YIL097W YMR135C
75	YAL007C YAR002C-A YBL060W YDR086C YGL200C YGR231C YJL034W YMR214W
76	YBR188C YDR416W YGR129W YIL068C YJR050W YLR117C YMR213W YPR101W
77	YDL122W YDR291W YHL007C YLL008W YMR049C YNL085W YPR008W
78	YAR073W YAR075W YGR062C YHR216W YLR432W YML056C YOR360C
79	YCL031C YGR090W YGR251W YKL078W YLR223C YNL176C YNL186W
80	YBL075C YDR174W YGL035C YIL036W YIL150C YNL094W YOR172W
81	YGR200C YHR187W YIL096C YKL110C YLR384C YPL086C YPL101W
82	YER125W YGR061C YHR131C YMR275C YOR124C YOR138C YOR322C
83	Q0110 YBL079W YFL026W YGR037C YLL019C YLR359W YOL152W
84	YEL034W YGL068W YGR229C YJR047C YKL047W YLR069C YOL059W
85	YDR233C YGL013C YHR146W YJL146W YMR297W YOR137C YPL154C
86	YBR061C YFR024C YGR108W YHR016C YMR259C YOR042W YPL183C
87	YHR012W YJL053W YJL154C YKL195W YOR069W YOR132W YPL070W
88	YBR143C YDL139C YDR172W YDR495C YML005W YMR230W YOL011W
89	YBR289W YFL049W YHL025W YJL176C YNR023W YOR290C YPL016W
90	YDR419W YDR422C YDR477W YER027C YER129W YGL115W YGL208W
91	YBR176W YCR059C YDL236W YLR215C YOL072W YPL051W YPR080W
92	YBR001C YBR169C YDR171W YJL092W YJR148W YLR304C YPL012W
93	YBR026C YFL038C YIL038C YIL148W YKL080W YKR001C YNL111C
94	YBL008W YBR215W YIL121W YJL115W YJR140C YLR403W YOR038C
95	YAR019C YDL220C YDR152W YGR173W YIL152W YJR092W YOL061W
96	YAL012W YDR415C YER156C YKL210W YLR084C YOR184W YPL209C
97	YBR087W YJR068W YNL290W YOL094C YOR144C YOR217W
98	YBR025C YCR065W YCR105W YJR102C YLR417W YPL002C
99	YCR003W YDR237W YDR322W YDR462W YNL005C YNL252C
100	YBR139W YER062C YGL090W YIL045W YKL069W YNL281W
101	YBR023C YDR034C YGR072W YHR077C YIR009W YML052W
102	YDR357C YEL005C YGL079W YKL061W YLR408C YNL086W
103	YBR197C YDR022C YJR156C YLR423C YPL166W YPR049C
104	YDL078C YDR248C YDR304C YHL008C YHR097C YHR185C
105	YEL060C YFR034C YHR008C YNL015W YNL019C YOR168W
106	YDL105W YDL215C YDR288W YEL019C YOL034W YOR352W
107	YFR015C YGL234W YJL137C YKR058W YLR258W YPL170W
108	YBR245C YFR013W YJL068C YLR095C YMR044W YOL017W
109	YAL017W YBR069C YDL100C YDR451C YER083C YGL020C
110	YBL097W YDR325W YFR025C YFR031C YLR086W YLR272C
111	YDR021W YDR239C YER036C YGR041W YJL138C YLR023C
112	YDL116W YGL092W YGL100W YJR042W YKL057C YPL169C
113	YAR007C YDR300C YFL014W YHR164C YJL173C YNL312W
114	YBL086C YDL182W YDR500C YER122C YGL203C YPR067W
115	YDL056W YER111C YKL092C YKR077W YLR182W YOR083W
116	YDR252W YGR134W YHR193C YJR011C YPL037C YPL268W
117	YAL001C YBR123C YDR362C YGR047C YOR110W YPL007C
118	Q0250 YDL137W YDR018C YDR374C YIL051C YIL147C
119	YBR028C YDL073W YER018C YIL144W YMR117C YOL069W
120	YER016W YER177W YGL181W YLR256W YOR140W YOR220W
121	YCR002C YDL225W YDR168W YHR107C YJR076C YLR314C
122	YEL003W YGR078C YJL179W YLR200W YML094W YNL153C
123	YBR137W YDR026C YOL111C YOR007C YOR164C YPL174C
124	YER064C YGL039W YKL128C YMR068W YMR089C
125	YGR207C YGR248W YLR265C YNR058W YOR018W
126	YCL029C YDR466W YER139C YMR019W YMR134W
127	YAL026C YBR082C YDR059C YER068W YKL010C
128	YBR275C YIL149C YKL005C YPR144C YPR163C
129	YDL042C YDR227W YGL121C YLR278C YLR442C
130	YER088C YKL075C YNL091W YNL164C YOL159C-A
131	YDL141W YLR034C YMR239C YOL010W YPL217C
132	YGR278W YLL036C YLR132C YPL151C YPR134W
133	YBL044W YDR369C YER179W YMR224C YNL250W
134	YBL061C YIL156W YJL020C YLR014C
135	YBR274W YIL033C YJL164C YKL101W YPL203W
136	YBL056W YBR125C YDR071C YER089C YLR240W
137	YEL043W YFL054C YKL048C YKL142W YML006C
138	YIL108W YLR131C YMR149W YNL068C YNL254C
139	YGR068C YHR138C YIL094C YKR003W YPR061C
140	YDR013W YDR489W YJL072C YOL146W YPR135W
141	YBR148W YER006W YNL110C YNR053C YPL093W
142	YBR214W YDL047W YDR436W YFR040W YLR097C
143	YCR072C YFR009W YGL195W YHL039W YML093W
144	YLR150W YLR333C YOR058C YOR359W YPL150W
145	YDR153C YGL213C YKL023W YLR398C YPR189W
146	YBR288C YGR261C YJL024C YPL195W YPL212C
147	YDL066W YMR118C YMR173W YMR277W YOL109W
148	YBL007C YBR136W YHR114W YLR337C YOR181W
149	YKL029C YKR027W YLR330W YMR237W YNL045W
150	YDR312W YHR066W YKL014C YKL082C YPR143W
151	YBR094W YEL015W YER035W YNL118C YOL149W
152	YAL062W YDL004W YDL160C YER166W YPL160W
153	YDL055C YJR059W YOR257W YPL116W YPL220W
154	YER136W YLR262C YNL009W YOR089C YOR370C
155	YJL066C YMR048W YNL273W YOL154W YPR037C
156	YDL103C YGL245W YHR111W YLR135W YOR097C
157	YDL099W YDR517W YIL109C YNL049C YPR181C
158	YCL040W YOR078W YOR310C YPR137W YPR178W
159	YJR106W YKR036C YML008C YMR228W YPR186C
160	YAL008W YDR299W YER127W YJL033W YNL132W
161	YBL030C YBR085W YDR342C YGL167C YIL146C
162	YDL153C YIL091C YJR002W YJR119C YKL035W
163	YAL051W YLR386W YNL325C YOR336W
164	YER161C YGL229C YLL022C YMR233W
165	YBL016W YLL002W YMR020W YNL246W
166	YCL017C YER048W-A YIL098C YKL192C
167	YHR076W YKL091C YMR079W YPR171W
168	YIL135C YLL010C YLR019W YOR043W
169	YDL077C YER049W YOR051C YPL089C
170	YAL034C YER110C YMR290W-A YNL122C
171	YIL115C YJL041W YJL061W YKR082W
172	YAL021C YCR093W YNL288W YNR052C
173	YDR246W YDR407C YDR472W YOR115C
174	YBR218C YDR523C YGL062W YNL079C
175	YBL037W YJL084C YJR005W YNL265C
176	YDL003W YFL008W YIL026C YJL074C
177	YAL027W YLL018C YML095C YPL022W
178	YGR032W YIL043C YJR094W-A YML072C
179	YJL087C YJR004C YJR124C YPL141C
180	YDR137W YIL047C YLR039C YNL044W
181	YKL100C YLR143W YMR169C YMR170C
182	YCR089W YGR084C YHR061C YIL067C
183	YGL120C YGL128C YLR424W YNL224C
184	YAR071W YBR093C YCR038C YFR055W
185	YDL085W YJL118W YKL093W YLR273C
186	YCL016C YHR191C YMR078C YNL065W
187	YBR073W YJR131W YKR056W YKR072C
188	YAR062W YDL065C YDR053W YMR108W
189	YBR049C YCR047C YDL197C YMR128W
190	YBR247C YKL143W YNR050C YPL239W
191	YBL071C YER060W YFL002C YMR097C
192	YER059W YLR190W YPL031C YPL219W
193	YDR454C YEL023C YKL216W YLR262C-A
194	YBR088C YDL102W YJR006W YJR043C
195	YDR027C YDR484W YJL029C YJR066W
196	YAL034W-A YIR010W YJR112W YPL233W
197	YDL201W YDR165W YFR053C YLR231C
198	YIL161W YNL023C YNL135C YPR166C
199	YER070W YGR180C YIL066C YJL026W
200	YCR005C YCR079W YLR148W YOR323C
201	YBR249C YKL056C YKL081W YPL048W
202	YDL040C YGL045W YHR013C YOR253W
203	YBL111C YIL069C YKR042W YOR328W
204	YBR084W YDL130W YGR204W YIL137C
205	YGL133W YJL065C YNL230C YOR304W
206	YIL159W YJL010C YJL162C YLR197W
207	YBR126C YDR074W YML100W YMR261C
208	YDR501W YHR198C YKR078W YLL005C
209	YBL105C YBR166C YIL143C YMR113W
210	YCL057W YGR012W YJR036C YNL307C
211	YDR289C YDR326C YGL246C YOR048C
212	YDR069C YEL041W YJR001W YOR177C
213	YDR113C YLR175W YNL227C YPL009C
214	YDR120C YDR440W YHR169W YLR309C
215	YDL093W YDR139C YOR100C YOR216C
216	YGR052W YIR019C YMR106C YMR284W
217	YJR009C YOR299W YOR368W YPL003W
218	YDR295C YNL021W YPR179C
219	YCR066W YGL058W YML101C YMR100W
220	YBR017C YGL112C YLR426W YOR374W
221	YAL067C YIR021W YNL162W YOL052C
222	YDR332W YJL107C YJR091C YOR265W
223	YHR121W YJL051W YLL032C YLR325C
224	YCR042C YML114C YMR219W YPR065W
225	YBR195C YFL041W YML102W YPR018W
226	YBL048W YDR538W YLR436C YMR304W
227	YDR365C YGR145W YHR065C YKL015W
228	YBR151W YKL215C YNL126W YPL199C
229	YCL008C YGR206W YLR119W YPL065W
230	YBR187W YDR412W YOL041C YPR112C
231	YER184C YGR238C YHR158C YPL155C
232	YCR014C YGL157W YGL171W
233	YGL044C YMR061W YOR250C
234	YBL038W YGR093W YJL200C
235	YEL025C YLR452C YNL327W
236	YCR020C-A YEL053C YPR051W
237	YJL006C YKL139W YML112W
238	YBR054W YKR054C YPL263C
239	YJR045C YLR203C YOR347C
240	YDR293C YER033C YKR028W
241	YER148W YGR246C YHR036W
242	YGL009C YGR171C YPL028W
243	YBR268W YDL202W YNL185C
244	YDL006W YDR162C YJL128C
245	YDR023W YKR071C YPR048W
246	YFL021W YNL251C YPL190C
247	Q0050 YAL024C YPR140W
248	YER007C-A YJR014W YOR028C
249	YBR248C YIR035C YLR401C
250	YBL067C YER098W YOL087C
251	YBR010W YNL054W YNL167C
252	YBL035C YIR008C YNL102W
253	YGR087C YKL206C YLR199C
254	YBL045C YHR073W YPR191W
255	YLR089C YLR259C YPL247C
256	YIL169C YOR334W YPR151C
257	YBR058C YBR112C YPL085W
258	YHR024C YLR163C YNL242W
259	YJL130C YJR109C YOR303W
260	YAL023C YCR043C YEL036C
261	YLR447C YOR112W YOR270C
262	YCR081W YDR443C YHR067W
263	YEL050C YKR085C YMR193W
264	YDR103W YDR148C YIL125W
265	YGL130W YHR130C YPL228W
266	YLR270W YOR173W YPL245W
267	YGR031W YGR209C YIL107C
268	YBR171W YLR292C YOR254C
269	YHL009W-B YKL112W YLR082C
270	YDR166C YDR266C YPR114W
271	YAR042W YDL019C
272	YJL070C YML035C YMR131C
273	YDR279W YLR154C YNL072W
274	YKL167C YKR006C YML025C
275	YJL180C YKL054C YNL315C
276	YDR169C YER090W YKL211C
277	YBL036C YGR185C YMR158W
278	YER153C YKR103W YNL274C
279	YBL076C YFL022C YLR060W
280	YDR180W YER147C YFL016C
281	YBR131W YGL124C YML007W
282	YJL144W YMR012W YNL234W
283	YDR091C YJR067C YNL260C
284	YGL097W YLR293C YNL247W
285	YAL047C YHR172W YLR212C
286	YKL009W YLR109W YNL209W
287	YJL184W YKR038C YML036W
288	YBL014C YJL025W YML043C
289	YNL024C YOR252W YPR047W
290	YER040W YNL103W YNL229C
291	YCL043C YDR044W YHR204W
292	YBR152W YDL098C YGR075C
293	YDR470C YML131W YOR092W
294	YKL182W YNL047C YPL231W
295	YGL252C YNL076W YNL208W
296	YBL039C YGL022W YGR124W
297	YHR182W YNL037C YOR136W
298	YKL007W YOL065C YOR236W
299	YEL039C YLR021W YPL144W
300	YGR071C YLR373C YPL128C
301	YGR256W YHR137W YHR183W
302	YML031W YNL304W YPL177C
303	YLR045C YML085C YML124C
304	YEL021W YMR074C YNL256W
305	YGL045W YOR188W YPL216W
306	YDR092W YGL087C YMR140W
307	YBR228W YLR028C YMR120C
308	YBR186W YGL006W YHR104W
309	YGL111W YNL082W YOR380W
310	YDR475C YOR289W
311	YDR199W YHR023W YPR188C
312	YDL074C YOR365C YPL055C
313	YBR083W YKL126W YMR104C
314	YER131W YLR435W YNL207W
315	YFR002W YGL172W YGR119C
316	YBR233W-A YKR083C YMR075C-A
317	YGR130C YGR177C YMR031C
318	YBR011C YKR043C YLR371W
319	YDR143C YGR283C YMR310C
320	YCL047C YIL007C YKR022C
321	YLR287C YML029W YNL294C
322	YCR095C YHL029C YPR007C
323	YFR032C YKL058W YOR194C
324	YJL129C YMR116C YOR196C
325	YDR140W YGL050W YIL050W
326	YDR409W YLL029W YLR303W
327	YBL021C YGL237C YOR358W
328	YBR225W YGL197W YLR310C
329	YMR276W YNL268W YPR002W
330	YNL032W YNL056W YNL099C
331	YHR082C YLR022C YNL163C
332	YIL127C YJR105W YKL004W
333	YBR101C YBR115C YGL099W
334	YDL143W YDR188W YIL142W
335	YDR058C YML106W YMR271C
336	YDR087C YDR111C YLR032W
337	YBR254C YJL044C YKR068C
338	YBR117C YLR153C YPR074C
339	YDL195W YDR164C YLR208W
340	YDR354W YER065C YJL168C
341	YDR147W YHR087W YIL162W
342	YDL044C YDR400W YLR139C
343	YBR221C YDL239C YJL131C
344	YJL155C YLR345W YOR219C
345	YER149C YER155C YLL021W
346	YGL073W YJL194W YLR419W
347	YGL253W YNL206C YOL097C
348	YCL004W YOL028C YPR054W
349	YBL063W YER013W YMR016C
350	YNR043W YOR057W YPL191C
351	YFR017C YML078W YPR184W
352	YML014W YNR046W YOL124C
353	YHR085W YHR197W YNL182C
354	YDR267C YHR122W YIL128W
355	YCL032W YLR362W
356	YNL098C YOR101W
357	YBR212W YIR037W
358	YLL055W YPR062W
359	YBR098W YDR386W
360	YDR425W YJL036W
361	YCL064C YGR245C
362	YMR200W YOR021C
363	YDR128W YOR093C
364	YDR202C YJR033C
365	YDL241W YKL157W
366	YEL017W YNL293W
367	YGL125W YPL023C
368	YGL113W YHL024W
369	YNL104C YOR108W
370	YJR104C YMR038C
371	YLL060C YOR074C
372	YDR051C YLR024C
373	YJR058C YOL062C
374	YJL197W YJR031C
375	YBR057C YLL040C
376	YJL125C YNL062C
377	YNL078W YOL070C
378	YDL008W YER047C
379	YBR194W YPR152C
380	YMR064W YMR098C
381	YCL045C YLR312C
382	YGR277C YPR125W
383	YDR390C YPR180W
384	YHR156C YOR238W
385	YDR263C YMR291W
386	YCR086W YDR439W
387	YDR123C YOL108C
388	YJL217W YPR118W
389	YEL037C YPL096W
390	YFR024C-A YML011C
391	YGL206C YGR167W
392	YDR079C-A YPL122C
393	YDR533C YMR322C
394	YPL161C YPR198W
395	YOL076W YPR131C
396	YCR102C YNL134C
397	YDR142C YJR012C
398	YER043C YIR007W
399	YER162C YKL159C
400	YDR157W YKR049C
401	YGR286C YKR064W
402	YDR181C YMR127C
403	YER007W YOR349W
404	YGL086W YJL030W
405	YBR045C YGL057C
406	YDR486C YLR181C
407	YDR457W YOL025W
408	YDL130W-A YDL181W
409	YBL081W YPR173C
410	YLR113W YLR248W
411	YDR372C YLR149C
412	YDR097C YOL090W
413	YDR272W YEL040W
414	YBR229C YDR221W
415	YBR159W YJL123C
416	YDR081C YKL104C
417	YDR017C YMR196W
418	YDL173W YLR382C
419	YBL005W YBR149W
420	YGR021W YLR269C
421	YMR010W YOR233W
422	YBR260C YGR196C
423	YLR194C YNL050C
424	YGL155W YKL019W
425	YDR098C YGL220W
426	YDR502C YLR180W
427	YBL103C YOL067C
428	YGR170W YNL264C
429	YBR142W YOL064C
430	YKL041W YLR025W
431	YBR189W YPL081W
432	YIR006C YNL084C
433	YBL099W YJR121W
434	YDR346C YPL111W
435	YJL076W YPL110C
436	YGR043C YLR354C
437	YGL014W YJR025C
438	YKL212W YPL099C
439	YGR010W YLR328W
440	YDR532C YGL093W
441	YAL019W YLR027C
442	YBR150C YLR106C
443	YBL078C YLR295C
444	YER174C YGR262C
445	YBR067C YER151C
446	YAL020C YBL071W-A
447	YGR116W YPR133C
448	YHR011W YNL292W
449	YIL034C YLR171W
450	YHL002W YNR006W
451	YKL074C YLR116W
452	YJL082W YMR029C
453	YDL238C YHR047C
454	YNL220W YOR187W
455	YFL018C YFR049W
456	YGR244C YOR142W
457	YGR211W YOR009W
458	YGR233C YOL001W
459	YGR237C YIL154C
460	YCL063W YDR499W
461	YGL187C YNL052W
462	YDR453C YML028W
463	YDR213W YML111W
464	YLR320W YMR187C
465	YGR161C YJL098W
466	YDR155C YLR299W
467	YDR496C YPR169W
468	YBR281C YIL173W
469	YLR064W YMR123W
470	YMR105C YOR090C
471	YDR170C YHR201C
472	YAR010C YBR264C
473	YER178W YNL071W
474	YDR353W YHR106W
475	YBR062C YMR083W
476	YDL054C YOR315W
477	YER081W YIL074C
478	YLR319C YOR304C-A
479	YOL088C YPR117W
480	YMR255W YOR046C
481	YGL110C YKR023W
482	YBR072W YNL313C
483	YDR313C YLR083C
484	YEL054C YOR293W
485	YLR380W YPL207W
486	YEL026W YIL056W
487	YGR240C YMR205C
488	YLR178C YMR257C
489	YEL047C YLR058C
490	YMR043W YNL042W
491	YDR226W YER078C
492	YDR189W YLR026C
493	YBR030W YLR244C
494	YCR053W YML126C
495	YDR108W YPR078C
496	YDR159W YDR264C
497	YFL007W
498	YLL062C YOR064C
499	YGL094C YKL025C
500	YDL234C YIL078W
501	YER067W YGR228W
502	YDL235C YKL114C
503	YGL161C YJL095W
504	YBR235W YNR047W
505	YNL286W YOR148C
506	YDL117W YKR009C
507	YJR052W YPL046C
508	YDR141C YNL297C
509	YAL044C YLR239C
510	YER071C YIR003W
511	YEL013W YNL168C
512	YER086W YLR355C
513	YJL005W YNL138W
514	YJR110W YPL208W
515	YBR156C YJR089W
516	YBL087C YDR361C
517	YLR425W YPL066W
518	YMR207C YNR016C
519	YDL131W YHR079C
520	YKL040C YLL027W
521	YFR021W YHR070W
522	YGL131C YIL101C
523	YBR223C YGL082W
524	YBR034C YEL016C
525	YDL070W YLR399C
526	YLR048W YPR035W
527	YBR066C YKR015C
528	YGL164C YOR185C
529	YAL059W YMR124W
530	YNL238W
531	YDL069C YKL164C
532	YDL031W YHR154W
533	YGR142W YMR144W
534	YLR057W YMR289W
535	YGL232W YNL177C
536	YDR287W YNL035C
537	YLR035C YMR167W
538	YKL172W YLR196W
539	YDR397C YER159C
540	YLR006C YNR031C
541	YAL060W YAL061W
542	YCR032W YOL057W
543	YDR424C YDR488C
544	YBL047C YCR030C
545	YGL063W YLL050C
546	YER095W YML032C

## Sheet: Quantitative fitness data
Quantitative fitness data for 4218 non-dubious inessential genes across two fermentable (YPD and YPDGE) and three non-fermentable media (YPG, YPE and YPL), measured by Steinmetz et al., Nat Genet 2002, in two time-course experiments (TC1 and TC2)
ORF ID	YPD_TC1	YPD_TC2	YPDGE_TC1	YPDGE_TC2	YPG_TC1	YPG_TC2	YPE_TC1	YPE_TC2	YPL_TC1	YPL_TC2
YAL001C	0.95965	0.9597	0.97809	0.95836	1.01471	0.90337	1.04274	0.98943	1.00636	0.95465
YAL002W	0.98053	0.97802	0.95324	0.96782	0.96129	0.92258	0.94241	0.91409	0.96764	0.99242
YAL005C	1.0391	1.03032	1.11709	1.03141	1.11584	1.02439	1.14119	1.05416	1.14626	1.01044
YAL007C	1.02426	1.02833	1.08609	1.03227	1.10531	1.03532	1.10899	1.04003	1.11491	1.01296
YAL008W	1.01484	1.02191	1.05236	1.02884	1.05927	1.02238	1.0701	1.02474	1.07386	1.0174
YAL009W	0.91429	0.94392	0.98614	0.9784	0.9777	0.91156	0.98581	0.94523	0.99379	0.96855
YAL010C	0.73142	0.5917	0.67968	0.6162	0.71395	0.53688	0.57385	0.56483	0.64877	0.50169
YAL011W	0.92452	0.94218	0.93185	0.93924	0.99266	0.99516	0.90684	0.8835	0.97597	0.92068
YAL012W	0.93209	0.93978	0.89815	0.90389	0.72984	0.61542	0.78783	0.74735	0.90419	0.86492
YAL013W	0.88767	0.96783	0.86117	0.94957	0.94214	0.86793	0.87337	0.90308	0.86084	0.93334
YAL014C	0.99791	1.00352	1.03336	1.00859	1.05262	1.02138	1.04414	1.02381	1.05709	1.01041
YAL015C	0.96209	0.97563	0.99229	0.99665	1.00992	1.00059	0.98347	0.98703	1.004	1.00346
YAL017W	1.00411	0.99204	1.01313	1.0011	1.01977	1.00711	0.97234	1.00465	0.96947	1.00265
YAL018C	1.00743	1.02535	1.01244	1.00662	1.02755	1.01162	1.02442	1.00873	1.01925	1.00021
YAL019W	0.96259	1.01152	0.94802	1.00454	0.981	0.9824	0.9376	0.97862	0.95613	1.01995
YAL020C	0.89262	0.91087	0.86426	0.93034	0.9666	0.90155	0.96214	0.91812	0.96579	0.94109
YAL021C	0.82578	0.84282	0.87219	0.93165	0.97504	1.00299	0.87561	0.95261	0.99893	1.01653
YAL022C	1.01619	1.03612	1.10719	1.03374	1.10645	1.03041	1.11466	1.0532	1.10551	1.02133
YAL023C	0.92724	0.96201	0.90576	0.97827	0.94568	0.93589	0.93249	0.98262	0.91886	0.99379
YAL024C	0.99705	0.97886	0.83781	0.80265	0.97941	0.92033	0.93829	0.77461	0.98521	0.93144
YAL026C	0.9003	0.89684	0.8539	0.86548	0.85794	0.78087	0.78236	0.75589	0.84253	0.85488
YAL027W	1.02034	0.98596	1.07789	0.99737	1.09106	1.02093	1.07743	1.03308	1.07783	1.01512
YAL028W	1.00976	1.01157	1.07318	1.0179	1.08625	1.0306	1.06262	1.03326	1.05938	1.0198
YAL029C	1.00339	1.00428	0.99012	1.01783	0.99823	0.99637	0.98417	1.00684	0.98158	0.98776
YAL030W	1.0173	1.00796	1.06245	1.01777	1.07711	1.0197	1.09873	1.02867	1.09839	1.00962
YAL031C	1.00815	0.99106	1.03063	1.00098	1.04625	1.00547	1.0369	1.01153	1.04075	1.00894
YAL034C	0.98263	0.99624	0.99513	1.01227	1.08135	1.03376	1.03992	1.03238	1.0333	1.01603
YAL035W	0.66296	0.64764	0.5841	0.77655	0.77329	0.7382	0.73499	0.71836	0.71455	0.75025
YAL036C	0.98201	1.02996	1.00597	1.02481	1.03034	1.01876	1.0289	1.02171	1.0205	0.99617
YAL037W	0.99378	1.00277	0.99133	1.00957	0.9942	1.01534	0.95259	1.00938	0.96453	1.01524
YAL039C	0.90601	0.94221	0.82871	0.84353	0.63107	0.49905	0.578	0.49971	0.59678	0.53308
YAL040C	0.96307	0.98117	0.99765	0.99043	1.05589	1.03245	1.03805	1.0127	1.02314	0.99782
YAL042W	0.99819	1.01203	1.04209	1.01453	1.04347	1.01376	1.0356	1.01118	1.01155	0.99073
YAL044C	0.75983	0.76267	0.74283	0.79919	0.67422	0.52358	0.62666	0.5248	0.64681	0.45758
YAL046C	1.03411	1.02227	1.09424	1.0282	1.10568	1.02784	1.12017	1.05661	1.11255	1.0241
YAL047C	0.72546	0.56104	0.64326	0.71852	0.7682	0.56745	0.71988	0.53751	0.78389	0.71342
YAL048C	1.00391	0.96176	1.03677	0.97518	1.04422	0.99944	1.0111	1.00291	1.00136	0.95034
YAL049C	1.01658	1.01461	1.03209	1.02034	1.04154	1.0373	1.01123	1.00797	1.01133	1.00801
YAL051W	1.0072	1.0166	1.05538	1.02013	1.06548	1.01123	1.0825	1.02127	1.07818	1.00446
YAL053W	0.97805	1.00281	0.98812	0.99178	0.98406	0.97778	0.96051	0.97235	0.97665	0.99891
YAL054C	1.02717	1.02651	1.02538	1.01844	0.98969	0.97514	1.03222	1.00939	1.01706	1.01479
YAL055W	0.98137	1.01598	1.01995	1.00489	1.0631	1.02582	1.06728	1.02365	1.06229	1.01769
YAL056W	1.00373	1.01732	1.03569	1.0181	1.07694	1.05322	1.07757	1.02199	1.07367	1.02749
YAL058W	0.9171	0.9351	0.9959	1.00898	1.02156	0.99777	1.04742	1.00853	1.02824	1.01566
YAL059W	0.9478	0.96232	0.96952	0.98127	0.97352	0.94973	0.96244	0.96264	0.96427	0.97892
YAL060W	1.00058	1.01012	1.05008	1.01568	1.05827	1.02209	1.05892	1.01832	1.04721	1.00455
YAL061W	1.00376	1.0279	1.07254	1.02375	1.08682	1.03198	1.10154	1.02606	1.09693	1.00883
YAL062W	1.00364	1.02219	1.06085	1.01636	1.06581	1.02568	1.0965	1.02273	1.08811	1.00939
YAL064C-A	1.0089	1.00791	1.02662	1.00921	1.0359	1.01481	1.00732	0.99919	0.99703	1.00265
YAL065C	0.97831	0.99329	1.00257	1.01047	1.00291	1.01639	0.98248	0.98901	0.99484	0.99994
YAL067C	0.97933	1.00597	0.98668	1.01624	1.00254	1.021	1.00343	1.01496	1.01079	1.00408
YAL068C	1.00107	1.00298	1.01863	1.01373	1.03965	1.02301	1.02839	1.01339	1.01285	0.99539
YAR002C-A	1.01381	1.03435	1.05628	1.03095	1.06947	1.04002	1.0863	1.03342	1.09105	1.03025
YAR002W	0.75564	0.8094	0.90152	0.96767	1.02184	1.05577	0.97543	1.01145	0.98611	1.01366
YAR003W	0.94556	1.01908	0.99408	1.01415	0.99051	0.96328	0.99635	0.98956	1.02887	0.98605
YAR014C	0.93947	0.96366	1.00362	0.94543	1.019	0.91256	1.05777	0.9598	1.05094	0.90701
YAR015W	0.96946	0.97063	0.92105	0.9297	1.0021	0.98253	0.96673	0.97915	0.95661	0.9468
YAR018C	0.90552	0.96049	0.92567	0.92976	0.9696	0.86533	1.00149	0.96436	0.94597	0.91385
YAR020C	1.01048	1.00077	1.06042	1.00898	1.07042	1.02236	1.04479	1.03041	1.05682	1.01778
YAR023C	1.01403	1.03787	1.08601	1.032	1.09799	1.03982	1.09275	1.04385	1.09779	1.02341
YAR027W	1.00582	1.03826	1.05586	1.02641	1.06046	1.02907	1.07275	1.0433	1.07633	1.01745
YAR028W	0.99174	1.00542	0.9983	1.00424	1.01476	1.02074	0.96952	1.00582	0.96545	1.00606
YAR029W	1.02335	1.02254	1.10352	1.02661	1.1093	1.04277	1.1163	1.05018	1.12328	1.02452
YAR031W	0.99634	1.00253	1.03652	1.00734	1.04376	1.02802	1.02926	1.03164	1.04046	1.02001
YAR035W	1.00422	1.0047	1.03063	1.01478	1.05194	1.02907	1.03489	1.02575	1.03818	1.01347
YAR042W	1.00897	0.97446	1.00888	0.98673	1.01609	1.01475	0.95417	1.01808	0.97416	1.01357
YAR050W	1.02166	0.99707	1.04185	1.00854	1.03602	1.0075	1.06449	1.02231	1.06027	1.00647
YBL001C	1.01114	1.01254	1.01105	1.00976	1.01242	1.02609	1.01409	1.01129	1.01465	1.00408
YBL002W	1.01986	1.03508	1.05894	1.03151	1.05448	1.04252	1.10183	1.0489	1.09002	1.03243
YBL003C	1.00645	1.02873	1.00994	1.02124	1.01707	1.02141	1.02147	1.0155	1.02762	1.01742
YBL005W	1.01892	1.04035	1.0412	1.02779	1.04306	1.03432	1.06061	1.03316	1.05571	1.02814
YBL006C	0.95576	1.00429	0.97349	0.97785	1.01542	1.02557	0.96047	0.93222	1.0432	1.03765
YBL007C	0.79899	0.77638	0.70815	0.64865	0.64864	0.42323	0.63239	0.38873	0.68492	0.42022
YBL008W	1.01015	1.01894	1.02247	1.02149	1.01165	0.97972	1.0423	0.99146	1.04471	1.01195
YBL009W	1.00898	1.02049	1.00196	1.01568	0.9952	1.01686	0.99558	1.00719	0.99459	1.0072
YBL010C	1.0173	1.02688	1.01311	1.01761	1.00932	1.01361	1.02387	1.00522	1.01282	1.01208
YBL011W	0.9982	1.00701	1.00066	1.00698	0.98945	1.00562	0.97235	0.98181	0.99256	0.99629
YBL013W	1.02935	1.04046	1.04203	1.04184	0.94612	0.95473	0.98688	0.94726	0.9432	0.94316
YBL015W	1.02288	1.0286	1.07095	1.0244	1.05128	1.0206	1.09034	1.02905	1.09205	1.02923
YBL017C	1.01376	1.01715	1.065	1.02434	1.04953	0.99994	1.06595	1.01216	1.05505	0.99776
YBL019W	0.96731	0.97918	0.91242	0.89338	0.89619	0.91455	0.81138	0.77423	0.89654	0.83814
YBL021C	0.93741	0.99916	0.95364	0.92723	0.72386	0.5995	0.72672	0.55306	0.76892	0.62364
YBL022C	0.93863	0.96372	0.93499	0.96477	1.03909	1.03065	1.01026	0.97002	1.05181	1.03865
YBL024W	0.99618	1.00937	1.04703	1.01108	1.07407	1.0248	1.10944	1.02055	1.11733	1.03223
YBL027W	0.88991	0.87551	0.87284	0.87458	0.91947	0.86694	0.93569	0.88497	0.94999	0.92538
YBL028C	1.00615	1.03784	1.07279	1.03594	1.06307	1.03354	1.11017	1.04855	1.09872	1.02631
YBL029W	1.01712	1.00654	1.03102	1.00655	1.03082	1.01569	1.03298	1.02395	1.03151	1.00508
YBL030C	1.02972	0.98645	1.02987	1.02278	1.03315	1.0368	1.02413	1.03289	1.02174	1.0318
YBL031W	0.96231	0.97923	1.00508	0.98617	1.0359	1.02967	1.02875	1.00701	1.05124	1.02811
YBL032W	1.00112	0.99906	0.97787	1.00168	1.01195	1.04869	0.99176	1.01959	0.99509	1.01862
YBL033C	0.8287	0.67773	0.66682	0.7973	0.67054	0.67579	0.63096	0.6625	0.71447	0.63455
YBL034C	0	1.00795	0	1.03085	0	1.05333	0	1.04389	0	1.03219
YBL036C	1.01173	1.01001	1.05042	1.01763	1.0432	1.02613	1.08751	1.02524	1.07532	1.0111
YBL037W	1.0072	1.0268	1.03228	1.02406	1.01565	1.01045	1.06615	1.0259	1.04938	1.00595
YBL038W	0.82694	0.8282	0.75277	0.66222	0.6019	0.46929	0.58458	0.32208	0.6006	0.50849
YBL039C	0.81258	0.81754	0.8294	0.95008	0.83484	0.87587	0.86811	0.94202	0.82681	0.86737
YBL042C	0.90272	0.96742	0.86971	0.90918	0.87753	0.87858	0.85341	0.78502	0.91087	0.96869
YBL043W	1.00767	1.01541	1.0228	1.02083	1.01607	1.02065	1.03284	1.02254	1.01927	1.01169
YBL044W	1.02221	1.01781	1.05543	1.02565	1.0467	1.02657	1.07699	1.03032	1.07101	1.02056
YBL045C	0.7978	0.84531	0.77882	0.76231	0.5953	0.41024	0.55743	0.38837	0.56464	0.50718
YBL046W	1.00283	1.01141	1.03835	1.02164	1.0695	1.0717	1.07295	1.05039	1.09149	1.06959
YBL047C	0.9731	1.00172	1.01434	1.02739	1.00451	0.98194	1.06735	1.0124	1.03223	1.00254
YBL049W	1.00736	1.008	1.0311	1.01429	1.02316	1.02186	1.02878	1.01724	1.02459	1.01487
YBL051C	0.97146	0.99619	0.99747	1.00277	0.99201	1.0221	0.92855	0.92406	0.94772	0.96763
YBL052C	1.00197	1.01464	1.06242	1.02549	1.04004	0.98726	1.05198	1.01044	1.04614	1.00393
YBL054W	1.00688	1.00217	1.02644	1.01029	1.02739	1.03769	1.02028	1.01772	1.02228	1.01498
YBL055C	1.00492	1.00179	0.9976	1.00202	0.97858	0.98466	0.96097	0.95384	0.98654	0.97298
YBL056W	1.00536	0.9978	1.00584	1.00496	1.00332	1.0121	1.00342	1.00917	0.99206	0.99629
YBL057C	1.00284	0.99641	1.00095	1.00468	1.01085	1.0133	1.00957	1.00172	0.99821	1.00423
YBL058W	0.69878	0.64084	0.70243	0.65722	0.93852	0.9307	0.75705	0.69745	0.93261	0.92944
YBL059W	0.99263	0.98287	0.98315	0.97094	0.91662	0.88987	0.98587	0.94393	0.78284	0.66933
YBL060W	1.00578	1.01801	1.02295	1.03791	1.02236	1.03766	1.05919	1.0329	1.03593	0.9997
YBL061C	1.0009	1.00225	1.00768	1.00887	1.00693	1.01726	0.98803	0.99486	1.00107	1.0055
YBL063W	1.01345	1.01942	1.05964	1.02849	1.04658	1.02868	1.11018	1.04664	1.09371	1.01654
YBL064C	1.00247	1.00743	1.00715	1.0114	0.99664	1.01281	0.9894	1.00131	0.98484	0.99552
YBL066C	1.00898	1.00526	1.01109	1.00469	1.00514	0.99893	1.0024	0.98097	0.99991	0.99097
YBL067C	0.99616	0.98552	1.00586	0.98641	0.9971	0.92401	1.02266	0.98091	1.00656	0.9814
YBL068W	1.01169	1.00953	1.04175	1.01444	1.0331	1.02717	1.07101	1.02793	1.06201	1.02124
YBL069W	1.01195	1.01823	1.04921	1.02034	1.03581	1.01574	1.07096	1.03443	1.05892	1.01492
YBL072C	0.84867	0.88891	0.86513	0.89798	0.94528	0.94402	0.97365	0.94057	0.9644	0.93794
YBL075C	1.03181	1.03195	1.06054	1.03439	1.04451	1.03287	1.08074	1.0588	1.07786	1.02523
YBL078C	1.00637	1.0155	1.01933	1.01693	0.99855	1.00216	1.01232	1.01173	1.00823	0.99817
YBL079W	0.82684	0.8168	0.83174	0.8728	0.89322	0.85062	0.89498	0.84767	0.91455	0.87624
YBL080C	0.90966	0.98726	0.81074	0.89206	0.60559	0.65217	0.59184	0.65537	0.62069	0.65822
YBL081W	1.01178	1.0138	1.01354	1.01667	1.02716	1.04166	1.04812	1.05891	1.04909	1.02968
YBL082C	0.98228	0.99907	0.99244	0.99658	0.97714	0.97193	0.99571	0.99694	0.99236	0.97786
YBL085W	1.01426	1.00652	1.03712	1.01351	1.02879	1.01683	1.06255	1.03326	1.05681	1.00935
YBL086C	1.02002	1.04271	1.0601	1.037	1.04524	1.03356	1.09005	1.0474	1.07748	1.02228
YBL087C	0.85531	0.88611	0.89837	0.93292	1.01314	0.98385	1.03461	1.02223	1.02034	0.9752
YBL088C	1.00442	1.00826	1.01479	1.012	1.02355	1.01976	1.0314	1.02075	1.02388	1.01257
YBL089W	0.99145	0.99894	0.97306	0.94739	0.92478	0.92904	0.91936	0.87795	0.89285	0.83833
YBL090W	0.78176	0.74991	0.69022	0.59637	0.65749	0.31862	0.59345	0.30196	0.63955	0.36899
YBL091C	0.99986	1.01077	1.00381	1.01028	0.99529	1.01815	1.01184	0.99746	0.99728	1.00279
YBL091C-A	0.98887	1.01404	1.0065	1.0071	1.02579	1.00968	1.03214	0.99685	1.02499	1.01217
YBL092W	0	1.05317	0	1.06219	0	1.05236	0	1.10149	0	1.06785
YBL093C	0.7508	0.61529	0.51647	0.64	0.75652	0.65614	0.59244	0.70319	0.53755	0.49248
YBL095W	1.01493	1.01682	1.02285	1.01319	0.99728	0.98207	1.02039	1.0178	1.0153	0.99958
YBL098W	1.00205	1.02107	1.00584	1.01522	1.00121	1.00909	1.02174	0.99998	1.00746	1.00931
YBL099W	0.90164	0.9119	0.80601	0.81246	0.58996	0.52854	0.55395	0.42298	0.56192	0.52188
YBL101C	0.99256	1.04438	1.0534	1.04376	1.05761	1.05013	1.12537	1.06189	1.09712	1.04131
YBL102W	0.99813	1.00629	1.00974	1.01228	0.99778	1.0106	1.01397	1.01053	1.00651	0.99982
YBL104C	0.98715	0.99855	0.99494	1.0102	1.02463	1.02966	1.01776	1.00681	1.01308	1.01948
YBL106C	0.99003	1.03725	1.01509	1.02944	1.00506	0.99946	1.01507	1.03166	1.01269	1.00554
YBL107C	0.99224	1.00374	0.99234	1.01921	0.98947	1.01209	0.96515	0.99996	0.96327	1.00846
YBR001C	1.01111	1.01924	1.02248	1.01345	1.01281	1.01261	1.02089	1.00859	1.01269	1.01355
YBR003W	0.94881	0.94987	0.86111	0.80719	0.61857	0.34523	0.59075	0.30949	0.61322	0.54068
YBR005W	1.00322	1.01699	0.99394	1.00393	0.98888	1.01051	0.9874	0.99839	0.97479	1.01118
YBR006W	0.98775	1.01706	0.98743	1.00394	0.97412	1.01333	0.97726	0.98984	0.98409	0.98963
YBR007C	0.9931	1.01421	1.00346	1.01362	0.99798	1.00562	1.01911	1.00576	1.00282	1.00825
YBR008C	1.00511	1.01553	0.9951	1.00889	0.99759	1.01408	1.00472	0.99928	0.99789	1.007
YBR009C	0.95739	0.98072	1.00909	0.9993	1.06361	1.01506	1.08881	1.02022	1.07922	1.01902
YBR010W	0.96358	1.00362	1.00731	1.00704	1.01728	0.97919	1.05324	0.99021	1.05263	1.00815
YBR013C	1.01731	1.01741	1.00763	1.01688	1.01996	1.01449	1.02119	0.99841	1.01329	1.00922
YBR014C	0.99396	1.0329	1.03835	1.02218	1.03863	1.02754	1.06575	1.04036	1.06544	1.02774
YBR015C	0.93661	0.95898	0.92787	1.0043	0.94998	0.9594	0.96739	0.99629	0.9433	0.99017
YBR016W	1.00275	1.01441	1.00628	1.01034	1.01082	1.02385	0.99586	1.01297	0.98642	1.01708
YBR018C	1.00029	1.02617	0.99847	1.01266	0.99093	1.0146	1.01109	1.00546	0.99591	1.01707
YBR019C	0.99706	1.02663	0.98859	1.02535	0.99101	1.01935	0.97273	1.01305	0.97213	1.01418
YBR020W	0.98369	0.99447	0.95822	0.98056	0.97376	0.99858	0.97744	0.98454	0.97531	1.00237
YBR022W	1.00137	1.0216	0.99295	1.02009	1.00403	1.02563	0.9971	1.0145	0.98247	1.02016
YBR023C	0.99246	1.02053	0.99448	1.00993	0.99852	1.02067	0.99131	0.99306	1.01656	1.00596
YBR024W	1.00498	1.04327	0.99867	1.02888	0.98883	1.00616	0.99508	1.00607	0.99303	1.00691
YBR025C	0.93194	0.95139	0.94092	0.95145	1.01934	0.96415	1.04292	0.98018	1.02736	0.98233
YBR026C	0.79446	0.77383	0.7926	0.72962	0.64844	0.41682	0.61361	0.35536	0.63204	0.33246
YBR028C	0.98292	1.01243	1.00987	1.0148	1.01554	1.00865	1.02332	1.01283	1.02233	1.00204
YBR030W	0.99009	1.02577	0.9823	1.01833	0.98176	1.00648	0.9779	1.015	0.96584	1.02261
YBR031W	0.87052	0.89751	0.85465	0.96226	0.93315	0.98258	0.92739	0.99694	0.91031	1.02012
YBR033W	1.02358	1.02852	1.0251	1.03169	1.0198	1.02863	1.0406	1.03407	1.03064	1.02351
YBR034C	0.99607	1.01338	1.00552	1.0133	1.01124	1.03266	1.05034	1.02206	1.03669	1.03051
YBR035C	0.87355	0.85109	0.84966	0.84473	0.78139	0.70061	0.65719	0.45224	0.67561	0.54173
YBR036C	1.02269	1.02368	1.01244	1.01585	0.98873	0.98083	1.01913	0.95928	1.02428	0.98846
YBR037C	0.92202	0.90923	0.84224	0.84348	0.65438	0.49272	0.69209	0.43498	0.63228	0.56147
YBR040W	1.02752	1.02773	1.00972	1.00908	1.01085	1.01718	1.01924	1.00006	1.01195	1.0111
YBR041W	0.99296	1.02834	0.98033	1.01479	0.98293	0.99697	0.98547	0.99198	0.97861	1.02343
YBR042C	1.01333	1.0096	0.9761	1.01758	1.01183	0.99615	1.00568	1.01112	0.98484	1.00675
YBR043C	1.02553	1.02417	1.01403	1.01741	1.02018	1.01351	1.00653	1.00754	1.0064	1.01301
YBR044C	0.95843	0.97729	0.91882	0.95906	0.74109	0.68352	0.82847	0.74933	0.65161	0.6178
YBR045C	1.00933	1.02071	0.97612	1.01794	0.99551	1.01701	0.98882	1.00603	0.98491	1.0248
YBR046C	1.02992	1.04218	1.00683	1.03428	1.04177	1.0276	1.08894	1.02217	1.0738	1.0167
YBR047W	1.03591	1.04045	1.01775	1.03281	1.03707	1.0246	1.05909	1.0232	1.05437	1.02949
YBR048W	0.84165	0.82139	0.84331	0.90318	0.95082	0.94866	0.97687	0.94251	0.9637	0.96974
YBR050C	1.02326	0.99165	0.99269	0.99886	1.02878	1.01787	1.01517	1.01796	1.02353	1.01785
YBR052C	1.00485	1.00781	0.97293	1.01005	1.00342	0.99107	1.00224	0.99666	1.00171	1.00326
YBR053C	1.02786	1.0133	1.01568	1.0356	1.03449	1.01625	1.035	1.03846	1.04149	1.02674
YBR054W	1.04042	1.02742	1.02262	1.03214	1.05571	1.03054	1.07463	1.02743	1.06474	1.03029
YBR056W	1.00656	1.02966	0.99893	1.03142	0.98415	1.02838	0.98487	1.02082	0.98009	1.02602
YBR057C	1.02511	1.02176	1.03516	1.0285	1.06323	1.03864	1.09991	1.04913	1.09412	1.048
YBR058C	1.00522	0.97892	0.94469	0.98084	0.97842	0.93458	0.94842	0.94117	0.99278	1.01343
YBR059C	0.99561	0.98865	0.98442	1.00505	1.07097	1.04043	1.06617	1.03675	1.04936	1.0375
YBR062C	1.01581	1.01973	1.01259	1.02258	1.02355	1.01224	1.02991	0.99777	1.01289	1.01356
YBR063C	1.02328	1.01117	1.03455	1.01218	1.06178	1.02866	1.08808	1.03212	1.0828	1.02961
YBR065C	1.01634	1.00353	0.9919	1.00399	0.99764	0.98787	0.98611	0.98695	0.98545	0.99857
YBR066C	1.01085	0.99979	0.99444	1.01274	1.02954	1.02208	1.01911	1.02317	1.01363	1.01605
YBR067C	1.01446	1.02622	1.03182	1.0246	1.04393	1.03395	1.06629	1.02088	1.0531	1.02075
YBR068C	1.01741	1.02335	1.03768	1.024	1.05316	1.01956	1.05414	1.02617	1.05317	1.00743
YBR069C	0.93513	0.79885	0.97223	0.98386	1.02262	0.9994	1.02724	0.96821	1.01405	1.00176
YBR071W	1.02583	1.01306	1.00245	1.01216	1.01753	1.0145	1.01667	1.00447	1.02406	1.01003
YBR072W	1.02498	1.02035	1.00577	1.01729	1.02982	1.01774	1.02138	0.99784	1.01662	1.0089
YBR073W	0.99849	1.01869	1.00696	1.01264	1.03056	1.01713	1.03604	1.01276	1.0434	1.00793
YBR074W	1.01705	1.0174	0.99635	1.00845	1.01052	1.01529	1.01956	1.01016	1.01447	1.01447
YBR076W	1.02903	1.01152	1.06856	1.02019	1.08232	1.02963	1.12061	1.04546	1.11727	1.02968
YBR077C	0.92982	0.93015	0.88708	0.87892	1.02877	1.01952	0.99323	0.93987	1.00976	0.97059
YBR078W	0.95085	0.9506	0.92609	0.93391	0.99593	0.96558	0.96723	0.94589	1.00319	1.01028
YBR083W	0.99874	1.04715	1.02571	1.02317	1.02799	1.028	1.07037	1.03927	1.05979	1.02771
YBR084C-A	0.82331	0.81787	0.81286	0.83394	0.96515	0.89758	0.98632	0.90063	0.9963	0.93281
YBR084W	1.00468	1.0148	0.97986	0.99794	0.89609	0.90663	0.92407	0.9069	0.89886	0.91442
YBR090C	1.045	1.02194	1.0155	1.0149	0.9994	1.00696	1.03924	1.02598	1.0255	1.02147
YBR092C	1.00671	1.00682	1.00755	1.00482	1.00446	1.01033	1.02011	1.0096	1.01614	1.01172
YBR093C	0.99767	1.01191	0.98574	1.00642	0.98957	1.00992	0.98791	1.00977	0.98818	1.01489
YBR094W	1.01285	1.03806	1.05071	1.03921	1.0502	1.03145	1.10738	1.04457	1.10121	1.03164
YBR097W	0	1.04884	0	1.04914	0	1.05757	0	1.0997	0	1.05233
YBR098W	0.94017	0.94758	0.91224	0.96734	0.93845	0.97744	0.92458	0.96345	0.92506	0.97521
YBR101C	0.98754	1.01088	0.99672	1.01051	1.00291	1.02054	1.03031	1.01924	1.03322	1.02954
YBR103W	0.95747	0.98521	0.95348	0.97869	0.99761	1.03237	0.99741	0.99872	1.02666	1.04912
YBR104W	1.00239	1.01065	0.99967	1.0046	1.00415	1.01366	1.01211	1.00396	1.00954	1.01242
YBR105C	0.99401	0.99469	0.96556	0.99088	0.9596	1.01205	0.93072	0.99983	0.93759	1.00575
YBR106W	0.75181	0.7366	0.7973	0.85285	0.93597	0.97446	0.90746	0.9273	0.92113	0.93925
YBR107C	0.98418	0.99547	0.97408	0.99243	0.9926	1.01401	0.98153	1.00008	0.98693	1.0131
YBR108W	1.01175	1.02889	1.04977	1.021	1.03794	1.02608	1.08735	1.03632	1.08493	1.02643
YBR114W	0.98956	1.01654	0.98026	1.00776	0.98762	1.00952	1.01234	0.99943	1.00175	1.01467
YBR119W	0.98578	1.03667	1.00582	1.01674	1.0098	0.98591	1.03089	1.04159	1.04034	1.04496
YBR120C	1.00688	1.01277	0.99578	1.00617	0.9876	1.00573	0.97452	0.96641	0.98894	0.99141
YBR125C	1.04297	1.03671	1.04582	1.02798	1.02317	1.02496	1.08146	1.03824	1.0524	1.0284
YBR126C	0.83887	0.78441	0.82513	0.83877	0.92453	0.88668	0.86515	0.85545	0.87353	0.91033
YBR127C	0.87552	0.84072	0.64787	0.76196	0.75132	0.74931	0.66988	0.72845	0.73068	0.73546
YBR128C	0.97656	0.98454	0.96245	1.0004	0.98234	0.99392	0.98366	0.99643	0.98109	1.02264
YBR129C	0.99032	1.01641	0.93559	1.00289	0.94473	1.00318	0.91523	0.98893	0.91921	1.01162
YBR130C	1.01228	1.01189	0.97599	1.00314	0.97987	1.01213	0.95456	0.98909	0.95322	1.00056
YBR131W	0.97553	1.01421	0.95987	0.99247	0.93667	0.93832	0.98956	0.95444	0.98449	0.96677
YBR133C	0.91355	0.95954	0.94139	0.8988	0.88469	0.93524	0.86125	0.90343	0.88963	0.89224
YBR136W	0	0.97711	0	0.9981	0	1.00838	0	1.01842	0	1.00732
YBR137W	1.02796	1.02349	1.04278	1.03338	1.03334	1.03578	1.06075	1.05631	1.05776	1.03053
YBR138C	0.99575	0.99356	0.97084	0.99792	0.97378	1.00343	0.97667	0.99341	0.97866	0.99622
YBR139W	1.01019	1.01014	1.02578	1.01548	1.02104	1.02364	1.0584	1.02136	1.05195	1.01824
YBR141C	1.00376	1.00185	1.00748	1.01479	1.01739	1.04036	1.03312	1.03492	1.02576	1.02092
YBR145W	0.99957	1.0052	1.02118	1.01245	1.01606	1.01836	1.03364	1.02267	1.02875	1.01212
YBR146W	0.98734	0.99439	0.96118	0.99011	0.94847	0.96988	0.95341	0.91774	0.92175	0.92407
YBR147W	1.01382	0.98671	1.03517	0.99829	1.02264	1.01277	1.04519	1.01981	1.04139	1.00722
YBR148W	1.01005	0.99923	1.04172	1.02493	1.03185	1.03299	1.05833	1.03089	1.05576	1.02539
YBR149W	0.99073	0.99377	0.97098	1.00522	0.98791	1.01564	0.9636	1.00417	0.96427	1.00308
YBR150C	1.00251	1.0102	1.02692	1.02392	1.02522	1.01407	1.06292	1.02399	1.04568	1.02935
YBR151W	0.99731	1.01104	1.00959	1.00675	1.00157	1.00797	1.03608	1.00824	1.03755	1.01332
YBR156C	0.93533	0.97475	0.96222	0.96427	0.95917	0.95783	0.94217	0.93151	0.95227	0.94831
YBR157C	0.98262	1.00699	0.98861	1.00914	0.9852	1.00234	1.00633	1.0114	0.99494	1.00562
YBR158W	0.98574	1.0248	0.99574	1.02832	0.99601	1.01021	1.00849	1.01097	1.00151	1.01697
YBR159W	1.01833	1.01201	1.03855	1.026	1.03816	1.02428	1.04854	1.02471	1.04661	1.01151
YBR160W	0	1.01277	0	1.01336	0	1.02156	0	0.9897	0	1.02961
YBR161W	1.00354	1.00552	1.02839	1.01321	1.02644	1.01433	1.02641	1.01432	1.02187	1.0142
YBR162C	0.92054	0.93116	0.8791	0.9083	0.85851	0.8518	0.88054	0.88179	0.86572	0.91372
YBR162W-A	1.0016	1.00242	0.98161	1.00499	0.98079	1.00293	0.96722	0.99605	0.96803	0.99803
YBR163W	0.74539	0.75319	0.74634	0.64735	0.65578	0.34399	0.65043	0.1814	0.63425	0.50637
YBR164C	0.96873	0.98781	0.98367	0.99488	0.92757	0.84874	0.9481	0.88788	0.95324	0.97119
YBR168W	0.6826	0.69769	0.65015	0.69585	0.84495	0.83841	0.79663	0.75239	0.85771	0.84721
YBR169C	0.99253	1.0105	0.97988	1.01367	0.97116	1.02293	0.95952	1.02707	0.96604	1.02644
YBR170C	0.97954	1.03155	1.04041	1.03868	1.01934	1.01253	1.06404	1.05801	1.07318	1.01585
YBR171W	0.88761	0.95282	0.79093	0.93174	0.90465	0.99773	0.84968	0.98241	0.89282	0.99279
YBR172C	0.98083	0.99076	0.98202	0.99824	0.98401	1.00584	0.99927	0.99503	1.00191	1.0066
YBR173C	0.86418	0.89369	0.8915	0.93261	0.89602	0.90579	0.90941	0.93047	0.93937	0.96682
YBR175W	0.9511	0.9593	0.93077	0.96815	0.92502	0.92018	0.90876	0.91731	0.91681	0.92609
YBR176W	1.01289	1.00016	1.05806	1.02083	1.05185	1.02377	1.06892	1.04174	1.0615	1.01748
YBR177C	0.99644	1.01249	0.96839	0.99561	0.9727	1.00055	0.97164	0.98689	0.96975	1.00218
YBR179C	0.80108	0.78879	0.75461	0.7268	0.58768	0.47394	0.54027	0.41441	0.66316	0.42269
YBR180W	1.00545	1.0073	1.00772	1.0134	1.00709	1.00835	1.01441	0.99789	1.01018	1.00808
YBR181C	0.80901	0.80503	0.82834	0.85884	0.97421	0.92779	0.96757	0.97134	0.98177	0.95156
YBR182C	0.98542	1.04153	1.01499	1.02745	1.01938	1.015	1.04368	1.02918	1.02748	0.99834
YBR183W	0.99527	1.01809	0.97658	1.01321	0.9877	1.00459	0.99152	0.99912	0.99427	1.00861
YBR184W	0.99498	1.00729	0.97121	1.00251	0.96704	0.99065	0.9583	0.99873	0.95625	0.99893
YBR185C	0.98587	0.98865	0.92851	0.95189	0.87901	0.91517	0.80439	0.78648	0.76913	0.72864
YBR186W	1.00053	1.00981	0.99139	1.01489	0.99089	1.00722	0.98899	0.99277	0.98541	1.00191
YBR187W	0.96575	0.99126	0.9116	0.89999	0.9173	0.84299	0.90424	0.72194	0.94196	0.95367
YBR188C	1.01104	1.00449	1.03089	1.00884	1.05019	1.02913	1.08448	1.03592	1.07381	1.02459
YBR189W	0.7582	0.68787	0.85101	0.7301	0.87803	0.83963	0.8965	0.85709	0.90876	0.8353
YBR191W	0.75212	0.7104	0.77009	0.72374	0.84713	0.71941	0.92085	0.77489	0.91579	0.80326
YBR194W	0.6867	0.65281	0.79441	0.91867	0.95051	0.89141	0.99003	0.96857	1.00518	0.98538
YBR195C	0.96335	0.97412	0.97663	1.0093	0.96992	0.96616	0.98496	0.9663	1.00628	1.01567
YBR197C	1.00152	0.99367	0.94752	0.99716	0.97143	0.9762	0.94608	0.97791	0.94092	0.97827
YBR199W	1.01473	1.00834	1.02814	1.00742	1.02335	1.01844	1.04191	1.01768	1.04215	1.01391
YBR200W	0.68921	0.69109	0.68101	0.77215	0.91326	0.82823	0.797	0.76653	0.83614	0.82946
YBR201W	1.00906	0.9991	1.0036	0.99234	1.00135	0.99865	1.04021	0.98671	1.03485	1.01791
YBR203W	1.00981	1.01689	1.01317	1.00981	1.01677	0.98591	1.0322	1.00899	1.03699	1.00316
YBR204C	1.0151	1.01688	1.00399	1.00623	1.00658	1.00826	0.9995	1.00466	1.00453	1.01031
YBR205W	1.02661	1.0071	1.0114	1.0024	1.00095	0.99462	1.00487	1.00436	0.9948	0.99933
YBR207W	1.02508	1.01414	1.01809	1.01416	1.01631	1.00892	1.01474	1.00409	1.00971	1.00207
YBR208C	0.99711	1.00001	0.97559	0.9841	0.97734	0.9397	0.9864	0.95964	0.98612	0.96575
YBR210W	1.01651	1.01851	0.98504	1.01912	1.01419	1.01167	1.01058	1.00826	1.01259	1.00601
YBR212W	1.01875	1.01419	0.99306	1.02966	1.00292	0.98101	1.02742	1.00662	1.03446	1.008
YBR213W	0.99852	0.98922	1.00103	1.01718	1.04667	1.01562	1.05671	1.04361	1.04283	1.03263
YBR214W	1.02022	1.02577	1.02474	1.02063	1.03681	1.01522	1.04275	1.00307	1.03952	1.0028
YBR215W	0.98997	0.98784	0.97893	0.99437	0.9633	0.95031	0.93803	0.95435	0.956	0.99232
YBR216C	1.01982	0.99972	0.98871	0.99704	0.99306	1.01287	0.95754	1.00075	0.95802	0.98966
YBR217W	1.01358	1.00436	1.00507	1.00732	0.99376	1.01473	0.98151	1.01857	0.98217	1.01222
YBR218C	1.01755	1.02303	1.01529	1.01497	1.00042	1.00642	1.01348	1.0082	1.00792	1.01903
YBR219C	0.99713	1.00129	0.98779	0.99702	0.97157	0.98059	0.98474	0.98095	0.97746	0.99461
YBR220C	1.02279	1.03547	1.07644	1.03137	1.05281	1.01227	1.10451	1.034	1.09463	1.01978
YBR221C	0.96129	0.90786	0.93866	0.8725	0.79058	0.53307	0.76542	0.64957	0.8422	0.76342
YBR222C	1.01319	1.02229	1.02249	1.02316	1.00892	1.00888	1.03928	1.00815	1.03004	1.01835
YBR223C	1.00933	1.03952	1.05654	1.04218	1.04441	1.03021	1.06134	1.04568	1.05574	1.02903
YBR225W	0.99996	0.98641	0.98576	0.99304	0.94707	0.95701	0.97727	0.99991	0.97255	0.98413
YBR227C	0.99376	1.0122	0.99774	0.97521	0.99805	0.98909	1.00831	0.98805	1.01141	1.00175
YBR228W	1.00347	1.01344	1.01448	1.02493	0.99367	1.01758	1.0163	1.02195	1.01445	1.02163
YBR229C	0.97475	0.98671	0.9703	0.98824	0.97493	0.97778	0.96988	0.97092	0.9726	1
YBR230C	1.01276	1.01422	1.00439	1.01409	1.00837	1.01361	1.00524	1.01121	1.01353	1.01071
YBR231C	0.91814	0.896	0.93411	0.91177	0.96565	0.97981	0.92045	0.89474	0.97692	0.93741
YBR233W	1.01968	1.01692	1.01418	1.00267	0.99864	1.00302	0.99109	0.9907	0.99714	1.01314
YBR235W	1.01106	1.00919	1.01107	1.0066	1.01111	1.00826	0.99742	1.00749	0.99725	1.0027
YBR238C	0.98872	1.00425	1.02265	1.00726	1.04504	1.02005	1.07407	1.03631	1.06817	1.03186
YBR239C	0.99678	1.00693	0.99856	1.00127	0.99283	1.00761	0.98581	1.01358	0.97603	1.00483
YBR240C	1.0085	1.03508	1.04412	1.03157	1.04215	1.01817	1.09182	1.0279	1.08502	1.02927
YBR241C	1.01062	1.0295	1.04022	1.02552	1.03848	1.02207	1.06386	1.03742	1.05934	1.03082
YBR242W	1.00517	1.01782	1.02656	1.01949	1.03561	1.01748	1.06436	1.01762	1.06401	1.01806
YBR243C	0	1.00057	0	1.0199	0	0.98051	0	1.02771	0	0.96901
YBR244W	0.97605	0.97901	0.9224	0.95142	0.97707	0.95248	0.98654	0.96807	0.99667	1.01393
YBR245C	1.00282	1.02003	1.00927	1.00663	1.04472	1.02424	1.06051	1.02223	1.06182	1.02165
YBR246W	0.97297	1.0023	0.96418	1.0091	1.00241	1.02634	0.99499	1.02129	0.98547	0.9981
YBR248C	0.99212	1.01103	0.9857	1.01456	1.01149	1.00702	0.98024	0.98356	0.98228	0.99017
YBR249C	1.00475	1.02983	1.01938	1.01702	1.03971	1.01628	1.05674	1.01934	1.05938	1.01854
YBR250W	1.02715	1.03371	1.00163	1.02759	1.02058	1.01913	1.02126	1.0268	1.02024	1.02109
YBR251W	0.68605	0.62083	0.62967	0.61711	0.63318	0.54161	0.60481	0.37815	0.62349	0.39263
YBR255W	0.96128	0.99912	0.95006	0.99786	0.9052	0.92105	0.89287	0.92762	0.91851	0.95485
YBR258C	1.0262	1.01499	1.00201	1.01638	1.02716	1.00926	1.02506	0.99728	1.0317	1.00981
YBR259W	0.99515	1.01067	0.99043	1.00429	0.99511	1.00469	0.97344	1.00543	0.98425	0.9955
YBR260C	1.01618	1.01203	0.9997	1.00972	1.01822	1.01485	1.00366	0.98862	1.00524	1.02487
YBR261C	1.00997	1.02986	1.04412	1.02589	1.04064	1.01673	1.08532	1.02811	1.06989	1.02135
YBR262C	1.02175	1.00192	1.02757	1.013	1.01168	1.00686	1.01848	1.0044	1.01797	0.99986
YBR263W	1.03251	1.02296	1.03923	1.02592	1.02874	1.02013	1.06463	1.01459	1.04843	0.99855
YBR264C	1.00537	1.02995	1.01404	1.01665	1.01555	1.03199	1.00909	1.00817	1.01401	1.015
YBR267W	0.62625	0.5845	0.65159	0.74834	0.76158	0.71339	0.756	0.73334	0.79882	0.7731
YBR268W	0.70984	0.66277	0.60541	0.63138	0.68817	0.42657	0.64097	0.38044	0.64348	0.41323
YBR269C	1.00427	1.02768	1.01815	1.01251	0.9121	0.85927	1.00888	0.93864	0.90978	0.83376
YBR270C	0.99316	1.02898	1.01199	1.0265	1.01626	1.00286	1.00852	0.99953	0.97714	0.98335
YBR271W	1.04202	1.04355	1.11096	1.04657	1.10461	1.04028	1.14212	1.06506	1.13116	1.03895
YBR272C	1.01051	1.01614	1.04784	1.02692	1.07479	1.03821	1.10305	1.04239	1.09912	1.03997
YBR273C	1.00871	1.01682	1.03947	1.0161	1.0419	1.01401	1.04226	1.02702	1.05094	1.02032
YBR275C	0.98802	1.01033	0.9956	1.01924	1.00528	1.01402	0.98516	1.00289	0.98214	1.01517
YBR276C	1.02005	1.03356	1.0373	1.02334	1.03766	1.02549	1.05116	1.01786	1.04697	1.01148
YBR278W	0.91522	0.93975	0.94453	0.97759	0.97609	1.02683	0.95721	1.00488	0.96868	0.99345
YBR279W	0.70973	0.76545	0.66905	0.79309	0.777	0.7919	0.80274	0.78845	0.80795	0.63073
YBR280C	1.00566	0.99479	1.02698	1.00635	1.04255	1.02108	1.04999	1.03229	1.04958	1.02271
YBR281C	1.00421	1.00681	1.01949	1.00579	1.01935	1.02325	1.00873	1.00043	1.00349	1.00202
YBR282W	0.75029	0.57744	0.66913	0.71191	0.68711	0.5361	0.65368	0.54896	0.5665	0.53629
YBR283C	0.77535	0.75521	0.81072	0.84253	0.9334	0.92012	0.92652	0.90488	0.92398	0.89938
YBR284W	1.01465	1.01651	1.04582	1.01793	1.04325	1.03106	1.04073	1.01469	1.03908	1.01156
YBR286W	1.00799	0.98093	1.0077	0.9889	1.00966	1.01371	0.96739	1.0091	0.97709	1.00681
YBR287W	1.0048	1.01246	1.02169	1.01247	1.02737	1.01306	1.02289	0.99987	1.01864	1.00677
YBR288C	1.00296	1.00312	1.06204	1.01143	1.07625	0.97975	1.09405	0.98967	1.09936	1.03495
YBR289W	0.77996	0.87271	0.7269	0.76945	0.72036	0.65016	0.66366	0.71166	0.77721	0.84402
YBR290W	0.99672	1.01654	1.01123	1.01129	1.01189	0.97776	0.9931	0.98278	0.98753	0.98195
YBR291C	0.97327	0.99692	0.98269	0.98559	0.95776	0.96453	0.93748	0.92674	0.92574	0.93085
YBR293W	1.01942	1.03266	1.06782	1.03772	1.06145	1.02542	1.08927	1.03661	1.08944	1.02572
YBR294W	1.00424	1.01829	1.03231	1.01595	1.03302	1.01588	1.02837	1.00578	1.03039	1.01528
YBR295W	0.99032	1.02845	1.03656	1.01216	1.02325	1.03027	1.03214	0.99612	1.02255	0.99156
YBR296C	0.97957	1.01261	1.01332	1.01685	0.99938	1.01561	1.00047	0.99787	0.98797	0.97324
YBR297W	0.98299	1.01561	1.02434	1.00352	1.01585	1.01747	0.97743	0.97493	0.98056	0.97975
YBR298C	0.93947	1.00759	0.97386	1.0018	0.95324	0.96896	0.93999	0.90606	0.9172	0.93897
YBR299W	1.02602	1.04072	1.04179	1.03443	1.0251	1.04447	1.09055	1.06188	1.06397	1.04962
YBR301W	1.00483	1.01332	1.03424	1.01701	1.03873	1.01728	1.04528	1.01542	1.0359	1.01392
YCL001W	1.01251	1.01906	1.02067	1.00881	1.02119	0.99085	1.06283	0.99866	1.04434	1.00312
YCL001W-A	0.96016	1.01075	0.96427	0.98293	0.93983	0.93408	0.92272	0.91753	0.91583	0.90259
YCL002C	1.03211	1.02022	1.05293	1.01823	1.04747	1.01677	1.10556	1.01918	1.09308	1.00299
YCL005W	0.9958	1.02337	1.01626	1.01399	1.03902	1.02328	1.04694	1.02227	1.06633	1.04013
YCL008C	0.93468	0.9663	0.87738	0.87221	0.86244	0.79153	0.88991	0.72306	0.98547	0.91548
YCL009C	1.00804	1.02006	1.00864	1.02436	1.01046	1.00814	1.0075	1.00234	1.00262	1.01195
YCL010C	0.95534	0.97207	0.90838	0.95966	0.93297	0.93944	0.90233	0.91978	0.92245	0.96907
YCL011C	0.99734	1.00918	1.00879	0.9968	0.99404	0.97579	1.01348	0.9941	1.00833	0.9939
YCL014W	1.01822	1.02048	1.02827	1.01596	1.04124	1.01658	1.04312	1.0192	1.03764	1.01722
YCL016C	0.81873	0.81972	0.84006	0.85796	0.93456	0.93619	0.92598	0.94647	0.89181	0.91113
YCL024W	1.00896	1.01643	1.02014	1.0127	1.01924	1.00102	1.0137	0.99888	1.0195	1.00219
YCL025C	1.02767	1.0116	1.05598	1.01494	1.05214	1.01591	1.07407	1.02333	1.07237	1.00911
YCL026C-A	1.0133	1.01374	1.0447	1.0213	1.04018	1.01461	1.04581	1.02385	1.03909	1.01771
YCL027W	1.02038	1.02036	1.02843	1.01048	1.02222	1.00157	1.03879	1.01695	1.02703	1.00633
YCL028W	0.99764	1.02275	0.97587	1.01754	0.97422	0.99468	0.97063	0.99392	0.96865	1.00553
YCL029C	0.82293	0.85495	0.81025	0.87221	0.93652	0.95447	0.86192	0.86534	0.89259	0.93389
YCL030C	1.01791	1.03197	1.03648	1.00953	1.0484	1.01149	1.08049	1.00309	1.06746	1.01702
YCL032W	1.04169	1.02988	1.06916	1.04359	1.07083	1.05158	1.07773	1.01823	1.09722	1.04251
YCL033C	1.03976	1.05031	1.0652	1.04218	1.06034	1.04169	1.10298	1.06164	1.09618	1.02927
YCL034W	1.01742	1.03619	1.07008	1.03427	1.08722	1.03661	1.12942	1.04943	1.11989	1.03311
YCL035C	1.02347	0.98312	1.01244	0.99096	1.00704	1.01252	1.00305	1.01622	1.00148	1.00401
YCL036W	1.01361	1.00968	1.02546	1.03672	1.0309	1.01716	1.03246	1.0036	1.03875	1.01284
YCL037C	0.82244	0.81631	0.88013	0.91117	0.9644	0.9538	0.9653	0.9337	0.96553	0.93136
YCL038C	1.02357	1.02386	1.07099	1.02407	1.06411	1.02146	1.10564	1.0345	1.09429	1.01258
YCL039W	1.01028	1.017	1.06718	1.01796	1.06044	0.99795	1.09297	1.02064	1.08748	0.99772
YCL040W	1.00528	1.00947	1.03956	1.01392	1.04607	1.02786	1.02927	1.00807	1.03144	1.0275
YCL042W	1.00384	1.04538	1.08099	1.0528	1.08298	1.0499	1.12668	1.05362	1.12357	1.04197
YCL044C	1.00764	1.01453	1.0526	1.01776	1.04955	1.00053	1.09144	1.01791	1.07721	1.00041
YCL045C	0.97556	1.00969	1.0269	1.02049	1.02679	0.99087	1.04838	1.0062	1.04685	0.99736
YCL047C	0.99358	1.02993	1.01201	1.0223	1.0211	0.98819	1.00369	1.00867	1.00889	1.01507
YCL048W	0.9989	1.01534	1.02063	1.00617	1.02633	1.00015	1.05897	0.99846	1.04801	1.0005
YCL049C	1.01543	1.00951	1.04098	1.00974	1.04117	1.00774	1.04025	0.99868	1.03304	1.0012
YCL050C	1.00606	1.0235	1.06567	1.02273	1.08586	1.03624	1.10437	1.02645	1.09671	1.02112
YCL051W	1.01419	1.02816	1.07231	1.02522	1.07594	1.02691	1.081	1.03381	1.0732	1.02035
YCL055W	0.99714	0.99432	1.02764	1.02486	1.0275	1.00715	1	0.98902	0.99812	1.01146
YCL056C	0.99962	1.04797	1.05306	1.04623	1.05095	1.03328	1.09017	1.04552	1.07751	1.02082
YCL057W	1.02834	1.04442	1.05594	1.03501	1.04864	1.02414	1.07361	1.02697	1.05782	1.0191
YCL061C	0.9263	0.94436	0.9285	0.93935	1.00401	1.03174	0.99466	0.95073	1.00502	0.97754
YCL063W	0.95645	0.96798	0.89688	0.97386	1.04179	1.00767	1.03388	0.96959	1.04697	1.00163
YCL064C	1.01632	1.02462	1.0365	1.01299	1.06308	1.01859	1.07279	1.02056	1.06197	1.01547
YCL069W	1.02437	1.02916	1.07473	1.02702	1.06647	1.01619	1.10665	1.03583	1.10129	1.00759
YCL074W	1.01592	1.02246	1.06435	1.02556	1.06221	1.02296	1.1069	1.05044	1.09467	1.01517
YCL075W	1.02102	1.01981	1.07574	1.02272	1.06443	1.02238	1.10393	1.04106	1.09048	1.01502
YCR002C	0.83546	0.86087	0.81834	0.77401	0.93653	0.80313	0.95608	0.78635	1.02387	0.9687
YCR003W	0.90132	0.87651	0.80506	0.75737	0.63934	0.62027	0.65197	0.48973	0.67086	0.62197
YCR004C	1.00872	1.01152	1.03628	1.01168	1.02512	0.99185	1.06846	1.01816	1.05683	0.99816
YCR005C	1.01437	1.02199	1.04652	1.01774	1.03787	1.00685	1.06159	1.01611	1.05442	1.00675
YCR007C	0.9817	1.01634	1.01057	1.01497	1.00456	1.00614	1.03293	1.01399	1.02666	1.00689
YCR008W	0.99636	1.01959	1.00757	1.01893	1.031	1.0472	1.03546	1.03067	1.01201	1.00421
YCR009C	0.83126	0.85028	0.72005	0.63674	0.58343	0.36088	0.65431	0.43038	0.70834	0.63633
YCR010C	0.99669	1.02297	1.02818	1.01468	1.01734	0.99294	1.05726	1.01424	1.04224	1.00979
YCR011C	1.01159	1.03244	1.02874	1.01942	1.01749	1.0119	1.06552	1.01707	1.05181	1.02206
YCR014C	1.00936	1.04724	1.06919	1.04136	1.0682	1.03949	1.13043	1.04968	1.12837	1.02938
YCR015C	1.00813	1.02097	1.04152	1.02719	1.03328	1.01166	1.07626	1.02564	1.05238	1.01124
YCR016W	0.97923	1.00766	1.01961	1.01192	1.0164	0.99171	1.09652	0.99384	1.07842	1.00351
YCR017C	0.98979	1.01707	0.99752	1.01074	1.0065	0.98182	1.04349	0.99462	1.05342	1.01362
YCR019W	1.02587	1.02664	1.02925	1.02281	1.0365	1.03836	1.05741	1.01235	1.0513	1.02685
YCR020C	1.0062	1.02843	1.03655	1.02713	1.02307	1.02017	1.07656	1.02714	1.07178	1.01081
YCR020C-A	1.00689	1.03065	1.02837	1.00196	0.97153	0.9261	1.00953	0.94018	1.04983	1.00098
YCR020W-B	0.86385	0.84495	0.83933	0.84028	0.98316	0.92492	0.89565	0.8179	1.01349	0.95937
YCR021C	1.01875	1.02852	1.04828	1.02407	1.03113	1.02271	1.07874	1.0319	1.06833	1.01881
YCR023C	1.02057	1.01747	1.03036	1.01421	1.01798	1.01112	1.03879	1.01292	1.02649	1.00803
YCR024C	0.7815	0.68516	0.69343	0.63429	0.69342	0.60457	0.59766	0.52022	0.71513	0.47949
YCR024C-A	1.00963	1.0409	1.01951	1.0314	1.00601	1.03118	1.0116	0.98989	1.00289	0.9938
YCR026C	0.97351	1.02912	0.97502	1.00026	0.96793	0.99469	0.96131	0.93031	0.96215	0.95578
YCR027C	1.00215	1.04098	1.07727	1.03001	1.06802	1.03006	1.12401	1.02694	1.11523	1.00834
YCR028C	0.74384	0.85286	0.75894	0.83301	0.81658	0.84725	0.76742	0.76666	0.72947	0.71474
YCR028C-A	0.75015	0.68013	0.65753	0.65195	0.59567	0.46616	0.57153	0.44587	0.60529	0.40322
YCR030C	0.98818	1.04661	1.03652	1.0403	1.03708	1.04245	1.05127	1.02928	1.0494	1.04062
YCR031C	0.85886	0.92285	0.91669	0.95611	1.00312	1.01174	1.00966	1.00028	1.00881	1.00326
YCR032W	0.98956	1.05127	1.07171	1.04068	1.06666	1.03241	1.10833	1.03588	1.09761	1.03365
YCR033W	0.98312	1.03003	1.05808	1.03184	1.0935	1.08863	1.11364	1.06001	1.13469	1.08046
YCR034W	0.9038	0.94776	0.90052	0.97581	0.91138	0.9199	0.8053	0.82196	0.91596	0.97221
YCR036W	0.95685	1.01137	0.98788	0.98582	0.9616	0.97104	0.94609	0.93245	0.93822	0.92212
YCR037C	0.98482	1.0215	0.98728	1.01527	1.01239	1.01287	1.00611	0.99498	1.00024	1.01189
YCR043C	0.99544	1.03475	1.04438	1.02913	1.03862	1.01769	1.0572	1.00438	1.04664	1.00853
YCR044C	0	0.88579	0	0.90574	0	0.62636	0	0.65802	0	0.76506
YCR045C	0.95825	1.01367	1.00689	0.99892	0.97849	0.97156	0.98911	0.93445	0.99382	0.92674
YCR046C	0.77722	0.69422	0.64894	0.70446	0.77811	0.61438	0.69395	0.63969	0.72278	0.61971
YCR047C	0.77796	0.72831	0.72398	0.82712	0.90014	0.86455	0.80284	0.77078	0.85437	0.86926
YCR048W	1.00088	1.04589	1.04262	1.04364	1.0476	1.03284	1.06646	1.03795	1.05887	1.04619
YCR051W	0.92608	0.95312	0.95872	0.99078	0.97557	0.99547	0.98279	0.97368	0.97438	0.98657
YCR053W	0.98087	1.03588	1.02298	1.01729	1.00234	1.00128	0.99996	0.97113	1.04609	1.02379
YCR059C	0.99487	1.04712	1.02259	1.01979	0.99827	1.02276	0.99342	0.98766	1.00441	0.99136
YCR060W	0.99993	1.00385	1.01086	1.00595	1.00635	1.01786	0.98834	1.01175	0.97977	1.00081
YCR061W	0.96892	1.02769	0.99447	0.99874	0.94566	0.96739	0.95196	0.93155	0.93569	0.88075
YCR063W	0.72474	0.7125	0.76378	0.78849	0.91542	0.85363	0.88141	0.88461	0.88157	0.83228
YCR065W	0.95506	0.97665	0.88194	0.91236	0.92392	0.91974	0.78594	0.80893	0.88045	0.90762
YCR066W	0.89309	0.91219	0.89639	0.91713	0.99972	1.01146	0.97908	0.98745	0.98072	0.95321
YCR067C	1.01513	1.00666	0.98958	1.01922	1.00804	1.03109	0.9676	1.00023	0.95938	1.01237
YCR068W	0.96567	0.9878	0.95573	0.97412	0.91027	0.95824	0.91757	0.91151	0.90945	0.90139
YCR069W	0.99158	1.00507	1.00037	1.01287	1.00313	1.00719	0.99058	0.99701	0.97354	1.01002
YCR071C	0.69863	0.69664	0.64553	0.65643	0.59537	0.38576	0.57561	0.34158	0.58718	0.55792
YCR073C	1.00133	1.02301	0.99841	1.01489	1.03213	1.01969	1.0222	0.99706	1.0202	1.01533
YCR073W-A	0.99067	1.00239	1.00044	1.02181	1.00688	1.00735	0.99517	1.00087	0.99034	1.0158
YCR075C	1.01406	1.01391	1.01282	1.01251	1.02619	1.01413	1.00968	1.00923	0.99399	1.00594
YCR076C	1.00549	1.01743	0.99844	1.01291	1.00627	1.01396	1.00377	0.99793	0.99412	1.01032
YCR077C	0.85334	0.88285	0.83424	0.91121	0.97587	0.93516	0.9344	0.92394	0.96935	1.00883
YCR079W	1.00475	1.02278	1.05179	1.03523	1.04541	1.02411	1.06384	1.02028	1.05196	1.0144
YCR081W	0.88044	0.96673	0.87756	0.88998	0.82618	0.82462	0.82677	0.74956	0.82663	0.78162
YCR082W	1.01157	1.01443	1.01741	1.0203	1.01789	1.01217	1.0035	0.99461	1.00308	1.00244
YCR083W	1.01287	1.02868	1.05956	1.03851	1.06012	1.03029	1.09167	1.05022	1.07866	1.0293
YCR086W	0.92091	0.98726	0.86747	0.93373	0.95319	0.98807	0.87161	0.92164	0.91137	0.94722
YCR087C-A	0.97555	1.00886	1.01463	1.00944	0.99491	0.98468	1.01442	0.9635	1.01241	0.95321
YCR088W	1.00334	1.00946	1.05069	1.01922	1.05703	1.03285	1.05947	1.03159	1.06335	1.0198
YCR089W	1.00545	1.04269	1.05509	1.04932	1.05281	1.04502	1.08518	1.05778	1.07189	1.04254
YCR090C	1.04894	1.01249	1.03473	1.01147	1.02621	1.00155	1.05229	1.03023	1.04003	1.00785
YCR091W	1.04707	1.05175	1.05534	1.03671	1.03882	1.01374	1.14049	1.05961	1.12437	1.0285
YCR092C	1.0327	1.03163	1.04919	1.03669	1.03983	1.01169	1.09148	1.04455	1.07696	1.02862
YCR094W	0.98669	0.98284	0.98572	0.97906	0.99921	1.00111	1.00278	0.97822	1.01681	1.00309
YCR095C	0.99729	0.98047	0.97924	0.99557	1.01537	1.00181	1.02864	1.00396	1.02014	0.99747
YCR098C	0.96258	0.978	0.91839	0.97123	0.94621	0.99568	0.93106	0.95312	0.95413	0.99546
YCR099C	1.01988	1.00753	1.00711	1.01554	1.00339	1.01345	1.01826	1.00467	1.00205	1.01117
YCR100C	1.02376	1.01729	1.0042	1.01878	1.00304	1.0114	1.02167	1.01493	1.00976	1.0136
YCR101C	1.02042	1.0271	1.02273	1.033	1.00679	1.02417	1.05576	1.03686	1.04074	1.02648
YCR102C	1.02411	1.01608	0.96792	1.02424	0.96049	1.01763	0.96391	1.0213	0.95406	1.02168
YCR105W	1.02229	1.01966	1.04177	1.02313	1.03134	1.0209	1.07182	1.03823	1.05954	1.02295
YCR106W	1.02865	1.00331	1.03142	1.01057	1.02791	1.0149	1.04071	1.02692	1.03414	1.01079
YCR107W	1.01631	1.01704	0.93361	1.01031	0.92887	1.01594	0.90667	1.01495	0.88581	1.01585
YDL001W	0.98595	1.03528	1.0222	0.99707	0.9396	0.943	0.94879	0.8993	1.0027	0.9538
YDL002C	0.99501	1.02548	1.00376	1.00185	0.96488	0.93571	1.02158	0.97385	1.03122	0.99058
YDL006W	0.94444	1.00065	0.8573	0.89544	0.76704	0.6567	0.76683	0.66608	0.81687	0.78553
YDL010W	0.98718	1.03189	1.03006	1.02938	1.00699	1.02154	1.05715	1.04291	1.02896	1.01719
YDL012C	1.026	1.01889	1.06024	1.02305	1.04856	1.0259	1.08495	1.03028	1.05657	1.01579
YDL013W	0.68922	0.75926	0.78154	0.79739	0.83728	0.80638	0.88013	0.83473	0.88768	0.84935
YDL018C	1.019	1.0443	1.0732	1.04361	1.05626	1.03369	1.10571	1.04272	1.09701	1.03392
YDL019C	1.02006	1.03941	1.0781	1.0467	1.08377	1.04752	1.15175	1.07526	1.13282	1.0409
YDL020C	0.8342	0.85531	0.94532	0.94782	1.00756	0.96511	1.003	0.97459	0.99452	0.99106
YDL021W	1.00784	1.02925	1.05813	1.02708	1.06621	1.04478	1.0909	1.04692	1.097	1.04348
YDL022W	1.02032	1.03098	1.07706	1.03508	1.06195	1.03773	1.10535	1.0502	1.09001	1.02506
YDL024C	1.03207	1.05364	1.10148	1.05059	1.07693	1.04358	1.16339	1.07519	1.14027	1.03451
YDL025C	1.00915	1.03332	1.05351	1.02279	1.03524	1.03708	1.06353	1.00673	1.05541	1.01078
YDL027C	1.01688	1.03287	1.07969	1.03444	1.05937	1.03209	1.10251	1.04082	1.08628	1.02549
YDL029W	0	1.04794	0	1.07641	0	1.07157	0	1.10703	0	1.05286
YDL033C	0.92046	1.00672	0.91773	0.90856	0.78255	0.67009	0.81141	0.61377	0.75423	0.64737
YDL035C	0.94419	0.99178	0.98535	1.02971	1.04115	1.03115	1.06524	1.05811	1.01195	1.01182
YDL036C	1.02515	1.03904	1.07148	1.03737	1.05494	1.04042	1.10708	1.04775	1.09186	1.02473
YDL037C	1.01169	1.04366	1.05919	1.04659	1.04091	1.05017	1.08423	1.04318	1.07341	1.01756
YDL038C	1.03212	1.07234	1.0825	1.07503	1.06647	1.07258	1.15076	1.12354	1.12538	1.05455
YDL039C	1.02458	1.02933	1.0884	1.02898	1.07803	1.03699	1.12585	1.0595	1.10898	1.02868
YDL040C	0.87711	0.9103	0.83236	0.90216	0.90554	0.8583	0.83087	0.77532	0.89042	0.8978
YDL044C	0.78782	0.73178	0.73375	0.62994	0.66602	0.36283	0.60348	0.32993	0.68834	0.34195
YDL046W	1.00394	1.0163	1.02293	1.02342	1.02468	1.02132	1.05561	1.01057	1.03485	1.01164
YDL047W	0.79261	0.69317	0.70333	0.79416	0.87359	0.7912	0.8196	0.74785	0.81415	0.78749
YDL048C	0.97995	1.00757	1.04193	1.01894	1.06614	1.0303	1.09456	1.03502	1.08481	1.0308
YDL049C	1.0055	1.03174	1.06999	1.03148	1.06908	1.03312	1.09343	1.04853	1.07195	1.02678
YDL051W	0.99597	1.04486	1.03755	1.04578	1.05183	1.0376	1.11146	1.04606	1.08022	1.01842
YDL052C	0.96992	1.0045	0.98729	1.01239	0.99831	0.97501	1.06755	1.01571	1.03613	0.97097
YDL053C	1.03763	1.0405	1.04475	1.04415	1.0859	1.03461	1.12148	1.04037	1.09978	1.02297
YDL054C	1.00386	1.01311	0.96592	1.03027	1.05584	1.01748	1.06474	1.01588	1.0512	1.03198
YDL056W	0.73339	0.78818	0.40658	0.65183	0.58767	0.4	0.60764	0.37209	0.58867	0.4777
YDL057W	1.00465	1.03882	1.00188	1.03889	1.07329	1.03869	1.11656	1.05631	1.09297	1.03697
YDL059C	0.96353	0.98423	0.96007	1.01911	1.08096	1.03741	1.09666	1.02307	1.07658	1.02454
YDL061C	0.76469	0.7762	0.78098	0.85604	0.94305	0.90878	0.9625	0.91061	0.96329	0.91681
YDL063C	0.88405	0.87115	0.91019	0.92571	1.01639	0.9424	1.06317	0.99291	1.05598	0.98457
YDL065C	0.97579	1.02818	0.96709	1.01266	1.02481	1.01923	1.00652	1.01682	1.00603	1.02419
YDL066W	1.00773	1.00777	1.03855	1.00946	1.09067	1.05876	1.08685	1.01918	1.11919	1.05912
YDL067C	0.79995	0.8485	0.71729	0.78205	0.6423	0.41348	0.6195	0.38281	0.5977	0.44728
YDL069C	0.81332	0.79231	0.73395	0.77188	0.68815	0.53013	0.63883	0.50779	0.66788	0.53664
YDL070W	0.99983	1.02357	1.01161	1.02439	1.02853	1.05849	1.04764	1.03967	0.99945	1.01755
YDL072C	1.00618	1.02995	1.00838	1.02187	1.01347	1.01671	1.02262	1.01513	1.02224	1.01828
YDL073W	1.00148	1.03135	1.04227	1.01632	1.03094	0.97178	1.07997	0.98983	1.07383	1.00045
YDL074C	0.93495	0.96802	0.9466	0.95071	0.96155	0.9175	1.00553	0.93063	0.99964	0.93066
YDL075W	0	0.55857	0	0.61507	0	0.53444	0	0.6387	0	0.64476
YDL076C	0.99703	1.03226	1.01178	1.00739	1.00254	0.99653	0.99986	0.94041	1.01943	0.97792
YDL077C	0.93588	0.98747	0.963	0.95235	0.94516	0.82911	0.99017	0.88745	1.00916	0.97194
YDL078C	1.01031	1.02356	1.03603	1.01823	1.04469	1.01384	1.05805	1.00031	1.04292	1.00936
YDL079C	1.0163	1.03344	1.0435	1.02868	1.04253	1.02677	1.06233	1.03246	1.05308	1.01876
YDL080C	1.0016	1.04628	1.07119	1.05347	1.06211	1.04728	1.1202	1.08117	1.08668	1.04535
YDL081C	0.70726	0.70506	0.77439	0.79585	0.88974	0.88111	0.92656	0.85111	0.93065	0.8953
YDL082W	0.77459	0.79636	0.78073	0.84664	0.93475	0.88571	0.94085	0.89733	0.93336	0.92768
YDL083C	0.87141	0.85168	0.92559	0.90962	1.00774	0.9798	1.06871	1.00727	1.05869	1.0043
YDL085W	1.00718	1.02492	1.03441	1.02369	1.02844	1.02873	1.03386	1.01988	1.02527	1.01679
YDL086W	1.00324	1.02492	1.0341	1.02664	1.03035	1.02119	1.06291	1.02844	1.05151	1.01927
YDL088C	0.96919	0.98846	0.98346	1.02615	1.03932	1.02685	1.06442	1.02003	1.04828	1.03244
YDL089W	1.03448	1.05118	1.01517	1.04509	1.06189	1.04716	1.05782	1.01475	1.05045	1.02783
YDL090C	0.77782	0.79269	0.79494	0.83596	0.97813	0.95442	0.82373	0.76103	0.88945	0.8795
YDL091C	1.00113	1.03112	1.02019	1.02955	1.03315	1.03145	1.04658	1.0269	1.03172	1.02121
YDL093W	0.99412	1.04708	1.03994	1.04301	1.04778	1.03076	1.06871	1.04132	1.04163	1.02433
YDL095W	0.97651	1.01303	1.02237	1.023	1.00903	0.94706	1.06711	1.01694	1.05404	1.00353
YDL099W	0.99356	1.01401	1.01346	1.02786	1.00953	1.01716	1.02545	1.0185	1.01129	1.02668
YDL100C	0.95744	0.9756	0.93387	0.99334	0.91878	0.93205	0.89681	0.92809	0.9029	0.94156
YDL101C	0.92476	0.95792	0.91217	0.91741	0.88241	0.89456	0.88903	0.84785	0.8946	0.85789
YDL104C	0.98665	1.03684	0.97476	0.97688	0.77461	0.6918	0.7949	0.73894	0.73386	0.70199
YDL106C	0.7052	0.73792	0.6957	0.62852	0.67343	0.59334	0.61604	0.54955	0.88163	0.89237
YDL107W	0.84383	0.83106	0.70344	0.82555	0.68436	0.62483	0.68354	0.59671	0.67321	0.62467
YDL109C	0.99267	1.00961	1.02481	1.01382	1.01618	1.00171	1.05846	0.99926	1.03603	1.01022
YDL110C	1.00764	1.01489	1.03154	1.01606	1.02742	1.01248	1.0615	1.01317	1.04787	1.01745
YDL112W	0.98267	1.03355	1.0175	1.02519	1.02453	1.01565	1.05443	1.01838	1.04174	1.0169
YDL113C	1.01568	1.05617	1.0793	1.05517	1.07523	1.04724	1.12313	1.08089	1.09923	1.04752
YDL114W	0.99142	1.02643	1.04937	1.02593	1.04583	1.01814	1.08334	1.03343	1.07051	1.02352
YDL115C	0.69383	0.68858	0.68356	0.77976	0.82105	0.78644	0.83126	0.82325	0.82448	0.85838
YDL116W	0.69437	0.69015	0.65334	0.79163	0.86292	0.76992	0.87334	0.82521	0.79661	0.70416
YDL117W	0.86668	0.89191	0.7971	0.91023	0.85606	0.83023	0.90305	0.92829	0.84555	0.86963
YDL119C	0.85893	0.88082	0.83722	0.87806	0.79343	0.77842	0.78749	0.69644	0.85402	0.83682
YDL121C	1.01117	1.00788	1.03684	1.01315	1.03486	1.01725	1.04137	1.02757	1.03362	1.01849
YDL122W	0.99114	1.00818	1.00476	1.00946	1.02582	1.00811	1.03912	1.03184	1.0325	1.02686
YDL123W	1.01357	1.04567	1.04578	1.04171	1.06353	1.03135	1.1018	1.05627	1.08649	1.04141
YDL124W	1.00544	1.011	1.01142	1.01217	1.01927	1.01015	1.04062	1.02213	1.03473	1.01666
YDL125C	1.01687	1.01219	0.97331	1.00715	1.01562	1.01201	1.03509	1.00537	1.02479	1.02939
YDL127W	1.00807	1.03083	0.97936	1.02621	1.01367	1.01984	1.02872	1.01746	1.01452	1.02348
YDL128W	1.03925	1.01076	1.00126	1.0152	1.06008	1.02563	1.07413	1.02385	1.06912	1.02747
YDL129W	1.0196	1.02148	1.00104	1.02243	1.0394	1.0221	1.06579	1.03744	1.05769	1.02778
YDL130W	0.8683	0.85951	0.84745	0.90585	0.99021	0.95027	1.03577	0.97797	1.0377	0.98567
YDL130W-A	1.02341	1.03065	1.05275	1.02438	1.04096	1.01079	1.09984	1.02979	1.07896	1.01183
YDL131W	1.01706	1.02899	1.01292	1.02493	1.05218	1.02129	1.08035	1.02818	1.07099	1.01786
YDL133C-A	1.01955	1.02218	1.03135	1.02249	1.02291	1.01795	1.06513	1.02441	1.05134	1.01893
YDL133W	1.01171	1.04	1.00221	1.04021	1.06169	1.05894	1.10089	1.06535	1.1249	1.08253
YDL134C	1.01705	1.01474	1.0087	1.0119	1.01659	1.00127	1.02823	1.00908	1.02081	1.00755
YDL135C	1.01164	1.01403	0.95893	1.00706	0.99902	1.00888	1.01128	0.98972	1.01735	1.02297
YDL136W	0.84731	0.85529	0.85841	0.88765	0.98136	0.9345	1.02044	0.96839	1.0015	0.95696
YDL137W	1.03175	1.02705	1.02517	1.01796	1.03053	0.9889	1.07575	0.9982	1.06556	1.01764
YDL138W	1.00933	1.01519	0.98848	1.00955	1.0319	1.02968	1.02825	1.02286	1.01827	1.03415
YDL142C	0.96898	0.98246	0.99117	0.98279	0.956	0.9128	0.88055	0.80994	0.95962	0.89195
YDL144C	1.01845	1.04883	1.04827	1.04234	1.03883	1.04358	1.0866	1.04017	1.08006	1.04797
YDL146W	0.99671	1.02302	0.99184	1.00044	0.99925	1.02011	1.0393	1.02811	1.04783	1.03718
YDL149W	1.00171	1.02533	1.01884	1.02506	1.01983	1.02978	1.03336	1.02577	1.02386	1.02548
YDL154W	1.00274	1.02578	1.03763	1.02406	1.02873	1.02837	1.06527	1.0338	1.0518	1.02502
YDL155W	1.00883	1.02319	1.04014	1.02418	1.03034	1.02557	1.05448	1.03636	1.04763	1.02752
YDL156W	0.99981	1.01518	1.00505	1.0227	0.99822	1.02356	1.01925	1.0133	1.01057	1.02278
YDL157C	0.99904	1.0278	0.9495	1.01361	0.93854	0.98459	0.91002	0.98829	0.93564	1.0157
YDL160C	0.74848	0.79546	0.78229	0.83786	0.86107	0.82421	0.82449	0.85885	0.8379	0.88803
YDL161W	1.00756	1.01426	0.99088	1.01459	0.98353	1.01738	0.98829	1.00913	0.98692	1.01648
YDL167C	0.99267	1.01721	0.99812	1.00296	1.01732	1.03067	1.03707	1.01592	1.04057	1.02211
YDL168W	1.00874	1.03543	1.01958	1.03952	1.01161	1.02017	1.03512	1.02537	1.0276	1.03348
YDL169C	1.01727	1.03615	1.04922	1.03508	1.03723	1.02654	1.09393	1.05621	1.07476	1.03434
YDL170W	1.00568	1.02417	0.9764	1.01898	0.9796	1.01634	0.97576	0.99701	0.96374	1.01759
YDL171C	1.02041	1.01705	1.00549	1.01214	0.98593	1.01456	0.98233	1.00627	0.97616	1.01567
YDL173W	0.98829	0.99417	0.94442	0.98027	0.91203	0.91411	0.88828	0.91732	0.91555	0.96872
YDL174C	1.00904	1.02786	1.03511	1.02319	1.01771	1.01484	1.05129	1.02257	1.0425	1.02842
YDL175C	1.00339	1.01166	1.00032	1.01724	1.02189	1.02398	1.00935	1.03166	1.00811	1.04663
YDL176W	1.01547	1.02716	1.06386	1.03607	1.0507	1.03765	1.07401	1.0461	1.05166	1.03257
YDL177C	1.01384	1.0064	1.04253	1.01722	1.02712	1.01607	1.05283	1.01601	1.03505	1.00959
YDL178W	1.00994	1.02352	1.03426	1.02515	1.02384	1.01267	1.05078	1.02297	1.0295	1.01193
YDL179W	1.01585	1.03532	1.06238	1.04167	1.03875	1.01667	1.0822	1.06081	1.06322	1.02696
YDL180W	0.98881	1.01113	1.01258	0.99957	1.00343	0.99732	1.00357	0.99509	0.99883	1.00194
YDL182W	1.00577	0.98866	1.0085	1.00167	0.99548	1.00261	0.98352	0.99243	0.97703	1.00602
YDL183C	1.00699	1.01445	1.0179	1.01176	0.95123	0.9666	0.96897	0.93585	0.94468	0.93752
YDL184C	1.009	1.02171	1.04643	1.0275	1.03412	1.01837	1.06864	1.03267	1.06178	1.01782
YDL185W	0.76211	0.63262	0.7199	0.60321	0.6272	0.35926	0.66419	0.46818	0.69342	0.47896
YDL186W	1.0064	1.01666	1.04376	1.01789	1.02795	1.01099	1.05777	1.03384	1.04455	1.01075
YDL188C	1.00534	1.01414	1.04072	1.01294	1.03132	1.01319	1.06526	1.01337	1.04977	1.01363
YDL189W	1.03329	1.02132	1.0561	1.02015	1.0307	1.00008	1.06073	1.03703	1.04966	1.00938
YDL190C	0.9865	0.99842	1.0144	0.99593	0.99797	0.9691	1.02161	0.98786	1.02127	0.99465
YDL191W	0.71842	0.72529	0.71689	0.80678	0.87228	0.81651	0.81435	0.81452	0.90719	0.83002
YDL192W	0.84448	0.82194	0.86071	0.89285	0.91452	0.86282	0.90837	0.84172	0.9038	0.93716
YDL194W	0.91267	0.94629	0.82786	0.83684	0.91233	0.95106	0.88868	0.99816	0.89194	0.97744
YDL197C	1.01662	1.01035	1.05039	1.01169	1.05365	1.01375	1.07742	1.02363	1.07447	1.00967
YDL198C	0.71903	0.67448	0.70485	0.71062	0.66895	0.34985	0.5685	0.37492	0.63765	0.34737
YDL199C	0.99905	1.00224	1.01865	1.00401	1.01863	1.00832	1.00538	1.00967	1.00162	1.00614
YDL200C	0.99418	0.98692	1.00544	1.00056	1.03746	1.00784	1.02744	1.01331	1.02185	1.01655
YDL201W	1.0135	1.01575	1.03115	1.01729	0.99033	0.98363	1.00615	1.00231	0.9955	0.99117
YDL202W	0.81668	0.7203	0.72182	0.68385	0.6605	0.39559	0.52474	0.3346	0.56988	0.40801
YDL203C	1.00842	0.98372	1.01774	0.9926	1.02453	1.00675	0.98282	0.97881	1.00257	1.00095
YDL204W	1.0098	1.00878	1.01447	1.01361	1.0149	1.01257	1.02488	1.0041	1.02308	1.01364
YDL205C	0	1.0446	0	1.04397	0	1.05224	0	1.06134	0	1.03355
YDL206W	1.01013	1.00946	1.04458	1.01917	1.04624	1.019	1.05032	1.02841	1.04767	1.01035
YDL210W	1.01415	1.01647	1.03927	1.00862	1.02726	1.00612	1.03419	0.98953	1.02822	0.98735
YDL211C	1.01586	1.01126	1.03538	1.01238	1.03641	1.01589	1.03806	1.01601	1.03789	1.00569
YDL213C	0.99812	1.00015	1.05006	1.02456	1.10033	1.05366	1.15301	1.07378	1.1429	1.04069
YDL214C	1.01365	1.02184	1.01654	1.02483	1.04784	1.02298	1.09736	1.03318	1.07821	1.01267
YDL215C	1.01177	1.01299	1.02997	1.01357	1.04467	1.01954	1.07705	1.02624	1.06679	1.01707
YDL216C	1.01387	1.03009	1.00467	1.02122	1.04091	1.02618	1.06694	1.00157	1.05597	1.02259
YDL218W	1.01193	1.01011	1.02765	1.01389	1.03286	1.00928	1.03679	1.01632	1.03582	1.01135
YDL219W	1.01175	1.00248	1.01414	1.00421	1.01434	1.00484	1.02689	1.00476	1.01527	1.00447
YDL222C	1.0217	1.00866	1.02525	1.01386	1.02367	1.00604	1.04361	1.01204	1.04391	1.01514
YDL223C	0.99351	1.01646	1.04401	1.02916	1.03957	1.01366	1.06553	1.02575	1.04736	1.01879
YDL224C	1.0146	1.00963	1.04798	1.00942	1.03626	0.99898	1.08294	1.01095	1.07023	1.00675
YDL225W	1.00982	1.01956	1.04674	1.01889	1.04534	1.02135	1.08063	1.03665	1.07154	1.01608
YDL226C	0.97123	0.93798	1.01726	0.89662	1.08176	0.90985	1.07873	0.96433	1.08652	1.00637
YDL227C	1.00065	1.02992	1.01893	1.02489	1.02246	1.02154	1.01443	1.0219	1.01418	1.02516
YDL229W	1.00582	1.0148	1.02034	1.02845	1.03376	1.00828	1.03661	1.00886	1.02756	1.00877
YDL230W	1.00441	1.0063	0.99958	1.00801	1.00772	1.00313	1.02026	1.00163	1.00554	1.00148
YDL231C	1.0207	1.02569	1.04182	1.03032	1.03885	1.02629	1.04728	1.03582	1.03603	1.01092
YDL233W	1.01002	1.00504	1.01749	1.00861	1.00766	1.00842	1.0183	1.01268	1.01877	0.99556
YDL234C	1.01425	1.00719	1.02582	1.01108	1.02028	1.01119	1.05413	1.00921	1.04594	0.99822
YDL236W	1.005	1.01124	1.04004	1.01387	1.03115	1.01497	1.04609	1.03	1.04227	1.01101
YDL237W	1.0213	1.00912	1.02319	1.01114	1.02249	1.00843	1.02788	0.99797	1.01971	1.00113
YDL238C	1.04302	1.04117	1.06938	1.05175	1.05558	1.02316	1.08125	1.04723	1.06545	1.02625
YDL239C	1.00837	1.03533	1.05615	1.03089	1.05474	1.01538	1.08407	1.03309	1.06838	1.01446
YDL240W	1.01032	1.02767	1.02908	1.00658	1.01584	1.0007	1.04682	1.02188	1.02468	0.98557
YDL241W	1.01	1.02314	1.04716	1.02183	1.04229	1.02496	1.06277	1.04172	1.04872	1.02012
YDL243C	1.00872	1.01963	1.05712	1.02244	1.04243	1.01454	1.08798	1.03116	1.07574	1.01807
YDR001C	1.00914	1.01587	1.01396	1.00725	1.02774	1.0018	1.06681	1.00926	1.06993	1.00451
YDR003W	1.01661	1.02338	1.02774	1.01398	1.02804	1.01075	1.03253	1.01935	1.03022	1.01435
YDR004W	0.87258	0.89357	0.91953	0.92031	0.96935	0.96452	0.95079	0.929	0.9561	0.93752
YDR005C	1.01024	1.05102	1.02864	1.01767	0.93049	0.88156	1.02271	0.95262	1.01626	0.94742
YDR006C	1.00678	0.98072	0.99143	0.98153	0.96161	0.84417	0.95574	0.95166	0.96796	0.98099
YDR007W	0.98966	1.00158	1.01976	1.01752	1.03996	1.02472	1.04575	1.05125	1.03643	1.0276
YDR009W	1.01232	1.01846	1.03846	1.01476	1.02995	1.01333	1.04648	1.02334	1.04874	1.01412
YDR011W	1.02898	1.03039	1.06291	1.02413	1.04901	1.01853	1.0901	1.0312	1.08104	1.0198
YDR014W	0.97002	0.99268	0.96911	0.98361	1.00212	1.00809	1.01993	0.99496	1.00519	1.00841
YDR017C	0.88481	0.92709	0.72136	0.82598	0.9434	0.97728	0.87184	0.86335	0.95835	1.00883
YDR018C	1.03282	1.0508	1.07291	1.03888	1.06777	1.02883	1.13894	1.04773	1.11976	1.026
YDR019C	1.03473	1.03368	1.0684	1.03325	1.064	1.0312	1.11111	1.04706	1.09854	1.02197
YDR020C	0.97648	0.9791	0.94365	0.93713	0.97655	0.97236	0.98853	0.96979	0.99351	0.96822
YDR022C	1.01365	1.01321	1.02467	1.00817	1.02011	1.01336	1.02531	1.00839	1.01414	1.01134
YDR025W	0.78133	0.81577	0.82411	0.89344	0.96171	0.93053	1.00365	0.95774	0.99511	0.94681
YDR026C	1.01807	1.02595	1.05366	1.01704	1.03802	1.00687	1.07524	1.0152	1.06556	1.00639
YDR028C	0.8315	0.85783	0.95745	0.98069	1.06645	1.03525	1.0949	1.0597	1.10265	1.05706
YDR030C	1.01669	1.03318	1.0639	1.02782	1.05567	1.01817	1.09704	1.03494	1.08192	1.02209
YDR031W	1.02195	1.01015	1.04691	1.01662	1.03715	1.00892	1.06606	1.02901	1.06819	1.02011
YDR032C	1.01167	1.02485	1.05176	1.01991	1.04271	1.01407	1.07313	1.03588	1.0646	1.02404
YDR033W	1.02239	1.04547	1.05422	1.0279	1.05089	1.02645	1.08441	1.04719	1.07866	1.03296
YDR034C	1.00974	1.03078	1.03469	1.0237	1.03305	1.01299	1.06093	1.01892	1.05624	1.0217
YDR035W	1.0131	1.01516	1.04903	1.01593	1.04785	1.02161	1.08184	1.03479	1.07926	1.02105
YDR036C	1.01601	1.03479	1.07264	1.03191	1.05252	1.01977	1.11996	1.04415	1.10323	1.01936
YDR042C	1.00003	1.01755	1.02788	1.0178	1.02127	1.01314	1.04915	1.0192	1.03989	1.01901
YDR043C	0.99382	1.02191	1.00338	1.01676	1.01464	1.0146	1.02815	1.01715	1.01564	1.01887
YDR046C	1.00043	1.03858	1.04925	1.03634	1.05007	1.02707	1.07981	1.03153	1.0747	1.03387
YDR049W	0.94662	0.95685	0.90559	0.93739	0.92932	0.93884	0.92675	0.84887	0.94886	0.96381
YDR050C	0.97744	0	0.92954	0	0.9344	0	0.93225	0	0.92127	0
YDR051C	1.00836	1.0384	1.06887	1.02988	1.06784	1.02663	1.12636	1.05085	1.10055	1.02824
YDR055W	1.00726	1.01309	1.03361	1.02018	1.01524	1.0056	1.02675	1.00999	1.01747	1.01359
YDR056C	1.01057	1.01895	1.03913	1.01383	1.03166	1.01442	1.05898	1.02436	1.05054	1.01852
YDR057W	0.99553	1.00692	1.02655	1.00095	1.01643	0.98265	1.024	0.97715	1.02318	0.98734
YDR058C	1.04036	1.01037	0.9914	0.99085	0.96416	0.97353	0.97338	0.98399	0.94735	0.99228
YDR059C	1.01936	1.03528	1.07668	1.03136	1.07123	1.03	1.12198	1.06102	1.1065	1.02915
YDR061W	1.03031	1.03885	1.06997	1.03134	1.06477	1.03624	1.09817	1.05787	1.09466	1.03267
YDR063W	1.0393	1.04637	1.08699	1.03964	1.08535	1.03356	1.13669	1.06177	1.12168	1.02874
YDR065W	0.69583	0.68357	0.60805	0.64113	0.63328	0.47218	0.59398	0.48684	0.60101	0.4778
YDR066C	1.03347	1.03351	1.06242	1.02981	1.05576	1.03223	1.09946	1.03406	1.09099	1.02762
YDR067C	1.01508	1.01707	1.03463	1.01357	1.04992	1.02687	1.09145	1.02525	1.08773	1.02491
YDR068W	1.03124	1.04303	1.08336	1.0338	1.06857	1.0271	1.12064	1.05145	1.10685	1.02625
YDR069C	0.9247	0.96884	0.86762	0.81344	0.8702	0.72489	0.84752	0.66185	0.97067	0.85179
YDR070C	1.02535	1.04971	1.083	1.04141	1.07785	1.03634	1.14195	1.05754	1.12891	1.03824
YDR071C	1.02676	0.99149	1.03167	1.00203	1.03636	1.02953	1.02562	1.02311	1.01253	1.01418
YDR072C	1.00979	1.00753	1.00981	1.00782	0.97894	0.97481	0.99217	0.96657	1.01352	1.01204
YDR073W	1.03191	1.03595	1.0701	1.04033	1.07066	1.04783	1.10126	1.07105	1.09605	1.04858
YDR074W	0.94489	0.98278	0.92849	0.96215	1.06195	1.06616	1.06815	0.99772	1.02317	1.00718
YDR075W	1.01724	1.03255	1.06466	1.0277	1.02268	0.96096	1.06567	0.95105	1.08573	0.99347
YDR076W	0.86928	0.90889	0.91892	0.9509	0.98679	0.98218	1.00166	0.95857	0.99618	0.95296
YDR077W	1.01304	1.02546	1.05013	1.02381	1.03388	1.02652	1.07514	1.02485	1.06604	1.02035
YDR078C	1.02084	1.04779	1.06514	1.04919	1.05713	1.04159	1.09487	1.05116	1.07862	1.03701
YDR079W	0.72685	0.71049	0.62887	0.67941	0.56951	0.40898	0.55384	0.39225	0.57362	0.36631
YDR080W	0.93711	0.99182	0.9416	0.96515	0.94532	0.87998	1.00376	0.88897	1.02288	0.99264
YDR083W	0.80582	0.78976	0.8703	0.93703	0.94418	0.93726	0.97124	0.9484	0.99064	0.96913
YDR084C	1.00812	1.03264	1.04031	1.02648	1.02871	1.02577	1.06049	1.00801	1.05308	1.02112
YDR085C	1.00205	1.02692	1.03479	1.0314	1.0252	1.02218	1.05521	1.02618	1.04417	1.01289
YDR089W	1.03113	1.04041	1.0604	1.0284	1.045	1.02485	1.07336	1.03509	1.08148	1.02861
YDR090C	1.02686	1.03949	1.05265	1.03266	1.03655	1.02049	1.10712	1.03153	1.09981	1.02776
YDR093W	1.03825	1.04771	1.05832	1.03986	1.05719	1.03642	1.1028	1.05785	1.10024	1.03545
YDR096W	1.02642	1.04017	1.04299	1.0256	1.03196	1.01562	1.08466	1.02667	1.07814	1.00124
YDR097C	1.03389	1.04003	1.03993	1.03227	1.05722	1.03236	1.10178	1.04324	1.09566	1.02061
YDR098C	1.04373	1.00824	1.03717	1.01251	1.03757	1.01605	1.06361	1.02399	1.06233	1.01231
YDR099W	1.02956	1.02127	1.03259	1.01876	1.01549	0.99138	1.05759	1.01861	1.04859	1.0045
YDR100W	1.00143	1.02313	0.99521	1.02189	1.00366	1.0163	1.01896	1.00515	1.01913	1.01425
YDR101C	0.87183	0.87702	0.95811	0.96383	1.01122	0.97686	1.05975	1.0128	1.0278	0.9814
YDR104C	1.03473	1.0052	1.0318	1.01026	1.02376	1.02234	1.03357	1.02518	1.03514	1.01982
YDR105C	1.0108	1.01181	1.02653	1.0211	1.02413	1.00162	1.05047	1.01654	1.05385	1.02678
YDR107C	1.02181	1.02397	1.03981	1.01913	1.02275	1.02181	1.06255	1.03256	1.05381	1.02149
YDR108W	1.00109	1.01567	1.04776	1.02157	1.04172	1.00492	1.07639	1.01326	1.07293	1.00983
YDR109C	1.00629	1.00317	1.04495	1.01301	1.04371	1.01422	1.08059	1.0258	1.07304	1.00897
YDR110W	1.00229	1.00929	1.03099	1.01287	1.02073	0.99502	1.04797	1.00398	1.03754	1.00309
YDR111C	1.01206	1.01303	1.056	1.01897	1.05298	1.01909	1.08648	1.0333	1.07777	1.0161
YDR115W	0.81218	0.77477	0.79094	0.71015	0.74711	0.50572	0.69649	0.51237	0.71139	0.5709
YDR116C	0.80627	0.79534	0.66522	0.75077	0.66517	0.48968	0.613	0.46578	0.71831	0.47908
YDR117C	0.99522	1.00814	1.02605	1.01627	1.0383	1.02482	1.05168	1.02573	1.04628	1.02051
YDR119W	1.01793	1.01072	1.05846	1.01886	1.06076	1.02746	1.08634	1.04203	1.0808	1.0169
YDR120C	0.95032	0.93936	0.9115	0.91898	0.77711	0.69521	0.7023	0.53098	0.85831	0.80735
YDR121W	0.95586	0.98656	1.01793	1.00439	1.03216	0.99236	1.08018	0.99264	1.07492	1.00323
YDR122W	0.9824	1.00568	1.01267	1.01028	1.00447	1.00499	1.01989	1.02289	1.01108	0.9999
YDR123C	0.9836	1.00558	0.99041	0.99029	0.98186	0.97219	1.01489	0.96159	1.00532	0.96625
YDR124W	1.02682	1.02023	1.05931	1.0215	1.06041	1.0227	1.08538	1.03982	1.07409	1.01161
YDR125C	0.92417	0.94534	0.94372	0.96085	1.02934	1.0484	1.0099	1.01022	1.02651	1.00886
YDR126W	0.82235	0.90066	0.93083	0.96808	0.78374	0.84832	0.95941	0.93902	0.62501	0.50097
YDR127W	0.95494	1.03345	1.00561	0.97661	1.03821	1.00498	1.05548	1.02098	1.05412	0.98956
YDR128W	1.01577	1.00608	1.0534	1.01154	1.083	1.03006	1.08777	1.02972	1.08486	1.01255
YDR129C	0.70766	0.77329	0.49673	0.57507	0.66693	0.48604	0.55593	0.39686	0.59923	0.60313
YDR130C	1.00271	1.01535	1.03358	1.01474	1.03327	1.01332	1.05226	1.01573	1.04869	1.00457
YDR131C	1.02482	1.01542	1.06068	1.02016	1.05721	1.02789	1.09279	1.0364	1.08506	1.01305
YDR132C	1.01721	1.02344	1.05432	1.02606	1.04837	1.01841	1.0976	1.03129	1.08559	1.02435
YDR134C	1.00519	0.99198	1.00966	0.99734	1.01167	1.00523	1.0115	0.99696	1.01301	1.00272
YDR135C	1.00032	1.00463	1.02021	1.00594	1.01971	1.00856	1.05181	1.02129	1.04284	1.00564
YDR137W	0.94228	0.95114	0.94262	0.89841	0.96127	0.8054	0.96201	0.80557	1.00082	0.93581
YDR139C	1.0092	1.02724	1.04416	1.02008	1.03885	1.01958	1.09243	1.01911	1.07952	1.01676
YDR140W	0.57755	0.57693	0.47894	0.74407	0.81394	0.78723	0.80754	0.83179	0.77367	0.79516
YDR142C	1.00407	1.02094	1.03604	1.04422	1.03744	1.01641	1.08859	1.02198	1.07603	1.02032
YDR143C	1.01595	1.034	1.07287	1.03386	1.07291	1.04507	1.12331	1.0603	1.10845	1.03535
YDR144C	1.00259	0.99843	1.01398	0.99777	1.02363	1.00429	1.02688	0.99885	1.02452	0.99974
YDR146C	0.99595	0.98083	1.0142	0.9841	1.00862	0.97791	0.97025	0.92733	1.02471	0.99784
YDR147W	1.01962	1.01824	0.97983	1.01424	1.00154	1.00377	0.95358	0.99819	0.97888	1.0213
YDR148C	0.9559	1.03624	0.92254	0.98313	0.67346	0.61104	0.76927	0.65359	0.66451	0.53195
YDR150W	0.75769	0.83367	0.75709	0.76832	0.75201	0.767	0.67727	0.58178	0.74882	0.78047
YDR151C	1.01451	1.03451	1.02326	1.03312	1.03757	1.0412	1.0588	1.03497	1.04549	1.0207
YDR152W	1.02432	1.03221	1.03735	1.02833	1.03724	1.0228	1.07253	1.03865	1.06305	1.02861
YDR153C	1.01608	1.04336	1.05532	1.0411	1.06782	1.03754	1.10418	1.04978	1.09374	1.02795
YDR155C	1.02141	1.0095	1.00287	1.00521	1.01075	1.01152	1.01326	1.03417	1.00611	1.00468
YDR156W	0.90928	0.89827	0.8882	0.93596	0.99935	1.02727	0.99462	1.01745	1.0161	1.02619
YDR158W	0.99535	1.01803	1.03167	1.02315	1.03116	1.01797	1.09275	1.029	1.08229	1.03785
YDR159W	0.72914	0.81851	0.70746	0.91432	0.82469	0.68054	0.84304	0.87492	0.78421	0.78844
YDR161W	0.57891	0.63551	0.63835	0.70898	0.73973	0.63433	0.79053	0.70285	0.81735	0.77687
YDR162C	0.94742	1.00817	0.88598	0.91981	0.83423	0.80366	0.70785	0.82082	0.84719	0.87291
YDR163W	1.00308	1.00211	1.00971	1.02098	1.02459	0.99417	1.0623	1.03793	1.04597	1.03019
YDR165W	1.00285	1.0357	1.03157	1.03825	1.06602	1.05524	1.10219	1.05592	1.09128	1.04812
YDR169C	0.99394	1.04629	1.02127	1.04084	1.0012	1.01801	1.02117	1.02137	1.01307	1.03157
YDR171W	1.00886	1.04956	1.06091	1.0427	1.03768	1.03582	1.11074	1.05388	1.09537	1.02893
YDR173C	0.82902	0.78707	0.76076	0.79444	0.98244	0.92974	0.92328	0.84475	0.96968	0.92413
YDR174W	0.66727	0.60866	0.74214	0.76043	0.92831	0.88196	0.94129	0.90936	0.95453	0.91735
YDR175C	0.75135	0.67589	0.68746	0.63428	0.64626	0.38293	0.63411	0.36602	0.63922	0.51468
YDR176W	0.85742	0.88348	0.77607	0.82397	0.85067	0.78247	0.83021	0.72961	0.88495	0.92777
YDR178W	1.0071	1.02588	1.02083	1.01853	0.86179	0.77492	0.99791	0.84938	0.78991	0.68458
YDR179C	1.02673	1.05641	1.06633	1.04167	1.07407	1.0645	1.11664	1.11014	1.1051	1.06082
YDR179W-A	1.01066	0.99507	0.99825	0.99794	1.00228	1.00901	0.96282	1.00085	0.96826	1.00565
YDR181C	0.99487	1.01992	1.05276	1.03859	1.07978	1.05243	1.12965	1.07651	1.11118	1.05304
YDR183W	1.01586	1.01298	1.02328	1.01448	1.01562	1.02898	1.02358	1.01775	1.01893	1.02257
YDR184C	0.92941	0.96474	0.99735	1.02754	1.03105	1.04233	1.09111	1.05107	1.06804	1.0357
YDR185C	1.01106	1.00854	1.01027	1.01241	1.00508	1.01801	1.02225	1.00841	1.00987	1.01192
YDR186C	1.0085	1.01977	1.03756	1.03058	1.02658	1.04013	1.06876	1.04042	1.05214	1.03033
YDR191W	1.00691	1.01767	1.03936	1.02075	1.03192	1.01381	1.07802	1.0284	1.06371	1.02162
YDR192C	0.99736	1.01056	1.02582	1.02129	1.02593	1.02296	1.03797	1.01014	1.03466	1.02156
YDR194C	0.70571	0.6452	0.61516	0.63742	0.66009	0.45034	0.61484	0.42647	0.6387	0.4665
YDR195W	0.80832	0.79634	0.71402	0.71874	0.68625	0.59226	0.659	0.52326	0.72513	0.6042
YDR197W	0.85988	0.93091	0.79567	0.80892	0.63913	0.38402	0.62	0.3472	0.67876	0.43741
YDR198C	1.01165	1.02913	1.04428	1.03001	1.04649	1.0345	1.08911	1.03171	1.07501	1.02654
YDR200C	0.90335	0.92152	0.93431	0.9483	0.98533	0.93752	0.99046	0.93681	1.00419	0.97502
YDR202C	0.97302	0.96956	1.00706	0.98436	0.96945	0.83615	1.00726	0.82949	1.05193	0.98822
YDR204W	0.90096	0.84573	0.83632	0.78811	0.74974	0.42654	0.65636	0.431	0.71621	0.37394
YDR205W	1.0176	1.00468	1.03748	1.03046	1.02945	1.01591	1.05883	1.04056	1.06255	1.0265
YDR206W	1.01442	1.02596	1.04291	1.02592	1.02617	1.01459	1.07452	1.02192	1.06701	1.01551
YDR207C	0.81599	0.85151	0.75924	0.83961	0.80059	0.73015	0.84269	0.73107	0.85133	0.85581
YDR210W	1.0054	0.98831	0.98447	0.99741	0.97039	1.01355	0.97285	1.01624	0.97463	1.01172
YDR213W	1.00362	0.99989	1.00106	1.00466	1.00496	1.00776	1.02311	1.01232	1.01591	1.01692
YDR214W	1.00541	1.0144	1.02317	1.0167	1.02662	1.02552	1.05395	1.02326	1.0445	1.0188
YDR216W	0.98459	1.02518	1.01369	1.02843	1.00615	0.97494	1.10699	1.07133	1.07679	1.0392
YDR217C	1.00747	1.01682	1.00856	1.00843	1.00596	1.00723	1.03489	1.02034	1.02742	1.00819
YDR218C	1.00819	0.99977	1.01106	1.00075	1.00384	1.01225	0.99865	1.0093	0.99529	1.01219
YDR219C	0.97792	0.97001	0.95634	0.96572	0.94261	0.96977	0.93238	0.95988	0.92932	0.9666
YDR221W	1.00646	1.01796	1.02125	1.01246	1.02671	1.02124	1.05469	1.032	1.04282	1.01007
YDR222W	1.01722	1.02201	1.02745	1.01808	1.01963	1.01517	1.06528	1.03117	1.05407	1.01361
YDR223W	1.00593	1.02024	1.0098	1.01303	1.00295	1.00588	1.00874	1.01203	0.99916	1.01258
YDR225W	0.85538	0.89957	0.88147	0.8915	0.81523	0.79113	0.81074	0.76233	0.82107	0.81654
YDR226W	0.6931	0.71224	0.70855	0.78853	0.78257	0.70703	0.74044	0.69574	0.76695	0.75043
YDR229W	1.0103	1.00506	1.0015	1.0008	1.00204	1.00357	0.99541	1.00229	0.9858	1.00233
YDR231C	0.87315	0.88853	0.8323	0.80403	0.69121	0.34885	0.65236	0.36079	0.65601	0.42544
YDR233C	1.01296	0.99508	1.00356	0.99875	1.00584	1.01151	1.00526	1.01747	0.9983	1.00619
YDR234W	1.01852	1.02631	1.01899	1.01784	1.02421	1.01062	1.0612	1.02663	1.04324	1.02087
YDR237W	0.83242	0.7678	0.77681	0.72078	0.61508	0.30914	0.58045	0.29197	0.61873	0.37517
YDR239C	1.0099	1.019	1.00957	1.01946	0.99906	1.01486	1.00535	1.01376	1.00121	1.01398
YDR242W	1.03212	1.00913	1.00539	1.02157	0.98297	1.02269	1.0273	1.0315	1.00787	1.019
YDR244W	0.99324	0.99167	1.01236	0.99383	1.04057	1.01914	1.07522	1.02815	1.07569	1.03424
YDR247W	1.00787	0.99776	0.99649	0.99724	0.96639	0.96734	0.98082	0.99966	0.97195	0.99484
YDR248C	1.00615	1.01312	1.01142	1.02584	1.00446	1.0157	1.01342	1.0363	1.01098	1.02102
YDR249C	0.99605	1.01362	0.99225	1.01594	0.99098	1.00788	1.00376	1.00705	1.00151	1.01358
YDR251W	1.00405	1.01474	0.99591	1.01435	0.98972	1.00749	0.99234	1.00868	0.98025	1.00568
YDR252W	1.00733	1.0112	1.01096	1.01575	0.98423	0.99216	1.01883	1.01335	1.01434	1.00875
YDR253C	1.0002	1.00303	0.9749	1.00734	0.99472	1.03265	0.97642	1.01927	1.00064	1.04388
YDR254W	0.95537	0.96793	0.94121	0.98378	0.98505	1.0008	0.97105	0.99993	0.97757	1.02082
YDR255C	0.96915	1.0017	0.93859	0.9908	0.94599	0.96965	0.94359	0.97804	0.95501	1.0024
YDR256C	1.01347	1.01819	0.99736	1.01631	0.987	1.00199	0.98915	1.00647	0.98781	1.0025
YDR257C	0.97935	0.98171	0.97823	0.98742	0.97539	0.98754	0.98888	0.97543	0.98923	0.99718
YDR258C	1.00141	1.00166	0.99304	1.01194	0.98939	0.99284	0.98334	0.99614	0.98264	1.00995
YDR259C	1.00675	1.01441	0.99456	1.0166	0.99243	1.02487	1.00148	1.01357	0.98997	1.0143
YDR260C	0.99111	0.99816	0.98041	1.00392	0.99987	1.02566	0.98633	1.00935	0.98368	1.01555
YDR261C	0.99583	1.00393	0.98801	1.01584	0.98201	1.01688	1.00974	0.99912	1.0041	1.00449
YDR262W	1.00871	1.01946	0.99393	1.01867	0.98615	1.00072	0.99858	1.00039	0.99668	1.00292
YDR263C	1.00679	1.0117	0.99529	1.00606	0.99699	0.99735	1.01508	1.0015	1.00912	1.01251
YDR264C	0.78132	0.6038	0.71391	0.72066	0.81671	0.72063	0.83565	0.67416	0.86177	0.78257
YDR265W	0.98893	0.98631	0.94547	0.9713	0.97745	0.99654	0.95249	0.97984	0.97013	1.00419
YDR266C	0.99433	1.0066	0.99582	0.99419	0.99692	0.97619	1.04218	0.997	1.04054	1.00084
YDR268W	0.76902	0.7592	0.64856	0.64256	0.60229	0.33298	0.57846	0.27455	0.57495	0.48946
YDR270W	0.98258	0.94534	0.91792	0.88901	0.66138	0.63674	0.68883	0.59138	0.77118	0.77756
YDR272W	1.01007	1.02448	1.0136	1.0178	1.01156	1.0014	1.0459	1.02209	1.04347	1.01942
YDR273W	1.00384	1.02198	1.01209	1.00829	1.00639	0.99589	1.02809	1.00227	1.02285	1.00682
YDR275W	1.01652	1.03041	0.99919	1.0214	0.9879	0.99429	0.99159	0.99541	0.99331	1.00779
YDR276C	1.0023	1.0084	0.96181	0.9802	0.83278	0.85933	0.89387	0.87369	0.89629	0.88982
YDR277C	0.99515	1.00081	1.01082	1.00236	1.02739	0.97431	1.04884	0.98567	1.04408	1.0169
YDR279W	1.00086	1.00508	0.98091	0.99002	0.9736	0.99452	0.99184	0.98471	0.98043	0.99838
YDR281C	0.96017	0.97653	0.96443	0.95654	0.92557	0.88145	0.99698	0.93159	0.97758	0.94967
YDR282C	0.99556	1.0122	0.97733	0.99204	0.94176	0.958	0.94217	0.96111	0.9608	0.98166
YDR283C	0.9922	1.02324	1.00718	1.01343	1.01535	1.01153	1.03244	1.01118	1.02043	1.01899
YDR284C	0.99648	1.02736	0.97371	1.00481	0.97581	0.99301	0.9795	0.98265	0.97079	1.01463
YDR285W	0.98682	1.03168	0.98869	1.00729	0.98508	0.99096	0.98428	0.98449	0.9732	1.00808
YDR286C	0.99253	1.01809	0.96642	1.00229	0.96181	0.99275	0.94847	0.99131	0.94204	1.00496
YDR287W	1.00941	1.017	1.00703	1.0142	0.99639	1.01667	1.00988	1.01069	1.00966	1.01722
YDR289C	0.93449	0.98261	0.93438	0.97195	0.89981	0.91756	0.94709	0.94157	0.87509	0.88545
YDR291W	1.00197	1.02995	1.0239	1.02417	1.01366	1.01365	1.03109	1.02515	1.01854	1.0174
YDR293C	0.95623	0.9734	0.89127	0.89794	1.01782	1.01231	0.71751	0.66372	1.00273	1.04992
YDR294C	1.0006	1.01197	1.03977	1.00862	1.02843	1.00847	1.05455	1.0262	1.04648	1.01675
YDR295C	0.9681	0.9708	0.96122	0.96482	0.94069	0.918	0.92883	0.93357	0.93799	0.97752
YDR296W	0.7877	0.69113	0.63267	0.69857	0.60693	0.47238	0.64879	0.48608	0.59107	0.55163
YDR297W	0.98748	1.00321	0.97877	0.99168	0.97586	1.0041	0.98026	1.00262	0.98451	1.01458
YDR298C	0.79592	0.6942	0.65959	0.6614	0.64505	0.40783	0.59212	0.46747	0.64995	0.49806
YDR300C	0.69461	0.59002	0.67758	0.69484	0.99695	0.9099	1.01521	0.92399	1.05135	1.06052
YDR304C	0.99574	1.03133	1.01242	1.02159	1.00882	1.00995	1.03399	1.01242	1.02002	1.01556
YDR305C	1.00005	1.01395	0.97625	1.0052	0.96146	0.99397	0.95693	0.98299	0.95181	1.00619
YDR306C	0.99094	1.01394	0.97379	1.00942	0.96564	1.00544	0.9647	1.00333	0.96385	1.00736
YDR307W	1.00006	1.02529	1.00865	1.01211	0.99333	0.99918	1.01721	1.0054	1.01128	1.00999
YDR309C	0.99245	1.01752	0.98233	1.00283	0.98012	0.98652	1.00741	0.99517	0.99077	1.0073
YDR310C	0.97753	0.98664	0.99748	0.99549	1.00413	1.00576	1.03123	0.99851	1.01325	1.00319
YDR312W	1.00871	1.00533	1.01062	1.00673	0.99026	1.00489	1.00349	1.00346	1.00029	1.01103
YDR313C	0.99067	1.01843	0.99748	1.00415	0.98254	1.00408	0.97799	0.99411	0.96663	1.01326
YDR314C	1.02109	1.00395	1.01427	1.00418	1.00311	1.00841	0.98537	1.00573	0.98804	1.00402
YDR315C	0.98945	1.02345	1.03078	1.02853	1.05362	1.06764	1.06752	1.06884	1.06368	1.06548
YDR316W	0.98527	1.01811	0.92962	0.95535	0.82031	0.85028	0.78786	0.82322	0.77508	0.81883
YDR317W	0.98024	1.011	0.98163	1.00632	0.96193	1.00913	0.96669	0.97277	0.96147	0.98687
YDR318W	0.86998	0.94203	0.86789	0.94652	0.92582	0.97822	0.90183	0.9056	0.91181	0.97532
YDR319C	0.98993	1.01107	0.96644	1.00107	0.95383	0.98994	0.93883	0.98439	0.94008	1.00792
YDR320C	0.72912	0.71719	0.83896	0.88272	0.79846	0.7592	0.77804	0.67467	0.78602	0.75991
YDR321W	0.9948	1.0098	0.97334	1.00803	0.97071	1.0084	0.9755	0.99878	0.9621	1.01448
YDR322W	0.82786	0.75655	0.60666	0.7771	0.66395	0.7025	0.65425	0.69241	0.66731	0.73769
YDR323C	0.8311	0.85781	0.76923	0.7944	0.65488	0.60724	0.74491	0.65126	0.7274	0.79119
YDR326C	1.02004	1.00453	0.9812	1.00165	0.99062	1.01232	0.97128	1.00574	0.97192	1.01257
YDR329C	0.97319	0.98787	0.93836	0.97677	0.96549	0.99691	0.95192	0.99296	0.95514	1.02432
YDR330W	1.01664	1.01339	1.00073	1.00872	0.98833	1.00877	1.00819	1.0128	1.00836	1.01686
YDR332W	0.77429	0.65623	0.57235	0.65628	0.66995	0.47212	0.57906	0.47425	0.55538	0.43503
YDR333C	1.01042	1.01049	0.93107	0.98208	0.94963	0.98688	0.94607	0.96028	0.94577	0.99512
YDR334W	0.90969	0.93743	0.83744	0.91424	0.88999	0.97031	0.81467	0.85688	0.87835	0.9252
YDR335W	0.96268	0.9707	0.8978	0.91685	0.86151	0.84706	0.87348	0.8853	0.88766	0.89213
YDR336W	1.01141	1.01512	0.93608	0.98316	0.87762	0.93882	0.8481	0.90707	0.84891	0.9073
YDR337W	0.8384	0.75041	0.77036	0.74709	0.67262	0.46931	0.59511	0.44812	0.68183	0.53657
YDR338C	1.02293	1.01603	1.02616	1.01686	1.02188	1.01362	1.04505	1.02499	1.04051	1.0146
YDR345C	1.01064	1.01202	1.01976	1.01475	1.04921	1.03888	1.09272	1.04391	1.08295	1.04341
YDR346C	1.01711	1.01191	1.03403	1.01565	1.02471	1.02317	1.05485	1.02581	1.0497	1.02057
YDR347W	0.65122	0.62602	0.55989	0.60188	0.54141	0.50382	0.50589	0.49825	0.54307	0.5167
YDR348C	0.95299	0.96475	0.93155	0.96568	0.98742	0.99424	0.9779	0.96928	0.98516	0.99832
YDR349C	0.9957	0.97365	0.98668	0.97809	0.9154	0.79849	0.96607	0.92493	0.97012	0.93954
YDR350C	0.83577	0.83234	0.79837	0.75301	0.68107	0.38122	0.62015	0.37924	0.66131	0.48239
YDR351W	1.0148	0.99964	1.02062	1.00257	1.01081	1.00827	1.03287	1.01292	1.03225	1.0035
YDR352W	1.00113	1.0119	0.99997	1.01122	0.99558	1.00772	1.03355	1.01172	1.02657	1.01157
YDR354W	0.98362	0.99281	0.98317	1.00712	1.0022	1.01635	1.03596	1.01519	1.01709	1.02284
YDR357C	0.98796	1.00665	0.98678	1.00866	0.97659	0.99479	1.0031	0.99465	0.9824	0.99863
YDR358W	1.00597	0.99708	1.012	1.00367	0.99909	1.00921	1.01006	1.01327	0.99904	1.01359
YDR359C	0.76432	0.80431	0.7351	0.89159	0.80862	0.84647	0.76757	0.88374	0.75323	0.78222
YDR362C	0	0.98661	0	0.98866	0	1.01831	0	1.02572	0	1.02257
YDR363W	0.8475	0.8724	0.89063	0.91791	0.91035	0.8911	0.94715	0.90237	0.95151	0.92016
YDR363W-A	0.90567	0.92179	0.91453	0.95276	0.98984	1.02269	0.99773	1.01904	0.9887	1.00158
YDR368W	1.00976	1.00948	1.02281	1.01785	1.01989	1.02448	1.03697	1.02869	1.03491	1.01681
YDR369C	0.75388	0.71583	0.80857	0.80849	0.85297	0.82982	0.90553	0.85291	0.88513	0.8348
YDR370C	1.00583	1.0086	1.01066	1.01262	0.99478	1.00568	1.01171	1.005	1.00306	1.00733
YDR371W	1.02086	1.00323	1.03848	1.02859	1.0291	1.0257	1.05025	1.02625	1.05038	1.02289
YDR372C	0.97363	0.96766	0.94589	0.93938	0.92758	0.86021	0.94477	0.83993	0.94827	0.90908
YDR374C	1.01338	1.00403	1.00909	1.00669	1.00526	1.01064	1.00018	1.01172	0.99939	1.01749
YDR375C	0.77277	0.82294	0.68638	0.78609	0.65796	0.56243	0.62761	0.52182	0.64285	0.61319
YDR377W	0.80189	0.85498	0.76473	0.78798	0.65166	0.67511	0.66435	0.65486	0.67806	0.70733
YDR378C	0.85763	0.87016	0.85875	0.90281	0.9011	0.89089	0.92539	0.78692	0.99028	1.01614
YDR379W	1.02327	1.04492	1.04047	1.04175	1.0324	1.04212	1.07866	1.04249	1.07419	1.03297
YDR380W	1.03096	1.04824	1.06537	1.04323	1.04979	1.02304	1.12348	1.06402	1.10444	1.03218
YDR382W	0.69955	0.64989	0.72436	0.71716	0.82571	0.69681	0.86925	0.7753	0.87779	0.78199
YDR383C	1.00668	1.00792	0.9954	1.00487	0.99486	1.00696	0.99372	0.99876	0.99083	1.00939
YDR384C	1.02143	1.03122	1.07742	1.02647	1.06912	1.02647	1.11622	1.04907	1.11283	1.02872
YDR385W	0.91771	0.92123	0.88488	0.93332	0.89118	0.92665	0.91081	0.9256	0.91792	0.94764
YDR386W	0.96773	0.997	1.02111	0.99988	1.01802	0.99373	1.07131	1.00305	1.06181	0.99604
YDR387C	1.02679	1.03152	1.05135	1.02703	1.04031	1.02439	1.0923	1.02921	1.07946	1.02205
YDR388W	0.8139	0.80011	0.63962	0.60092	0.55671	0.35697	0.63485	0.44026	0.67198	0.62128
YDR389W	0.88994	0.93029	0.90269	0.92442	0.92157	0.87838	0.90818	0.85174	0.92347	0.92802
YDR391C	1.00095	0.99783	0.98268	0.99398	0.97173	0.92533	0.99446	0.9431	0.99771	1.00556
YDR392W	0.85569	0.88729	0.88836	0.8752	0.87024	0.79338	0.88269	0.78346	0.97617	0.93537
YDR393W	0.83032	0.85054	0.77541	0.79156	0.74916	0.75502	0.68226	0.63815	0.71471	0.66651
YDR395W	0.99028	0.98444	0.96775	0.98198	0.95399	0.94257	0.94616	0.93325	0.97531	0.97464
YDR399W	0.98015	0.99532	0.98038	0.99767	1.00756	1.01682	1.01649	1.00927	1.006	1.01361
YDR400W	1.0109	1.00706	0.9874	1.00763	0.98114	1.0064	0.9816	0.99549	0.97681	1.01432
YDR402C	1.03194	1.01659	1.03466	1.02238	1.02579	1.02732	1.03973	1.02831	1.03573	1.01825
YDR403W	0.98418	0.9998	0.97819	1.00222	0.98663	1.00405	0.98951	0.9918	0.98449	1.00765
YDR405W	0.7154	0.72185	0.63335	0.68657	0.62079	0.5939	0.59492	0.4498	0.61782	0.62912
YDR406W	1.01555	1.00135	0.99519	1.0019	0.98479	1.00991	0.99422	1.00319	0.99684	1.01193
YDR408C	1.00481	1.00362	0.99929	1.01212	1.01197	1.02636	1.02104	1.00986	1.01327	1.02206
YDR409W	1.00945	1.01073	0.96751	1.00457	0.9828	1.01481	0.98563	0.99223	0.97096	1.00609
YDR411C	1.04509	1.03116	1.06467	1.02803	1.05725	1.03407	1.09072	1.04457	1.08473	1.03091
YDR414C	0.97082	0.96491	0.90708	0.95041	0.96753	1.00996	0.97137	1.01275	0.97095	1.00387
YDR415C	1.03678	1.00448	0.98615	0.99852	0.98026	1.00935	0.95954	0.99639	0.96729	1.01359
YDR418W	0.72779	0.6527	0.59852	0.77327	0.74869	0.72091	0.79466	0.78896	0.79947	0.81151
YDR419W	1.03815	1.00887	1.01694	1.0069	1.00406	1.00931	1.01601	1.0137	1.00924	1.01225
YDR420W	1.03135	1.01345	1.01332	1.01232	1.00139	1.01853	1.01748	1.01374	1.02703	1.01998
YDR421W	1.03695	1.02286	1.02947	1.01648	1.01891	1.02608	1.03882	1.02231	1.04263	1.02467
YDR422C	1.02944	1.00113	0.97654	0.99438	0.99548	1.00079	0.98933	0.9789	0.98039	1.00069
YDR423C	1.01405	1.00333	1.01003	1.01021	1.02081	1.02148	1.03034	1.0014	1.02327	1.00477
YDR424C	0.99642	1.01261	0.98067	1.02563	0.99737	1.01269	1.00928	1.00403	0.99891	1.01429
YDR425W	1.01457	0.99058	1.01369	0.99841	1.01233	1.00653	1.02459	1.01296	1.01611	0.99867
YDR428C	1.01555	1.01577	1.03852	1.0168	1.03866	1.02396	1.08063	1.0379	1.06852	1.01409
YDR430C	1.01473	0.97823	1.01825	0.98694	1.00889	1.00026	1.0098	0.99097	1.00292	0.97713
YDR432W	0.73132	0.75037	0.72522	0.82374	0.88252	0.78215	0.82791	0.77189	0.82752	0.84665
YDR435C	0.97606	0.99491	0.97543	0.98229	0.9652	0.89623	0.93821	0.86872	0.97037	0.97308
YDR436W	1.01872	1.02606	1.06473	1.02562	1.06241	1.02414	1.09593	1.04766	1.0874	1.02611
YDR438W	1.01035	1.01873	1.02359	1.01039	1.00791	0.99771	1.02663	1.00594	1.00885	1.00702
YDR439W	0.92987	0.93842	0.88398	0.9176	0.96303	0.95939	0.91486	0.92463	0.92489	0.95739
YDR440W	1.00586	1.01212	1.01579	1.0062	1.0045	1.0027	1.02952	1.02007	1.01962	1.01655
YDR441C	0.98131	1.00812	1.00318	0.99734	0.98047	0.96953	1.01461	0.99714	1.00415	1.01016
YDR443C	0.88564	0.90831	0.84471	0.86701	0.85143	0.82396	0.85371	0.8035	0.85524	0.86501
YDR444W	1.02319	1.03982	1.01813	1.02928	0.99935	1.0318	1.05997	1.02934	1.03153	1.02101
YDR446W	1.01704	1.01025	1.02711	1.0186	1.03914	1.02207	1.05598	1.0468	1.04268	1.04183
YDR447C	0.93912	0.93167	0.92623	0.93339	0.97479	0.98417	0.97556	1.00631	0.96989	0.99145
YDR448W	0.8254	0.82739	0.8006	0.78	0.87614	0.73663	0.84497	0.71612	0.91446	0.88643
YDR450W	0.79582	0.77974	0.80292	0.80121	0.91055	0.89629	0.93117	0.95126	0.90862	0.91903
YDR451C	0.95529	0.96227	0.98148	0.96589	0.97762	0.9334	0.99139	0.93665	0.98414	0.95058
YDR452W	1.02022	1.00719	1.04155	1.02327	1.02761	0.99708	1.06587	1.04215	1.05587	1.03166
YDR453C	1.01906	1.03946	1.03145	1.03733	1.00758	1.03187	1.05658	1.05401	1.06064	1.03926
YDR456W	0.96428	1.00369	0.95099	0.97447	0.88492	0.82111	0.90292	0.78941	0.93311	0.96781
YDR457W	0.95931	0.96377	0.95466	0.97894	0.96686	0.99381	0.96734	1.00323	0.97	1.00037
YDR458C	1.00018	1.00596	1.0239	1.01933	1.02778	1.02291	1.05929	1.04565	1.0453	1.03104
YDR459C	1.00365	1.02736	1.02135	1.0145	1.00069	1.00392	1.03162	1.00658	1.02531	1.0148
YDR461W	1.00385	1.01312	0.99798	1.01292	0.97848	1.01296	0.96957	1.01605	0.9644	1.00657
YDR462W	0.85155	0.7978	0.75767	0.64761	0.707	0.39048	0.66848	0.3128	0.73053	0.40066
YDR463W	0.76418	0.77796	0.92301	0.90797	0.99304	0.96574	0.99647	0.94989	1.0011	1.01738
YDR465C	0.9911	1.02631	1.04745	1.02409	1.06179	1.02601	1.11187	1.06456	1.10311	1.04306
YDR466W	1.00631	1.02025	1.02451	1.01096	1.00796	0.98825	1.05626	1.01804	1.04876	1.01806
YDR469W	0.99988	1.01745	1.03326	1.00473	1.0225	0.99466	1.06378	1.01534	1.05678	1.00817
YDR471W	0.88346	0.90233	0.90991	0.9234	0.97393	0.938	1.02141	0.9592	1.00658	0.97185
YDR476C	1.00384	1.0204	1.01213	1.01298	1.00071	0.99237	1.02229	0.99897	1.00711	1.01709
YDR477W	0.81538	0.72227	0.39225	0.50243	0.47096	0.30401	0.51725	0.34917	0.64207	0.49112
YDR478W	0	1.03709	0	1.05526	0	1.04511	0	1.08625	0	1.04784
YDR479C	0.99706	0.99892	1.01016	1.0003	0.99423	1.00246	1.03257	1.01269	1.02797	0.99981
YDR480W	1.02216	1.01855	1.00123	1.01517	0.96797	1.02132	1.00812	1.00589	1.00149	1.02723
YDR481C	1.03574	1.01513	1.01402	1.01326	1.00186	1.01738	1.02422	1.02216	1.0249	1.01949
YDR482C	1.01467	1.00206	0.99909	1.00694	0.99553	0.99387	0.9955	1.00122	0.98812	1.01097
YDR483W	1.02026	1.04016	1.062	1.03487	1.0541	1.03436	1.09426	1.04929	1.09146	1.03639
YDR484W	0.89847	0.86694	0.86817	0.90068	0.81973	0.71772	0.82657	0.75269	0.87991	0.90525
YDR485C	0.91556	0.90023	0.89585	0.91344	0.95051	0.9559	0.90865	0.88067	0.93181	0.9259
YDR486C	1.02616	1.02448	1.02063	1.02362	0.98967	1.01498	1.02774	1.03357	1.03764	1.03876
YDR488C	1.0347	1.03034	1.02121	1.01632	1.02273	1.01875	1.02267	0.98417	1.03471	1.01427
YDR490C	1.03277	1.0167	1.0255	1.01358	1.02412	1.03604	1.03884	1.04389	1.03437	1.03094
YDR492W	1.03763	1.00939	1.03002	1.0091	1.02038	1.02474	1.02012	1.03057	1.02313	1.02026
YDR493W	0.99541	0.99936	0.9757	0.94988	0.72318	0.6158	0.74315	0.59248	0.90319	0.90494
YDR494W	1.03185	1.0746	0.97352	0.97387	0.75007	0.69808	0.72257	0.65385	0.72819	0.75097
YDR495C	0.92088	0.92168	0.89369	0.87021	0.79434	0.64693	0.84817	0.70602	0.88734	0.80787
YDR496C	0.94134	0.92555	0.92885	0.9593	0.94952	0.94599	0.95937	0.94733	0.92469	0.95646
YDR497C	1.02829	0.99502	1.05649	1.00329	1.04565	1.02678	1.06507	1.04019	1.05538	1.01688
YDR500C	0.85672	0.82093	0.85423	0.85984	0.9468	0.93269	0.98677	0.94236	0.9764	0.94655
YDR501W	1.01629	1.00451	1.00362	1.00119	0.9988	1.01318	1.01105	1.00053	0.99972	0.99932
YDR502C	1.00881	1.01615	1.02978	1.02002	1.01871	1.02603	1.03976	1.01684	1.03363	1.02392
YDR503C	1.01491	1.02009	1.0542	1.02108	1.04765	1.01633	1.10648	1.03105	1.08477	1.01427
YDR504C	1.02035	1.0278	1.04894	1.03068	1.0407	1.0226	1.07409	1.04257	1.05946	1.02615
YDR505C	1.01282	1.02176	1.04234	1.01417	1.01225	0.97329	1.0366	0.99456	1.04127	0.98529
YDR506C	1.02284	1.01201	0.99826	1.0118	0.98761	1.00837	1.0183	1.00945	1.00316	1.01036
YDR507C	0.75433	0.69263	0.6618	0.62833	0.60725	0.43871	0.50433	0.31062	0.59818	0.56074
YDR508C	1.0336	1.02881	1.05374	1.02664	1.04535	1.04036	1.09203	1.05869	1.07789	1.01182
YDR511W	0.98093	0.972	0.97687	0.98285	0.81238	0.75197	0.97312	0.87092	0.81367	0.74746
YDR512C	0.85587	0.88485	0.81201	0.78999	0.60493	0.45958	0.5839	0.33055	0.59783	0.57758
YDR513W	1.0078	0.98371	0.98875	0.99389	0.99117	1.00836	0.98471	0.99977	0.9787	1.0011
YDR514C	1.03012	0.99788	1.04365	1.01555	1.02669	1.01652	1.05516	1.0099	1.04663	0.99852
YDR515W	1.03404	1.0109	1.03002	1.01657	1.02173	1.01226	1.05581	1.01989	1.04177	1.01012
YDR516C	0.95266	0.96015	0.90743	0.93549	0.85946	0.86492	0.9344	0.9002	0.92139	0.93035
YDR517W	1.01172	1.00725	1.03658	1.02523	1.02875	1.01995	1.05615	1.02938	1.0401	1.02089
YDR518W	0.86415	0.82805	0.74874	0.76729	0.5854	0.42207	0.58078	0.40492	0.59542	0.57358
YDR519W	0.71418	0.64254	0.56953	0.64959	0.52326	0.39265	0.60515	0.43671	0.62031	0.48584
YDR520C	0.99531	1.00702	1.0157	1.00904	1.00963	0.99168	1.03444	0.97058	1.02798	0.99901
YDR522C	0.78494	0.72992	0.67755	0.7167	0.71995	0.56706	0.63792	0.60031	0.72762	0.68102
YDR523C	1.02554	1.02173	1.0627	1.02505	1.05184	1.03119	1.10806	1.03432	1.08731	1.01955
YDR524C	1.01516	1.00196	1.02726	1.00767	1.02658	1.00502	1.05266	1.00536	1.03482	1.00712
YDR525W-A	1.01756	1.00405	1.00003	0.99911	0.98491	0.98212	1.00198	0.98824	0.98946	0.99011
YDR528W	1.01596	1.0109	1.03406	1.01517	1.02349	1.01755	1.04602	1.01676	1.03241	1.01795
YDR529C	0.69946	0.6461	0.66926	0.63899	0.61618	0.43907	0.55934	0.46688	0.6411	0.52953
YDR530C	1.02121	1.01207	1.05934	1.01462	1.04863	1.02069	1.07928	1.03172	1.07355	1.01398
YDR532C	0.78852	0.62986	0.68756	0.71497	0.75238	0.65215	0.68462	0.55302	0.78647	0.72465
YDR533C	0	0.85423	0	0.85522	0	0.62238	0	0.57866	0	0.59172
YDR534C	1.02373	1.00215	1.05638	1.01083	1.04186	1.01915	1.06644	1.03081	1.05238	1.01324
YDR536W	1.03068	1.01118	1.03098	1.01568	0.99889	0.99319	1.04244	1.01764	1.01965	0.99565
YDR538W	1.02373	1.02094	1.03819	1.01725	1.02187	1.01896	1.05186	1.02279	1.03594	1.0165
YDR539W	1.02637	1.01649	1.03917	1.01572	1.02595	1.02096	1.0631	1.01456	1.04882	1.01043
YDR540C	0.97177	0.9643	0.94311	0.95635	0.95122	0.91888	0.97185	0.91792	0.99154	0.9679
YDR541C	1.02506	1.0163	1.04573	1.01848	1.03134	1.022	1.058	1.03028	1.0485	1.01891
YEL001C	0.96007	1.01252	0.98205	0.99982	1.0199	1.02306	0.97858	0.98014	1.0087	0.99765
YEL002C	0.87527	0	0.91913	0	0.97511	0	0.86931	0	1.05146	0
YEL003W	0.84492	0.87296	0.85404	0.88381	0.99193	0.95143	0.88445	0.9017	0.93137	0.89964
YEL004W	0.98984	1.01463	1.01711	1.00963	1.02961	1.0129	1.01552	1.00932	1.0192	1.01111
YEL005C	0.96693	1.03433	1.03499	1.02681	1.05599	1.01487	1.04578	1.01686	1.06336	1.02918
YEL006W	1.00352	1.01981	1.0435	1.02128	1.05467	1.00901	1.07753	1.0277	1.04861	1.00787
YEL007W	1.02822	1.00134	1.06508	1.00787	1.08044	1.01283	1.07246	1.01629	1.07539	1.01651
YEL009C	0.94443	1.02253	0.959	1.01706	1.03681	1.01259	1.01492	1.00115	0.98007	1.02548
YEL011W	1.00171	0.99434	1.01666	1.00334	1.03816	1.02683	1.0165	1.01744	1.01098	1.01541
YEL012W	0.97597	1.01038	0.98092	1.01014	0.9812	0.97476	0.9773	0.98422	0.96422	0.98601
YEL013W	0.88674	0.89359	0.86777	0.89954	0.9414	0.90383	0.93932	0.93827	0.92488	0.91843
YEL015W	0.98209	1.01108	0.9553	1.03256	0.97711	0.97303	0.98879	0.99244	0.97055	1.00506
YEL016C	0.99469	1.0258	1.03158	1.02229	1.02082	1.01785	1.0333	1.01211	1.05022	1.00912
YEL017C-A	1.01196	1.01906	1.04284	1.02487	1.05525	1.01416	1.06247	1.01803	1.06023	1.00819
YEL017W	1.00238	1.02174	1.05624	1.02254	1.06132	1.01676	1.07745	1.02756	1.07638	1.00879
YEL018W	1.01332	1.02433	1.03505	1.0195	1.04829	1.02278	1.06663	0.99397	1.06489	1.01322
YEL020C	0.9963	1.01265	1.01665	1.01083	1.02853	1.00657	1.011	1.00061	1.01139	1.00001
YEL023C	0.90397	1.00757	0.96146	1.00876	1.00938	0.99825	1.02068	1.00311	0.99186	0.98505
YEL024W	0.88426	0.91544	0.83069	0.81157	0.62054	0.45081	0.56566	0.26832	0.58012	0.5187
YEL025C	1.01305	1.02022	1.0285	1.01922	1.03774	1.02232	1.04702	1.00588	1.04828	1.01231
YEL027W	0.79806	0.65106	0.60076	0.63007	0.64012	0.42062	0.64065	0.5235	0.74514	0.42059
YEL029C	0.7248	0.68039	0.69514	0.71611	0.68986	0.66892	0.60123	0.45598	0.66054	0.46221
YEL030W	1.01881	1.04638	1.03544	1.04183	1.03848	1.03213	1.06605	1.03854	1.05863	1.02413
YEL031W	0.92478	0.91704	0.92377	0.91869	1.00199	0.98353	0.9624	0.92565	0.97659	0.93018
YEL036C	0.7	0.7834	0.72332	0.77369	0.75378	0.73466	0.76618	0.80193	0.71426	0.78
YEL037C	0.96706	0.98254	0.95184	0.98587	1.00044	0.97317	0.96569	0.96855	0.9741	1.00121
YEL038W	0.97838	0.99487	0.97585	0.99774	0.98958	0.99584	0.97499	0.98926	0.99074	0.99819
YEL039C	0.99519	1.01639	0.99919	1.01394	1.01132	1.016	0.99318	0.98572	0.99133	1.01703
YEL040W	1.02356	1.03873	1.09026	1.03241	1.08997	1.03813	1.14406	1.06229	1.13465	1.02318
YEL041W	1.02135	1.02937	1.09424	1.03173	1.09601	1.03297	1.13456	1.04551	1.11435	1.00924
YEL042W	0.95611	0.98579	0.95932	0.98005	1.01828	1.01272	0.98861	0.99702	0.97558	0.98287
YEL043W	0.99062	1.01134	1.01362	1.00465	0.99921	0.93906	1.01759	0.93671	1.05204	0.96929
YEL044W	0.70473	0.69495	0.71729	0.70806	0.78461	0.68871	0.73992	0.61326	0.86259	0.80314
YEL046C	0.84188	0.57962	0.6882	0.70197	0.84584	0.80772	0.86314	0.68316	0.86432	0.82644
YEL047C	1.01093	1.02009	1.0393	1.02203	1.0433	1.01466	1.06227	1.00508	1.06772	1.01629
YEL048C	0.99328	0.992	0.99896	0.98654	1.00461	0.97839	0.97807	0.97567	0.9804	0.98564
YEL049W	1.02008	1.00943	1.05082	1.01832	1.05294	1.0258	1.0595	1.04249	1.0594	1.02371
YEL050C	0.75677	0.82255	0.6534	0.67928	0.56942	0.47118	0.48791	0.36753	0.52456	0.48594
YEL051W	0.76249	0.73057	0.62618	0.68122	0.66003	0.47884	0.65378	0.49968	0.7157	0.54848
YEL052W	0.99686	1.01764	1.01593	1.01668	1.00271	0.96358	1.02216	0.99967	1.01758	1.01024
YEL053C	0.98253	0.99488	0.98999	0.9773	0.94572	0.87603	0.95659	0.876	1.00775	0.9668
YEL054C	0.82665	0.83138	0.88047	0.87562	1.01455	0.91268	1.06158	0.9645	1.03745	0.92758
YEL055C	0	1.03181	0	1.03387	0	1.03732	0	1.03518	0	1.02886
YEL056W	1.00422	1.01634	1.01504	1.01038	1.02509	1.01174	1.01851	1.00591	1.01921	1.0102
YEL057C	1.00823	1.03434	1.02985	1.04102	1.02379	1.01813	0.99871	1.04438	1.01605	1.03093
YEL060C	0.98285	1.01283	0.98967	1.00332	0.99223	0.99748	0.97902	0.98082	0.98172	1.00158
YEL061C	0.86669	0.83287	0.82959	0.82267	1.00349	0.98956	0.92063	0.88055	0.96449	0.88824
YEL062W	0.97939	0.99872	1.0141	1.00567	0.94693	0.86703	1.00084	0.92548	1.00837	0.98809
YEL063C	0.98729	1.00231	1.00771	1.01934	1.01492	0.99648	0.9919	0.99283	0.99508	1.00297
YEL064C	0.98541	1.02593	1.04705	1.02921	1.05433	1.01694	1.05345	1.0334	1.05246	1.02369
YEL065W	0.98821	1.01778	1.0243	1.02002	1.02401	1.01946	1.03435	1.0208	1.04073	1.01524
YEL066W	1.00009	1.02314	1.03586	1.03692	1.04744	1.02545	1.04095	1.01947	1.03644	1.01247
YEL071W	0.99777	1.01442	1.01112	1.00782	1.02848	1.00853	1.00117	1.00466	0.99954	1.01545
YEL072W	0.99953	1.00509	1.0125	1.01304	1.0167	0.99643	1.00838	0.9984	1.00802	0.99427
YER001W	0.99903	1.03797	1.05964	1.03578	1.06733	1.03084	1.08562	1.03777	1.07045	1.02199
YER002W	0.95622	0.96246	0.97294	0.98577	1.01146	0.99463	1.01609	1.01891	0.99863	0.99846
YER004W	1.00205	1.0708	1.05316	1.0738	1.08206	1.08016	1.07651	1.12421	1.06947	1.05728
YER005W	1.00581	1.02452	1.03795	1.02364	1.05178	1.01544	1.03768	1.01911	1.044	1.00953
YER007C-A	0.93188	0.95889	0.97358	0.98872	1.0181	1.00036	1.04337	1.01009	1.04118	1.00698
YER007W	0.93828	0.96801	0.95702	0.98927	1.02199	1.01155	0.96565	0.97496	0.9936	1.02255
YER010C	0.994	1.01936	1.05877	1.0187	1.07231	1.01221	1.085	1.01827	1.07718	1.01311
YER011W	1.01382	1.02403	1.08059	1.02652	1.09542	1.00978	1.0834	1.03446	1.07913	1.00783
YER012W	1.07124	0.95497	1.20683	0.98988	1.25833	0.98507	1.02644	1.02753	1.04844	1.00233
YER013W	0.97209	0.92631	1.11817	0.94777	1.21625	0.95034	0.93998	0.98084	1.00785	1.00965
YER014C-A	0.74307	0.57652	0.59225	0.72204	0.73074	0.57556	0.62825	0.59316	0.63157	0.51417
YER014W	0.92787	0.70828	1.12382	0.56354	1.18637	0.50711	0.92576	0.42438	0.9257	0.55655
YER016W	0.83108	0.86105	0.85913	0.86185	0.90402	0.8814	0.90734	0.88163	0.91798	0.87055
YER017C	0.75392	0.80608	0.67267	0.66867	0.59171	0.51844	0.55631	0.49846	0.5724	0.48186
YER019C-A	0.97715	1.02282	0.9843	1.02555	0.97691	0.99523	0.95005	0.98247	0.98999	1.00613
YER019W	0.92874	0.96415	0.93927	0.89139	0.97904	0.91866	0.93064	0.90966	0.93381	0.89443
YER020W	0.94215	0.97846	0.97955	1.00343	1.03741	1.02897	1.01337	1.02743	1.01091	1.01209
YER023W	0	1.06085	0	1.05342	0	1.042	0	1.10926	0	1.05785
YER024W	0.99326	1.01784	1.01889	1.02508	1.02555	1.03095	0.9977	1.0152	1.01166	1.0214
YER027C	1.023	0.99701	1.03408	1.0035	1.02255	0.99802	1.03278	1.01535	1.02494	1.00117
YER028C	0.75499	0.81235	0.67601	0.69798	0.63224	0.51055	0.59641	0.41045	0.61549	0.52533
YER030W	0.9908	1.03007	1.06798	1.03107	1.07921	1.01521	1.09627	1.01888	1.1024	1.02394
YER031C	0.93869	0.94039	0.94212	0.93267	0.94237	0.93125	0.91373	0.87194	0.9369	0.94587
YER032W	0.98707	1.02017	0.99138	1.02735	1.01639	1.01981	0.98606	0.99325	1.01585	1.00554
YER033C	0.98968	1.03208	1.00671	1.02623	1.00617	1.00569	0.99793	0.99644	1.00707	1.00973
YER034W	0.96488	1.03989	1.0049	1.03974	1.03055	1.03141	1.01598	1.01669	1.02929	1.03148
YER037W	1.03304	1.01502	1.07322	1.01731	1.0657	1.02834	1.09348	1.04533	1.07941	1.01386
YER039C	0.97013	1.01569	0.99691	1.02476	1.0666	1.04985	1.0526	1.02497	1.044	1.03926
YER039C-A	1.02301	1.01302	1.02618	1.0137	1.01821	1.01969	1.0502	1.0254	1.03776	1.01366
YER040W	0.79155	0.84886	0.90049	0.98484	1.01429	1.03432	1.02679	1.00884	0.99492	1.00523
YER041W	0.99154	1.03894	1.03416	1.04145	0.99445	1.01662	1.0035	0.96282	0.98485	0.96638
YER042W	0.9889	1.02596	1.01212	1.03858	1.02418	1.03787	1.01194	1.01881	1.01552	1.03917
YER044C	0.6329	0.66816	0.46008	0.55075	0.84805	0.72638	0.64343	0.47024	0.80059	0.54334
YER044C-A	0.99101	1.02943	1.01592	1.02666	1.02322	1.0349	0.99103	1.01457	1.0043	1.01821
YER045C	0.98814	0.99554	0.99514	0.9968	1.0073	1.02055	0.96748	0.99545	0.9796	1.02071
YER046W	1.01459	1.01621	1.0423	1.02505	1.05664	1.03856	1.05236	1.02665	1.06134	1.03035
YER047C	0.95347	1.01971	0.99194	1.04279	1.04512	1.04194	1.03645	1.05118	1.02949	1.04538
YER048C	0.98655	1.02573	0.98376	1.03035	0.98271	1.00525	0.96351	0.99499	0.96807	1.01568
YER049W	1.0069	1.05489	1.05462	1.05049	1.07505	1.06589	1.10733	1.05576	1.09578	1.05039
YER050C	0.7164	0.6893	0.67709	0.67896	0.6287	0.42531	0.60816	0.40925	0.58526	0.43022
YER051W	0.96974	1.03263	0.99984	1.03937	1.00307	1.02202	0.99174	0.96577	0.98217	1.02263
YER052C	0.95675	1.03367	1.0056	1.04304	1.03029	1.03526	1.02659	1.00701	1.02751	1.06839
YER053C	0.99413	1.02998	1.02387	1.03399	1.02893	1.02442	1.00208	1.01208	1.01662	1.03167
YER055C	0.98598	1.01639	1.01186	1.01563	1.02063	1.01761	0.99009	1.00776	1.01506	1.01884
YER056C	0.95128	0.99826	0.98809	1.00523	1.04433	1.03325	1.03273	1.01539	1.03584	1.03145
YER056C-A	0.71837	0.71726	0.69135	0.76921	0.81981	0.78174	0.80836	0.79804	0.81578	0.82864
YER057C	0.97869	1.02161	1.01057	1.02425	1.01835	1.02565	1.02262	1.01501	1.03046	1.02574
YER058W	0.84969	1.00546	0.83101	0.9115	0.57928	0.54139	0.52938	0.48601	0.57623	0.56016
YER059W	0.98377	1.01104	0.99214	1.00353	1.00372	0.99689	0.9832	0.9854	0.9978	1.00569
YER060W	0.99749	1.0461	1.02051	1.02456	1.03815	1.03376	1.01719	1.01365	1.0368	1.03094
YER060W-A	0.99189	1.02409	1.04218	1.02573	1.04845	1.03284	1.05421	1.02263	1.05579	1.03221
YER061C	0.76161	0.86219	0.73876	0.802	0.5631	0.58465	0.53042	0.55438	0.55746	0.52456
YER062C	0.99613	1.02268	0.98625	1.00604	1.00665	1.01423	0.96967	1.01276	0.98821	1.02986
YER063W	1.01422	1.00775	1.06142	1.01565	1.06659	1.03316	1.067	1.04642	1.07931	1.02153
YER064C	0.98779	0.99542	1.0033	0.99325	1.0226	1.01763	0.9971	0.9975	0.99532	0.99963
YER065C	0.99765	1.00144	0.99705	0.99965	1.0217	1.01388	1.00572	0.97155	1.00224	1.00767
YER066W	1.00184	1.01495	1.02638	1.01291	1.04295	1.01684	1.02951	1.00839	1.04276	1.01021
YER067W	0.99012	1.00193	1.00561	0.99905	1.01664	1.00514	1.00866	1.00281	1.01276	1.00221
YER068W	0.73032	0.65768	0.62977	0.68209	0.72725	0.49654	0.62134	0.50824	0.6564	0.50172
YER069W	0.99399	1.01292	1.01246	1.01971	1.03142	1.00808	1.03062	0.99434	1.02899	0.99966
YER071C	0.98878	1.01309	1.00788	1.01517	1.03095	1.01558	1.00641	1.0099	1.01244	1.00327
YER072W	0.96841	0.98521	0.97786	1.00283	1.01464	1.01327	0.98434	0.98122	1.03421	1.03719
YER073W	0.99598	1.02056	1.03513	1.02364	1.09609	1.03765	1.10849	1.03418	1.09342	1.02935
YER074W	0.83561	0.88092	0.85911	0.89851	1.00333	0.95852	0.98328	0.93219	0.99622	0.96507
YER075C	1.00367	1.03153	1.04818	1.02747	1.04082	1.00024	1.09313	1.0298	1.06792	0.98991
YER077C	0.6678	0.71078	0.62109	0.6978	0.51659	0.43913	0.513	0.50612	0.61029	0.50568
YER078C	0.98003	1.03281	1.01876	1.03857	1.01958	1.00663	0.98962	0.92928	1.01847	0.99213
YER079W	0.99429	1.0067	1.01743	1.01322	1.02515	1.01491	1.00873	1.01278	1.01845	1.01405
YER080W	1.00406	1.01352	1.01137	1.00655	1.03797	1.02187	1.02308	1.01101	1.03128	1.02654
YER081W	1.00512	1.01664	1.00541	1.01956	1.01284	1.01354	0.96445	1.00274	0.97178	1.01472
YER083C	0.93832	0.96812	0.9554	0.97062	0.85372	0.83169	0.8936	0.88054	0.89231	0.92408
YER085C	1.00369	1.03028	1.04521	1.02798	1.04184	1.0279	1.04105	1.02075	1.04602	1.00996
YER086W	0.9812	0.99321	0.99378	0.95693	1.00673	1.00754	0.95032	0.96746	0.96613	0.98994
YER087W	0.95433	0.97911	0.85618	0.92349	0.7432	0.81592	0.6524	0.79684	0.70736	0.84294
YER088C	0.99434	1.02932	1.00716	1.02086	1.00333	1.00863	1.00551	0.99387	1.02065	1.00976
YER089C	0.9971	1.0218	1.01369	1.01743	1.02317	1.02056	1.00906	1.00562	1.00721	1.00522
YER090W	0.99106	1.01831	1.02552	1.01234	1.06105	1.0348	1.07311	1.03386	1.06907	1.01861
YER091C	0.99914	0.99902	0.99054	1.00336	1.00554	1.01709	0.98483	1.00889	0.99139	1.01425
YER092W	0.97393	0.98132	0.93399	0.96488	0.91703	0.9012	0.88123	0.91726	0.92119	0.96168
YER093C-A	0.9733	0.98842	0.96315	0.94936	0.86407	0.87147	0.91038	0.84954	0.80636	0.70573
YER095W	0.76159	0.81183	0.74027	0.82511	0.89841	0.9523	0.83418	0.85187	0.8479	0.93383
YER096W	1.01614	1.00321	1.04287	1.01046	1.04901	1.02773	1.04528	1.02998	1.04959	1.0208
YER098W	1.00186	1.00948	1.01785	1.01539	1.02749	1.02056	1.02335	1.01075	1.0168	1.01601
YER101C	1.00486	0.99813	1.02478	1.00579	1.03325	1.02095	1.01287	1.01734	1.01809	1.01127
YER103W	0.998	1.00667	1.00201	1.00978	1.01136	1.02195	0.98261	1.01163	0.99237	1.01262
YER106W	1.00745	1.01565	1.04603	1.0205	1.05099	1.01624	1.03089	1.02451	1.03998	1.0197
YER107C	0	0.99801	0	1.02274	0	1.02244	0	1.0191	0	1.00878
YER109C	1.00508	0.9901	1.03317	1.00005	1.04093	1.0179	1.00828	1.02237	1.02113	1.01438
YER110C	0.90109	0.93287	0.85216	0.93715	0.78046	0.78345	0.61008	0.64677	0.75117	0.78467
YER111C	0.90311	0.92212	0.86314	0.8737	0.87281	0.82541	0.87465	0.86934	0.89283	0.89597
YER113C	0.98202	1.02515	1.02957	1.02463	1.04751	1.03218	1.04074	1.0183	1.06081	1.02043
YER114C	0.98539	1.01951	1.00161	1.02216	1.0129	1.02033	0.98828	1.00981	0.99949	1.01783
YER115C	0.99122	1.00822	1.01499	1.00962	1.01518	1.01562	0.98413	1.01024	1.00387	1.01897
YER116C	0.73156	0.71839	0.75509	0.77954	0.79143	0.75242	0.76234	0.78432	0.76425	0.80789
YER117W	0.8808	0.90616	0.92099	0.93427	1.00019	0.95541	0.99001	0.96138	0.99917	0.97999
YER118C	0.98645	1.00135	1.02766	1.01012	1.03714	1.02273	1.01791	1.02228	1.03782	1.02605
YER119C	1.0085	1.00467	1.0483	1.01383	1.0511	1.03166	1.03504	1.03303	1.04511	1.02483
YER120W	0.98781	0.99588	1.02883	1.00678	1.05002	1.03226	1.03735	1.03806	1.04097	1.02994
YER122C	0.73453	0.81015	0.68312	0.72411	0.64575	0.51086	0.63158	0.51218	0.58496	0.44253
YER123W	0.98281	1.02728	0.9932	1.01369	1.01463	0.97022	1.0253	0.9787	1.03185	1.02217
YER124C	1.01185	1.03361	1.04074	1.03622	1.05227	1.04173	1.05859	1.04533	1.06198	1.02925
YER128W	1.01872	1.02123	1.05777	1.0252	1.0676	1.03522	1.06456	1.04413	1.06321	1.02693
YER129W	1.00849	1.04655	1.00685	1.02761	1.04148	1.02959	0.99833	0.98621	1.04379	1.02688
YER130C	1.00137	1.01775	1.01631	1.0213	1.03833	1.03083	1.02684	1.02729	1.02518	1.02103
YER131W	0.91778	0.973	0.96006	0.99578	1.01813	1.02363	0.9939	1.02388	0.99584	1.01061
YER132C	1.00278	0.99268	1.02313	1.00185	1.03344	1.01996	1.00885	1.02142	1.01995	1.01526
YER134C	0.99865	1.01942	1.00828	1.02089	1.01942	1.02844	0.99914	1.01133	1.01071	1.01625
YER137C	0.96471	0.99824	0.98418	1.01039	1.00949	1.0274	0.98691	1.0054	0.99731	1.01968
YER139C	0.87729	0.9087	0.90991	0.98597	0.98084	1.01849	0.9403	0.97702	0.96235	0.99823
YER140W	1.00187	1.00014	1.02289	1.00817	1.02829	1.02781	1.02138	1.02668	1.03486	1.01896
YER141W	0.8306	0.86737	0.78638	0.77023	0.65094	0.46919	0.60117	0.43878	0.55354	0.4122
YER142C	0.99599	1.01768	0.99597	1.01702	1.0215	1.03484	1.00844	1.02633	1.01128	1.01166
YER143W	1.00083	1.01104	0.99203	1.01803	1.00371	1.02938	0.96929	1.02169	0.9803	1.02238
YER144C	1.02403	1.026	1.03822	1.02703	1.02894	1.02389	1.07475	1.04433	1.07373	1.03321
YER145C	0.95434	0.94732	0.97646	0.94769	0.79388	0.76658	0.84134	0.70109	0.87602	0.81674
YER146W	0	1.06693	0	1.06074	0	1.06315	0	1.08864	0	1.06375
YER149C	1.02437	0.98782	1.02747	0.99581	1.02202	1.01061	1.02292	1.02435	1.02699	1.01163
YER150W	1.00336	1.00828	0.97489	1.00932	0.97729	1.00568	0.96939	1.00314	0.96279	1.01406
YER151C	0.91576	0.91232	0.89658	0.93261	0.85878	0.80246	0.88395	0.83493	0.87989	0.85576
YER152C	1.01994	0.99408	0.99755	1.00253	0.99825	1.01638	0.98728	1.01812	0.9903	1.01396
YER153C	0.84271	0.8428	0.79804	0.82378	0.63396	0.54706	0.58556	0.53143	0.62943	0.54088
YER154W	0.78529	0.71525	0.66219	0.70445	0.71576	0.58415	0.66814	0.53098	0.68875	0.63071
YER155C	0.73748	0.72731	0.63472	0.81825	0.92943	1.01322	0.84351	0.88845	0.9528	1.04258
YER156C	0.90699	0.90792	0.93771	0.94181	1.00858	0.98668	1.02251	0.98344	1.0113	0.98793
YER158C	1.02688	1.03362	1.05977	1.03121	1.05519	1.02118	1.08565	1.05139	1.07696	1.02151
YER161C	1.00826	1.01991	1.01392	1.01033	0.99522	0.96806	1.01447	0.97912	1.01337	1.00223
YER162C	1.01842	1.02359	1.0303	1.02452	1.03061	1.02294	1.06141	1.02194	1.06034	1.0259
YER163C	1.01174	1.02818	1.04327	1.02452	1.02819	1.01249	1.06409	1.02314	1.05512	1.01528
YER164W	0.99912	1.02961	1.041	1.03134	1.05755	1.05261	1.09243	1.05846	1.07077	1.03272
YER166W	1.00645	1.02017	1.00913	1.01624	1.0058	1.01245	1.01855	1.00831	1.00999	1.01666
YER167W	0.98497	1.01282	0.96607	0.99058	0.97675	0.97261	1.01705	1.02061	1.00598	1.01399
YER169W	0.99154	1.02524	1.04361	1.04049	1.03105	1.00609	1.05742	1.02802	1.04018	1.01599
YER170W	1.01952	1.0103	1.02202	1.01444	1.01906	1.02385	1.03092	1.02391	1.02393	1.01928
YER173W	0.98586	1.01171	1.00165	1.0147	0.98922	1.00749	1.01084	1.00485	0.99883	1.00393
YER174C	1.01375	1.02702	1.0476	1.02737	1.04969	1.03185	1.07834	1.03295	1.06564	1.02386
YER175C	0.99432	1.01613	1.00575	1.01443	0.99879	1.02201	1.0103	1.01696	1.0079	1.02183
YER176W	1.01214	0.99864	1.01818	1.00587	1.00869	1.01884	1.01528	1.03048	1.01404	1.01763
YER177W	0.97943	0.97873	0.97544	0.9861	0.95336	0.94567	0.95628	0.97561	0.9219	0.92996
YER178W	0.96506	1.02538	0.9574	0.9691	0.83315	0.73585	0.84543	0.74193	0.92224	0.87096
YER179W	1.01497	1.02519	1.05976	1.02729	1.04525	1.02983	1.09024	1.06199	1.08374	1.02829
YER180C	1.02073	1.02446	1.03752	1.02377	1.03267	1.0201	1.04799	1.02607	1.04133	1.01593
YER182W	1.00381	1.02561	1.01744	1.02106	0.99652	0.99366	1.03686	1.00891	1.02061	0.99165
YER183C	1.01496	1.00534	1.02116	1.00982	1.01367	1.01841	1.02678	1.02455	1.02447	1.0111
YER184C	1.01822	1.00859	1.0369	1.01482	1.03226	1.02515	1.05635	1.03136	1.05108	1.01801
YER185W	1.01588	1.01385	1.02201	1.01841	1.0189	1.02508	1.03393	1.02926	1.02709	1.02169
YER186C	1.00821	1.02975	1.05069	1.0289	1.03574	1.02982	1.08152	1.05908	1.05596	1.02935
YER187W	1.01188	1.0004	1.0285	1.00739	1.02008	1.02214	1.03893	1.02726	1.03713	1.0193
YFL001W	0.83727	0.87705	0.73417	0.84705	0.75959	0.83115	0.75728	0.83331	0.76614	0.85916
YFL003C	1.01364	1.04463	1.02421	1.02918	1.00075	1.02944	1.04409	1.04832	1.02769	1.03103
YFL004W	1.00774	1.00946	0.97143	0.99842	0.96251	0.98179	0.98429	0.99725	0.97111	0.99539
YFL007W	1.00652	1.02387	0.95771	0.99873	0.9446	0.98824	0.96262	0.99285	0.94822	0.98455
YFL010C	1.03408	1.01841	0.9968	1.02163	0.9824	1.0245	1.00188	1.02839	0.99768	1.01485
YFL010W-A	1.01166	1.02518	0.97693	1.01563	0.96687	1.01637	0.97734	1.01374	0.95969	1.01338
YFL011W	1.02962	1.00309	0.94412	1.00127	0.93623	1.01831	0.91962	1.01674	0.92065	1.01039
YFL012W	1.02478	1.02486	0.96291	1.01888	0.95687	1.01004	0.96998	1.0197	0.95855	1.00805
YFL013C	1.01783	1.02102	0.96403	0.9975	0.93924	0.97091	0.97629	0.98772	0.98677	0.99704
YFL014W	1.04176	1.0363	1.03828	1.02595	1.02001	1.02072	1.06007	1.04181	1.04323	1.02615
YFL016C	0.76184	0.7103	0.67943	0.72457	0.58653	0.37297	0.54156	0.38881	0.59996	0.5327
YFL018C	0.78555	0.72788	0.75477	0.74402	0.62612	0.47254	0.62876	0.43749	0.60081	0.50056
YFL020C	1.03696	1.03716	1.02715	1.02924	1.01288	1.02768	1.03959	1.03227	1.03033	1.02577
YFL021W	1.0305	0.98856	1.00656	0.99814	1.00721	0.99251	0.99143	1.01236	0.98341	1.0016
YFL023W	0.79481	0.73372	0.811	0.86148	0.9719	0.93828	0.95726	0.93255	0.97473	0.95641
YFL025C	0.91218	0.9021	0.92247	0.93088	0.95087	0.80389	0.88618	0.84731	0.94791	0.96699
YFL027C	1.04975	1.01272	1.07194	1.02205	1.06816	1.01257	1.07902	1.02563	1.06427	1.00596
YFL028C	1.03734	1.00917	1.05928	1.01049	1.05111	1.0097	1.07584	1.02738	1.06148	1.01506
YFL030W	1.03299	1.01259	1.05323	1.02284	1.0536	1.00651	1.08776	1.03515	1.07831	1.00714
YFL031W	1.04113	1.00237	1.04544	1.01135	1.04246	1.00473	1.05127	1.02518	1.03552	1.00833
YFL033C	1.01822	1.00191	1.02506	1.01112	1.04151	1.05333	1.04243	1.0315	1.04008	1.02791
YFL034C-A	1.02842	1.05124	1.0744	1.05274	1.06009	1.04865	1.13205	1.08471	1.11335	1.03808
YFL034W	1.03465	1.01077	1.0491	1.02232	1.02517	0.99677	1.06084	1.0046	1.04977	1.0042
YFL036W	0.7565	0.73419	0.73321	0.65322	0.67372	0.48709	0.64769	0.45979	0.67596	0.53025
YFL040W	1.0305	0.994	1.02094	1.00267	1.01367	1.00327	1.02021	1.01936	1.0145	1.00618
YFL041W	1.03622	1.01685	1.04817	1.01507	1.03879	1.00978	1.08045	1.01655	1.06658	1.00523
YFL042C	1.0298	1.02416	1.06902	1.02773	1.05271	1.00918	1.12643	1.04541	1.10828	1.01836
YFL044C	1.00892	0.98764	0.97741	0.98954	0.97791	0.99794	0.96059	0.99003	0.95507	0.99827
YFL046W	1.026	1.01303	1.04563	1.02133	1.04064	1.00529	1.08841	1.03069	1.06834	1.01365
YFL047W	1.02641	1.01002	1.05157	1.01821	1.03562	1.00404	1.08715	1.0285	1.07272	1.01666
YFL048C	1.01826	0.99481	1.01071	1.0069	1.00786	0.99593	1.01103	1.00437	1.00507	1.0022
YFL049W	1.01906	0.99424	1.00147	0.9957	1.00584	1.00891	1.01261	1.01207	0.99881	1.0005
YFL050C	1.03402	1.02691	1.04335	1.02437	1.03296	1.01212	1.06892	1.01585	1.02581	1.01235
YFL051C	1.01989	1.00134	0.99356	1.00823	0.98503	1.00169	0.99328	0.99895	0.98421	0.99676
YFL052W	1.03215	1.00211	1.02983	1.01247	1.02483	1.00716	1.05651	1.0282	1.04297	1.01509
YFL053W	1.02548	1.01178	1.03202	1.01848	1.0126	1.0065	1.04819	1.01102	1.02897	1.01178
YFL054C	1.04377	1.02455	1.07451	1.0302	1.05191	1.00219	1.09725	1.03661	1.07587	1.01055
YFL055W	1.02881	1.02212	1.0365	1.01751	0.99969	0.9764	1.04868	1.00188	1.02724	0.99512
YFL056C	1.02242	1.00508	1.03662	1.00199	1.01836	0.96501	1.05316	0.97853	1.05385	1.0056
YFR001W	0.63832	0.53319	0.67748	0.76766	0.85564	0.81159	0.81631	0.80055	0.84007	0.8451
YFR004W	0	1.06806	0	1.06378	0	1.06316	0	1.08393	0	1.04003
YFR006W	1.01538	1.01066	1.01662	1.00701	1.00721	0.99419	1.03202	1.00172	1.01911	1.00574
YFR007W	1.00902	1.01527	1.01551	1.00217	0.95768	0.97101	0.98365	0.94812	0.97654	0.94389
YFR008W	1.02143	1.02009	1.03501	1.00526	1.04213	1.01448	1.07681	1.03501	1.051	1.013
YFR009W	1.01908	1.00041	1.00759	1.00152	0.99955	0.98758	1.01338	1.00082	0.99927	1.00307
YFR010W	1.00117	1.00515	1.03591	1.0126	1.033	0.9936	1.03458	0.97932	1.05677	1.01787
YFR011C	1.0344	1.01646	0.99498	1.00774	0.97058	0.98235	1.00331	0.97636	0.95727	0.97089
YFR012W	1.0174	1.01374	1.02246	1.00302	1.01172	1.00295	1.04224	0.99688	1.02757	1.00488
YFR013W	1.02902	1.02571	1.0089	1.00385	0.98416	0.99652	1.02422	1.00918	1.00808	1.01419
YFR014C	1.01824	1.00549	0.99874	1.00827	0.98778	1.00001	0.99764	1.01205	0.98785	1.00698
YFR015C	1.02865	1.02963	1.06114	1.02628	1.04213	1.01687	1.08451	1.04636	1.06427	1.0151
YFR016C	1.03184	1.00436	1.01776	1.00694	1.00513	0.996	1.01459	1.01094	1.017	1.0046
YFR017C	1.01625	0.99995	1.01333	1.00368	1.0119	1.00316	1.02512	1.0121	1.01526	1.00193
YFR018C	1.01102	0.99338	0.98444	1.00861	0.97738	1.00202	0.98599	1.02008	0.97095	1.0016
YFR019W	0	0.62744	0	0.72516	0	0.54527	0	0.50224	0	0.53662
YFR021W	1.0237	1.02085	1.04502	1.01745	1.03905	1.00533	1.08125	1.01481	1.0789	1.01518
YFR022W	1.01108	1.00983	1.01576	1.01415	1.02106	0.99899	1.05703	1.02045	1.03188	1.00416
YFR023W	1.00686	0.99565	1.00321	0.99355	0.99727	0.99623	1.02121	1.00044	1.00825	1.00446
YFR024C-A	1.01144	1.00367	0.99687	1.00039	0.97567	0.98101	0.98891	0.99447	0.98494	0.99375
YFR025C	1.01506	0.98804	0.99136	0.99621	0.98897	1.00754	0.99344	1.01875	0.98817	1.00967
YFR026C	1.0191	0.99744	1.00221	0.99487	0.99121	0.99412	1.0024	1.00013	0.9925	0.99484
YFR030W	1.03255	1.01527	1.04351	1.01174	1.03631	1.02889	1.08045	1.03257	1.06631	1.01001
YFR031C-A	0.89763	0.87672	0.85115	0.89918	0.89935	0.90919	0.92183	0.90853	0.90652	0.91627
YFR032C	1.00003	1.0013	0.98468	1.01052	0.98145	1.01001	0.99268	0.99522	0.98872	0.99918
YFR032C-A	0.91439	0.94131	0.91429	0.96211	0.96715	0.96591	0.98754	0.9893	0.98465	0.99139
YFR033C	1.00234	1.03262	0.97482	0.9941	0.88409	0.8642	0.85585	0.78102	0.93685	0.90836
YFR034C	0.98463	0.96356	0.88771	0.79667	0.82808	0.78255	0.83959	0.75369	1.00158	0.96616
YFR035C	1.02024	1.02049	1.02914	1.02419	1.0143	1.02038	1.05445	1.02297	1.05786	1.02277
YFR036W	1.02405	1.03427	1.05149	1.03217	1.04245	1.03927	1.10562	1.05125	1.0849	1.0271
YFR038W	1.00753	1.01311	0.99567	1.01025	1.00193	1.01514	1.00892	1.00685	0.99657	1.01164
YFR039C	1.01085	1.0273	1.01592	1.02158	1.02944	1.02769	1.05123	1.04206	1.0405	1.02169
YFR040W	0.96969	0.9979	0.98878	1.01507	0.99085	0.98399	1.01699	0.9915	0.99317	0.99284
YFR041C	1.01188	1.002	0.99546	1.00221	0.99516	1.00943	1.01302	1.01225	1.00905	1.01136
YFR043C	0.99651	1.00315	0.98297	1.00409	0.98604	0.99256	1.007	0.9828	0.98853	0.99527
YFR044C	1.01781	1.01002	1.00706	1.00563	1.00758	1.02272	1.01921	1.018	1.02697	1.01964
YFR045W	1.02396	1.03137	1.04784	1.02621	1.03906	1.0296	1.09564	1.04157	1.08183	1.02566
YFR046C	1.01947	1.00741	1.02326	1.01306	1.02215	1.01609	1.04641	1.02872	1.03439	1.01962
YFR047C	1.02045	1.00419	0.99483	1.00136	0.98558	0.99176	1.0118	0.99899	0.99924	0.99808
YFR048W	0.91636	1.03013	1.03585	1.01713	0.98175	0.9621	1.01597	0.93575	1.03361	0.9651
YFR049W	1.04482	1.02339	1.08255	1.02387	1.08311	1.02575	1.13036	1.04448	1.10804	1.01032
YFR053C	1.03412	1.03434	1.04564	1.03188	1.03193	1.03104	1.07418	1.03506	1.05762	1.02555
YFR055W	1.02328	1.02835	1.02005	1.02257	1.00789	1.01969	1.04	1.01527	1.02937	1.0089
YFR057W	1.03543	1.04773	1.06632	1.04322	1.06272	1.05303	1.15505	1.08135	1.13394	1.04459
YGL002W	1.0222	1.02269	1.08425	1.03152	1.08036	1.01659	1.14002	1.03462	1.11377	1.01953
YGL003C	0.87999	0.97609	1.00854	1.00734	1.00844	0.97157	1.08513	1.02837	1.03921	0.98586
YGL004C	1.03285	1.03717	1.09089	1.03074	1.08419	1.02607	1.15532	1.05747	1.13462	1.02378
YGL005C	0.99544	1.0021	1.02172	0.99681	1.00654	0.97514	1.02244	0.95886	1.0149	0.97838
YGL006W	1.01672	1.03288	1.06226	1.03086	1.05379	1.00448	1.11074	1.05009	1.08048	1.00293
YGL009C	1.03528	1.01579	1.07085	1.01515	1.07254	1.01647	1.11494	1.03203	1.10351	0.99984
YGL010W	1.04709	1.04746	1.10731	1.04264	1.10007	1.03808	1.15112	1.07356	1.12918	1.01911
YGL012W	0.94879	0.96706	0.97775	0.93846	0.97604	0.88751	1.05788	0.96257	1.0206	0.8884
YGL013C	1.00064	1.0353	1.03124	1.03244	1.04521	1.04125	1.09033	1.0538	1.07913	1.03178
YGL014W	0.98937	1.00382	1.01346	0.99387	0.97211	0.93446	1.0384	0.97306	1.02788	0.9914
YGL015C	0.9965	1.0293	1.0846	1.03022	1.06191	1.01278	1.11099	1.04749	1.08851	1.00708
YGL016W	0.97321	0.97068	0.94235	0.96818	0.98093	1.01518	0.99149	0.99539	0.97749	0.99371
YGL017W	1.06659	1.02714	1.08526	1.02257	1.07606	1.03087	1.13578	1.04213	1.11638	1.0219
YGL019W	0.98426	1.0112	1.0305	1.01906	1.03611	1.02693	1.12134	1.06719	1.07405	1.01182
YGL020C	0	0.98585	0	0.96456	0	0.91375	0	0.97828	0	0.95132
YGL021W	1.04521	1.04012	1.09308	1.03857	1.08909	1.03803	1.1506	1.06646	1.13218	1.029
YGL025C	0.87449	0.87643	0.85231	0.82172	0.84337	0.62145	0.89184	0.6635	0.95696	0.90216
YGL026C	0.9698	0.97844	0.99884	0.97222	0.97689	0.93283	1.04313	0.94295	1.02994	0.972
YGL027C	1.00212	1.02618	1.06784	1.02434	1.05559	1.00115	1.10855	1.02217	1.05957	1.00845
YGL028C	1.02941	1.03157	1.06623	1.03725	1.05381	1.02118	1.09552	1.03994	1.06847	1.021
YGL031C	0.88419	0.8822	0.9018	0.91829	0.97908	0.94065	1.02007	0.98214	1.00221	0.96936
YGL032C	1.0162	1.01903	1.02893	1.01242	1.02708	1.01208	1.06723	1.01522	1.05685	1.01431
YGL033W	1.01262	0.99537	1.01507	1.00213	0.99566	1.01495	0.98894	1.0076	0.97982	1.01316
YGL035C	1.0336	1.03228	1.05206	1.02691	1.0631	1.02112	1.1056	1.02095	1.10187	1.02031
YGL037C	1.04907	1.03768	1.08704	1.0325	1.07107	1.03398	1.12617	1.04454	1.1053	1.02491
YGL039W	1.0297	1.01446	1.05229	1.01687	1.04097	1.01768	1.0754	1.02635	1.06657	1.0135
YGL043W	0.97082	0.98552	0.95697	0.95717	0.97267	0.97192	0.98495	0.94474	0.99063	0.96055
YGL045W	0.97464	0.98458	0.9489	0.95123	0.93914	0.91939	0.97054	0.91694	0.98651	0.98852
YGL049C	1.0235	1.01705	1.05028	1.01735	1.02362	0.98158	1.06462	1.00985	1.05435	1.00289
YGL050W	1.02966	1.0271	1.05378	1.02461	1.04678	1.02427	1.08638	1.03804	1.07158	1.01188
YGL051W	1.03778	1.00501	1.05982	1.01181	1.04685	1.02264	1.08337	1.04041	1.07329	1.01124
YGL053W	1.03114	1.02757	1.04894	1.02489	1.0429	1.02319	1.09073	1.03158	1.08011	1.01645
YGL054C	0.8895	0.93444	0.91789	0.94529	0.92488	0.86681	0.95488	0.88654	0.9745	0.95356
YGL056C	1.04026	1.04401	1.07412	1.03625	1.06618	1.02613	1.13711	1.04743	1.13209	1.0301
YGL057C	1.00897	1.00854	0.98378	0.95929	0.90694	0.86607	0.97957	0.88417	0.86247	0.71348
YGL058W	0.79581	0.77813	0.60347	0.80319	0.82338	0.78257	0.792	0.81945	0.82509	0.83862
YGL059W	1.03786	1.02417	1.05093	1.0194	1.04559	1.0145	1.08222	1.0279	1.07121	1.01724
YGL060W	0.97989	0.99776	0.96809	0.97829	1.03089	1.03755	1.02975	0.9886	1.03886	1.01162
YGL062W	1.0296	1.02386	1.03495	1.01393	1.02694	0.9832	1.03058	0.94564	1.06244	1.01695
YGL063W	1.01612	1.02508	1.00684	1.0212	1.01752	1.01116	1.03249	1.01485	1.01853	1.01282
YGL064C	0.81601	0.76121	0.65881	0.6867	0.59113	0.31645	0.61629	0.34349	0.61538	0.38232
YGL066W	0.87145	0.89813	0.87399	0.83843	0.8682	0.75912	0.91784	0.80839	0.95137	0.89634
YGL067W	1.00079	1.02035	1.02627	1.00864	1.01952	1.00173	1.04226	0.98001	1.03686	0.9916
YGL070C	0.74533	0.71741	0.65438	0.76599	0.79504	0.79904	0.76652	0.73629	0.78752	0.84729
YGL071W	0.90075	0.96315	0.74162	0.67373	0.60231	0.54773	0.58808	0.44363	0.63283	0.56179
YGL076C	0.66564	0.62508	0.65426	0.68831	0.73201	0.67877	0.73275	0.63045	0.78265	0.73336
YGL077C	1.00051	1.01769	1.0061	1.01386	0.99326	0.9858	1.02547	0.99974	1.01595	1.00636
YGL078C	0.89054	0.85597	0.9608	0.93986	1.00655	0.9181	1.03743	0.98142	1.02675	0.97096
YGL079W	0.99565	1.01912	1.02175	1.01291	1.00916	1.00648	1.03972	1.01826	1.03014	1.01953
YGL080W	1.00659	1.0433	1.01253	1.01577	0.96322	0.94764	1.0184	0.96262	1.02998	1.00895
YGL081W	1.01798	1.00722	1.02707	1.00904	1.01454	1.01584	1.02268	1.01785	1.01694	1.01654
YGL082W	1.00999	1.02225	1.02133	1.01975	1.01244	1.01621	1.01724	1.02391	1.01007	1.02316
YGL083W	1.02234	1.03379	1.06599	1.02951	1.05184	1.0285	1.0867	1.04767	1.07205	1.02889
YGL084C	0.83529	0.89468	0.77708	0.88125	0.7529	0.73995	0.75428	0.72004	0.82546	0.87256
YGL085W	1.02261	1.0447	1.05643	1.03484	1.03432	1.01625	1.06621	1.03183	1.02973	1.0174
YGL086W	0.98572	1.00719	1.02253	1.00412	1.01677	1.00717	1.01853	1.00546	1.01641	1.00948
YGL087C	1.01264	1.00145	0.97804	1.02077	0.9638	1.03854	0.948	1.02761	0.95304	1.02268
YGL089C	1.01258	1.03816	1.04455	1.02624	1.02794	1.01918	1.07687	1.04129	1.06521	1.02711
YGL090W	1.01016	1.03998	1.03688	1.03112	1.02008	1.02555	1.05058	1.03793	1.03759	1.03206
YGL094C	1.02088	1.04295	1.08074	1.04689	1.06185	1.04632	1.10193	1.06696	1.09574	1.04255
YGL095C	0.9172	0.8986	0.8735	0.8534	0.70881	0.58939	0.72871	0.67395	0.70776	0.60893
YGL096W	1.00881	1.00796	1.01338	1.00978	0.99831	1.01881	1.0035	1.01102	1.00896	1.0211
YGL101W	1.03972	1.01811	1.06078	1.02185	1.05847	1.03514	1.12985	1.05038	1.12016	1.03995
YGL104C	1.02538	1.05699	1.06392	1.04948	1.07564	1.05408	1.12045	1.10204	1.09448	1.05068
YGL105W	0.79801	0.7736	0.8072	0.76738	0.93831	0.80226	0.95948	0.80905	0.99659	0.85714
YGL107C	0.95219	0.97345	0.9464	0.83558	0.79126	0.48125	0.76264	0.49174	0.76242	0.45483
YGL108C	1.02718	1.03392	1.04569	1.02596	1.03333	1.03157	1.05995	1.05001	1.05379	1.02898
YGL110C	1.03199	0.99855	1.03425	1.00389	1.03671	1.01549	1.06145	1.01569	1.05377	1.01057
YGL114W	1.04164	1.03739	1.07594	1.0311	1.05933	1.03388	1.10945	1.05444	1.09519	1.03181
YGL115W	0.97339	1.01665	0.76748	0.68392	0.74831	0.50952	0.78887	0.54649	0.77886	0.53307
YGL117W	1.01845	1.00853	1.0116	1.01232	1.00935	1.01907	1.02683	1.0122	1.01325	1.01856
YGL121C	1.03812	1.0257	1.04077	1.0248	1.02166	1.01905	1.06005	1.03491	1.05482	1.02259
YGL124C	1.00428	1.02424	0.99642	1.00591	0.98692	0.94075	1.04841	0.97247	1.03923	0.98203
YGL125W	1.00881	0.99602	0.96791	1.00415	0.99587	1.00624	1.03187	1.00032	1.02709	1.00955
YGL126W	1.04585	1.02473	1.04445	1.02197	1.0392	1.03631	1.07531	1.04623	1.07651	1.02611
YGL127C	0.84458	0.8495	0.75498	0.77104	0.85316	0.82873	0.8521	0.81431	0.90527	0.87698
YGL129C	0.77548	0.75063	0.65067	0.64628	0.69201	0.44834	0.61059	0.3657	0.64302	0.41328
YGL131C	1.02994	1.01178	1.0622	1.01949	1.05767	1.02718	1.10094	1.04144	1.08802	1.02321
YGL133W	1.00067	0.98629	0.96831	0.99221	0.96579	0.95942	0.96721	0.97689	0.97499	0.99983
YGL135W	0.92184	0.62718	0.70546	0.69207	0.80355	0.54987	0.75511	0.57313	0.77811	0.55325
YGL136C	0.9947	0.99082	0.98417	0.98278	0.98545	0.96644	1.00925	0.96955	0.99306	0.94304
YGL138C	0.99925	1.00408	1.01568	1.03356	1.04229	1.02325	1.08385	1.04741	1.07644	1.03794
YGL139W	1.02564	1.00318	1.02724	1.01141	1.03628	1.01086	1.08412	1.01948	1.07069	1.00721
YGL140C	1.02794	1.01628	1.06687	1.02083	1.06313	1.02249	1.11161	1.04122	1.09436	1.01205
YGL141W	1.00226	0.99675	0.98758	0.99755	0.99554	1.0105	0.96204	0.9857	0.95088	0.9985
YGL143C	0.83562	0.75124	0.7565	0.69651	0.74177	0.45014	0.70637	0.46646	0.7386	0.48496
YGL144C	1.0352	1.01463	1.09193	1.02607	1.075	1.01299	1.11689	1.04552	1.10902	1.01791
YGL146C	1.02952	1.01573	1.06643	1.0176	1.06048	1.01855	1.07437	1.03024	1.0626	1.01575
YGL147C	0.85322	0.85449	0.92489	0.90858	1.00738	0.97362	1.03867	1.00122	1.02019	0.98506
YGL148W	0.98142	0.98318	1.01041	0.99036	1.04277	1.01611	1.07324	0.99851	1.08547	1.01912
YGL150C	0	1.03029	0	1.03721	0	1.02987	0	1.05236	0	1.04169
YGL151W	1.00592	1.01014	1.04829	1.01227	1.04448	1.01171	1.09462	1.03067	1.06519	0.99001
YGL153W	1.01144	0.98815	1.02918	0.99413	1.03655	1.01376	1.04428	1.01849	1.04241	1.00982
YGL154C	1.02348	1.00958	1.05092	1.01471	1.04154	1.0256	1.05312	1.04314	1.04262	1.01621
YGL156W	1.02494	1.02353	1.05991	1.02383	1.05516	1.03072	1.09921	1.04552	1.07625	1.01906
YGL157W	1.01483	0.99659	1.02834	1.00071	1.02617	1.00897	1.05286	1.01419	1.04159	1.00123
YGL158W	1.03181	1.02491	1.06147	1.02605	1.0476	1.03922	1.09045	1.06659	1.07502	1.02779
YGL159W	1.02272	1.01103	1.06099	1.01444	1.04981	1.02656	1.09141	1.03474	1.08535	1.01554
YGL160W	1.02903	1.00886	1.06006	1.0113	1.04968	1.01757	1.09059	1.03506	1.07761	1.01644
YGL161C	1.02331	1.02042	1.0397	1.02035	1.02992	1.0209	1.05679	1.04404	1.03979	1.01868
YGL162W	1.02608	1.01148	1.04151	1.0295	1.03113	1.01613	1.07652	1.04074	1.05998	1.02541
YGL163C	0.9281	0.87526	0.89418	0.91203	0.97069	0.96296	0.98002	0.93151	0.96787	0.92539
YGL164C	1.0622	1.02882	1.06916	1.0278	1.05876	1.03163	1.11924	1.05145	1.10272	1.02646
YGL166W	1.02445	1.01111	1.04303	1.01349	1.03327	1.01803	1.07881	1.0277	1.0617	1.01574
YGL167C	0	0.84634	0	0.84964	0	0.6006	0	0.61556	0	0.79671
YGL168W	0.91443	0.93126	0.90922	0.89018	0.88475	0.80641	0.92096	0.81884	0.94421	0.88599
YGL170C	1.04071	1.02475	1.09145	1.0242	1.08037	1.02721	1.14324	1.053	1.12244	1.01097
YGL175C	0.99921	0.99947	1.01523	1.00877	1.01669	1.00897	1.05533	1.01213	1.04257	1.02298
YGL176C	1.019	1.00819	1.03193	1.01726	1.02159	1.01032	1.05411	1.02145	1.04253	1.01361
YGL179C	1.02212	1.00564	1.04963	1.00852	1.0426	1.01769	1.08682	1.03294	1.07109	1.00623
YGL180W	1.02535	1.02825	1.04437	1.02612	1.04525	1.02167	1.10068	1.04224	1.08225	1.02786
YGL181W	1.0341	1.03625	1.07956	1.03615	1.05542	1.02716	1.11618	1.05856	1.10161	1.03231
YGL194C	0.98928	1.00189	0.99328	0.99445	1.01433	1.02729	1.03952	1.02435	1.04283	1.02839
YGL196W	1.00709	1.00956	0.99135	1.01464	0.98793	0.99959	1.01563	1.00941	1.00331	1.00933
YGL197W	1.01504	1.00568	0.98645	0.99403	0.95021	0.94208	0.98001	0.95315	0.95218	0.94555
YGL198W	1.01908	1.0088	1.02209	1.00882	1.00358	0.98876	1.02084	1.00892	1.01695	1.00312
YGL200C	1.01339	0.97722	1.00314	0.99907	1.03604	1.01625	1.05992	1.05468	1.05334	1.04268
YGL202W	1.00162	1.01088	0.98381	1.01796	0.96882	1.01579	1.02063	1.019	0.99949	1.00761
YGL203C	1.02738	1.03132	1.06586	1.01669	1.04532	0.96402	1.11375	1.01593	1.0917	0.9892
YGL205W	1.00857	1.01492	0.98326	1.01731	0.94632	0.99346	0.97847	1.0138	0.97498	1.01246
YGL208W	1.00341	1.00838	0.97707	1.00593	0.95685	0.99115	0.95505	0.99986	0.9461	1.01107
YGL209W	1.00722	1.00287	1.00507	1.00625	1.00181	1.01327	1.02178	1.01858	1.01949	1.01462
YGL210W	1.00382	1.03419	1.04672	1.03435	1.03803	1.02189	1.10854	1.04452	1.07996	1.02884
YGL211W	0.86938	0.88668	0.84493	0.89603	0.82822	0.77388	0.84993	0.89012	0.86005	0.87373
YGL212W	0.92809	0.93938	0.86733	0.92075	0.88592	0.84865	0.92414	0.89249	0.93548	0.97008
YGL213C	0.96679	0.9938	1.02034	0.99624	1.03925	0.98178	1.09859	1.01276	1.09624	1.01014
YGL215W	0.9734	0.99983	0.96111	0.98419	0.8969	0.90076	0.92462	0.94139	0.92055	0.9388
YGL216W	0.9839	0.98371	0.96531	0.997	0.95182	0.9791	0.94351	0.99368	0.94434	0.99877
YGL219C	0.87761	0.84535	0.84517	0.83794	0.90164	0.83946	0.87397	0.77807	0.87929	0.80843
YGL221C	0.98729	0.99424	0.97348	1.00031	0.97032	0.97048	0.97697	0.97855	0.97256	0.99724
YGL222C	0.99442	1.01596	1.00011	1.00106	1.00433	1.01134	1.03828	1.01294	1.04006	1.00419
YGL223C	0.8196	0.78882	0.7493	0.79758	0.70688	0.65899	0.74173	0.73876	0.76081	0.77818
YGL224C	0.98473	1.00687	0.95134	1.00769	0.92938	0.98525	0.94847	0.99116	0.94742	0.99583
YGL226C-A	1.00716	1.01502	1.00703	1.01633	1.01199	1.00272	1.03479	0.98697	1.01962	0.99974
YGL226W	0.96715	0.99097	0.95683	0.9524	0.93071	0.91752	0.99953	0.92271	0.84307	0.68579
YGL227W	0.97641	0.96978	0.94135	0.96991	0.92386	0.93432	0.90953	0.94007	0.92703	0.94924
YGL228W	1.00295	1.00458	0.98431	1.0028	0.96585	0.97649	0.97825	1.00182	0.96633	0.99025
YGL229C	0.97352	0.98327	0.96865	1.00242	0.99933	0.997	1.00497	1.0021	0.98115	1.01655
YGL230C	1.01297	1.0009	1.002	1.0141	0.99097	1.016	0.99205	1.00678	0.97815	1.01241
YGL231C	0.978	1.01264	0.98973	1.02561	0.97206	0.98418	1.01984	0.97423	1.00356	0.98575
YGL232W	0.99404	0.99666	0.96197	0.99821	0.95422	0.95248	0.95729	0.97475	0.9558	0.98798
YGL234W	0.98193	1.00394	0.96746	1.00567	0.98352	1.01107	0.98641	1.01029	0.97982	0.9942
YGL235W	1.00991	0.97881	0.98067	0.98465	0.94251	0.97188	0.93514	0.98062	0.92074	0.96203
YGL236C	0.94052	0.97824	0.8775	0.94832	0.77437	0.80976	0.84725	0.88099	0.80702	0.85545
YGL237C	0.91711	0.93937	0.89042	0.85874	0.68687	0.57796	0.59731	0.39254	0.64503	0.56117
YGL240W	0.79807	0.49364	0.65498	0.67569	0.70671	0.33214	0.64427	0.39184	0.64615	0.29521
YGL241W	1.00023	1.00399	0.99584	1.00359	0.98255	0.99587	1.00027	1.00381	1.00082	1.01541
YGL242C	0.97733	1.02022	0.98391	1.00841	0.98056	1.00849	0.99144	1.00712	0.98544	1.01278
YGL243W	1.01257	1.00198	1.011	1.00182	1.00114	1.00782	1.01415	1.01332	1.01302	1.01315
YGL244W	0.86998	0.89076	0.84612	0.88931	0.84642	0.90442	0.86331	0.91475	0.87448	0.91154
YGL246C	0.68219	0.59708	0.63569	0.68577	0.68206	0.46059	0.68202	0.54778	0.69815	0.6341
YGL248W	0.98612	0.99592	0.98045	1.00589	0.97226	0.98525	0.95753	0.98728	0.95411	1.00279
YGL249W	0.99906	1.00761	0.98686	1.0098	0.97447	0.99184	0.98815	1.00758	0.97073	1.00435
YGL250W	0.94246	0.99236	0.91483	0.96665	0.88298	0.84445	0.85063	0.87881	0.88984	0.88764
YGL251C	0.9379	0.94555	0.89104	0.94113	0.90872	0.87424	0.90888	0.95075	0.91993	0.95142
YGL252C	0.93912	0.93866	0.85536	0.84923	0.90101	0.93358	0.88118	0.92542	0.90703	0.95509
YGL253W	0.95164	0.94862	1.02291	1.01207	1.0776	1.06716	1.09026	1.05682	1.08632	1.0602
YGL254W	1.01214	1.03278	1.04524	1.02785	1.03061	1.02347	1.07207	1.02798	1.06721	1.02754
YGL255W	1.00014	1.02099	1.01737	1.01417	1.00634	1.00247	1.04636	1.00062	1.03894	1.00211
YGL256W	1.02425	1.01427	1.0252	1.00703	1.01965	1.00865	1.03422	1.01706	1.03068	1.00911
YGL257C	1.01714	1.01313	1.00177	1.0028	0.99374	1.00574	1.01201	1.00699	1.00987	1.00184
YGL258W	1.01009	1.0266	1.00437	1.00769	1.00652	1.00973	1.01323	0.99987	1.01993	1.0033
YGL259W	1.01003	1.02396	1.00305	1.00642	1.00588	1.00768	1.04334	1.00334	1.03247	1.00848
YGL260W	1.01799	1.0141	1.01625	1.01181	1.00931	1.01334	1.03746	1.0173	1.03736	1.01536
YGL261C	1.01052	1.00098	0.97376	1.01817	0.96213	0.99613	0.96661	0.9823	0.96431	1.01098
YGL262W	1.01558	1.03091	1.02767	1.01833	1.01617	1.02269	1.06379	1.02435	1.05947	1.02503
YGL263W	1.00265	1.01482	0.99252	1.00774	0.98318	1.00764	1.01187	0.99898	1.01125	1.0155
YGR001C	1.02203	1.01466	1.00291	1.01049	0.99201	1.00682	1.02711	1.01347	1.0278	1.01448
YGR003W	1.02987	1.00678	0.9964	1.00555	0.99046	1.01342	1.00019	1.00969	1.00355	1.01041
YGR004W	0.98824	1.00437	0.92898	0.98298	0.90074	0.9603	0.85653	0.92605	0.89683	0.9598
YGR006W	0.81256	0.5258	0.72721	0.57474	0.71776	0.48705	0.73682	0.5064	0.83898	0.70658
YGR007W	1.01929	1.03245	1.00558	1.01657	0.97863	0.99881	1.03374	0.99866	1.00466	1.00336
YGR008C	1.04324	1.04883	1.04485	1.0306	1.02394	1.03357	1.08481	1.04061	1.07947	1.02982
YGR010W	1.03548	1.02397	1.01006	1.01212	1.00963	1.00478	1.03662	1.01355	1.02983	1.01387
YGR012W	1.01366	1.01273	0.98955	1.00026	0.97763	0.97356	1.00115	0.98719	1.0001	0.98901
YGR014W	1.02211	1.00535	1.04039	1.00554	1.0402	1.01576	1.06021	1.02644	1.05265	1.01708
YGR015C	1.0117	1.02125	1.03232	1.01903	1.03131	1.01727	1.10645	1.02733	1.0754	1.00599
YGR017W	1.02184	1.01111	1.04624	1.01258	1.06559	1.02723	1.1087	1.03716	1.09246	1.02563
YGR019W	1.02448	1.00379	1.02408	1.00675	1.01977	1.00535	1.03605	1.01497	1.0312	1.00811
YGR020C	0.78605	0.66303	0.62732	0.61195	0.70982	0.55748	0.72574	0.55143	0.67667	0.63962
YGR021W	1.03472	1.03877	1.08565	1.04092	1.088	1.04353	1.15188	1.07104	1.13425	1.03176
YGR023W	1.02264	1.02323	1.03812	1.02198	1.04416	1.02466	1.09262	1.02486	1.07676	1.01341
YGR026W	1.00993	1.01769	1.02045	1.0164	1.03094	1.0054	1.07355	1.00779	1.06058	1.00507
YGR027C	0.93579	0.97443	0.91656	0.97446	1.00774	0.91899	1.07097	0.9698	1.04683	0.95721
YGR028W	0.99998	1.01876	1.00453	1.0209	1.00977	1.01523	1.03652	1.01761	1.02806	1.01613
YGR031W	1.00068	1.04074	1.05371	1.02946	1.03916	1.0217	1.09834	1.04463	1.08355	1.02518
YGR032W	1.01541	1.02764	1.03414	1.02593	1.02295	1.02129	1.06549	1.03676	1.05368	1.02702
YGR033C	1.00195	1.02741	1.04198	1.02242	1.03115	1.01667	1.07502	1.03625	1.06149	1.02405
YGR034W	0.94947	0.97564	1.02596	1.01375	1.04285	1.00388	1.09352	1.03194	1.08038	1.02149
YGR035C	1.00213	1.06108	1.04412	1.04204	1.01139	0.97998	1.04343	1.02817	1.06619	1.02705
YGR037C	0.85443	1.01175	0.95966	0.99021	0.97493	0.91186	0.97218	0.9266	0.9726	0.916
YGR038W	0.99549	1.03406	1.05253	1.02857	1.03702	1.0175	1.09881	1.04249	1.08217	1.02615
YGR040W	1.01342	1.0314	1.05274	1.02344	1.05964	1.04002	1.13317	1.05948	1.11777	1.04424
YGR041W	1.00222	1.02652	0.99297	1.0094	0.97207	1.01594	0.99501	1.01733	1.0057	1.02523
YGR042W	1.00926	1.03618	1.04789	1.02704	1.03367	1.02702	1.07785	1.04381	1.07439	1.03179
YGR043C	0.99254	1.03116	1.00568	1.02404	0.99667	0.99907	1.05486	1.02361	1.03754	1.01785
YGR044C	1.01658	1.03332	1.0513	1.02724	1.02618	1.02009	1.07118	1.03285	1.06759	1.03729
YGR049W	1.0219	1.04589	1.0426	1.0383	1.02763	1.03828	1.07529	1.04095	1.07582	1.03572
YGR052W	1.02853	1.01629	0.99626	1.00982	1.03053	1.02281	1.03564	1.01526	1.02801	1.03258
YGR053C	1.01961	1.0307	1.01911	1.02038	1.00453	1.01562	1.01768	1.02517	1.01209	1.0184
YGR054W	1.01008	1.03436	0.98196	1.04088	0.97151	1.01175	0.95209	1.03048	0.9639	1.02449
YGR055W	1.00771	1.02616	1.00913	1.01758	0.99471	1.02261	1.03193	1.00792	1.01813	1.01589
YGR056W	0.8736	0.88026	0.85308	0.88615	0.95687	1.00592	0.89309	0.85092	0.98822	1.01039
YGR057C	0.97499	0.99015	0.98248	0.99061	1.02758	1.04403	1.03429	1.00767	1.03956	1.02251
YGR058W	0.99763	1.01405	0.97834	0.98455	0.96584	0.98133	0.9604	0.92648	0.95845	0.96887
YGR059W	1.04211	1.05604	1.03481	1.0443	1.02261	1.03328	1.05132	1.07388	1.04778	1.03983
YGR061C	1.03166	1.02968	1.04276	1.02099	1.02483	1.0314	1.04627	1.04046	1.04203	1.02127
YGR062C	0.8875	0.80812	0.78856	0.73511	0.6889	0.39544	0.63811	0.36968	0.69846	0.52074
YGR063C	0.89468	0.93055	0.87636	0.9278	0.92887	0.95659	0.92532	0.97463	0.92998	0.99365
YGR066C	1.01966	1.05374	1.04982	1.03812	1.02681	1.03941	1.07525	1.04433	1.06664	1.04163
YGR067C	1.03807	1.03377	1.02811	1.02694	0.99568	0.98134	1.02498	1.01636	1.02186	1.02075
YGR068C	1.01028	1.02151	1.03606	1.02007	1.04489	1.0206	1.08555	1.04933	1.06873	1.03425
YGR070W	1.0108	1.02015	1.04308	1.02381	1.02862	1.01355	1.04646	1.03534	1.01974	1.02667
YGR071C	0.9742	0.98065	0.9934	1.01045	1.02886	1.04077	1.01742	1.00768	1.04314	1.03737
YGR072W	0.99002	1.00635	1.00261	0.99628	0.96268	0.93148	0.9953	0.9424	1.01123	0.9671
YGR076C	0.87493	0.87659	0.85619	0.82364	0.63786	0.35396	0.57386	0.34467	0.60633	0.48779
YGR077C	1.00221	1.00816	1.02691	0.9986	1.05864	1.0222	1.08649	1.03274	1.08128	1.03164
YGR078C	0.84725	0.8324	0.88692	0.86986	0.97423	0.9096	1.03687	0.93601	1.01972	0.93886
YGR079W	0.99891	1.00787	1.00659	1.00939	1.03487	1.01729	1.06946	1.01889	1.05625	1.02108
YGR080W	1.02462	1.02452	1.05102	1.02111	1.02606	1.01049	1.07792	1.03158	1.06356	1.0105
YGR081C	0.87963	0.86986	0.94933	0.94622	1.05991	1.03116	1.12959	1.06017	1.08686	0.99451
YGR084C	1.02213	1.03435	1.02701	1.01805	0.97167	0.96342	0.95622	0.91368	0.95654	0.91532
YGR085C	0.79963	0.76562	0.82591	0.82804	0.9273	0.82088	0.98768	0.89762	0.9702	0.8773
YGR086C	0.92719	1.05092	1.07242	1.04648	1.06366	1.03677	1.15819	1.05945	1.13049	1.01955
YGR087C	1.0159	1.0133	1.01681	1.01601	1.00734	1.01256	1.03555	1.00595	1.02141	1.01232
YGR088W	1.01821	0.99172	1.01256	1.00284	1.01111	1.01434	1.02435	1.0121	1.01617	1.00943
YGR089W	0.98145	0.98966	0.9374	0.99026	0.93734	0.94371	0.91314	0.92944	0.93417	0.98208
YGR092W	0.94435	0.94288	0.93125	0.92522	0.92996	0.84189	0.96807	0.88342	0.93545	0.87641
YGR093W	1.01236	1.01369	1.02087	1.01744	1.01742	1.00971	1.06033	1.02283	1.04017	1.02038
YGR096W	1.00254	1.0331	1.0751	1.03514	1.06617	1.02939	1.12847	1.031	1.10772	1.02102
YGR097W	1.03219	1.04427	1.06227	1.03827	1.04866	1.02405	1.12714	1.05525	1.11081	1.036
YGR100W	1.0216	1.03996	1.07007	1.03537	1.04912	1.02396	1.11907	1.04593	1.09784	1.02749
YGR101W	0.75488	0.6674	0.70958	0.62125	0.66412	0.36548	0.57972	0.39905	0.67433	0.56727
YGR102C	0.82431	0.77916	0.75128	0.64867	0.65399	0.36983	0.64262	0.32746	0.65562	0.47744
YGR104C	0.73716	0.73678	0.67983	0.63915	0.76431	0.68435	0.80357	0.6647	0.82272	0.77902
YGR105W	0	0.64509	0	0.64107	0	0.53477	0	0.57264	0	0.56294
YGR106C	0.99632	1.00597	1.01973	1.01936	1.06345	1.04433	1.0991	1.04783	1.09901	1.05891
YGR108W	1.01079	1.0203	1.00815	1.00653	0.99656	1.01091	1.0159	1.01257	1.00716	1.00938
YGR109C	1.02004	1.02262	1.00358	1.0152	0.99279	1.00524	1.01583	1.00835	1.01073	1.01097
YGR110W	1.06134	1.06146	1.08987	1.05805	1.08368	1.05789	1.17437	1.11616	1.15078	1.05723
YGR111W	1.01162	1.02212	1.006	1.01559	0.98598	0.98525	1.01607	0.99436	0.99992	1.00789
YGR112W	0.89966	0.95329	0.84798	0.84493	0.5996	0.46083	0.56827	0.35103	0.59283	0.52053
YGR117C	1.00975	1.0155	0.97742	1.00905	0.95402	1.00575	0.95834	1.02852	0.95436	1.00961
YGR118W	0.85565	0.83147	0.87021	0.88622	0.95519	0.95386	0.97462	0.98023	0.96161	0.9829
YGR121C	1.01178	1.01457	0.99988	1.01051	0.9908	1.0112	0.99199	1.01374	0.98286	1.01813
YGR122W	0.95944	0.98323	0.96357	0.9739	0.94983	0.92457	0.98932	0.936	1.00901	0.98935
YGR123C	1.01024	1.01305	1.00948	1.01656	1.01856	1.0344	1.01324	1.03059	1.01225	1.03458
YGR124W	0.99612	1.01741	0.99793	1.00292	0.98526	1.01279	0.9877	0.99186	0.9791	0.99573
YGR125W	1.02011	1.0319	1.02751	1.01401	1.0012	0.99141	1.03286	0.99305	1.03624	0.99468
YGR126W	1.00559	1.00426	1.00629	1.00588	0.99223	0.98585	1.00534	1.00009	1.00156	1.00669
YGR127W	1.01172	1.0148	1.02135	1.00514	1.01806	1.00762	1.02355	1.01587	1.02036	1.01166
YGR129W	1.00998	1.02988	1.02958	1.02722	1.01636	0.99817	1.05522	1.01199	1.04673	1.01077
YGR130C	1.02207	1.0136	1.02246	1.01854	1.00331	0.98154	1.01791	1.00306	1.00519	0.99814
YGR131W	1.01019	1.00797	0.99255	1.01262	0.98814	1.0021	1.00672	1.00412	1.0084	1.00713
YGR132C	0.95766	0.96325	0.93688	0.97467	0.88124	0.91142	0.88915	0.90719	0.85275	0.84996
YGR133W	0.9851	0.98546	0.97644	0.97551	1.00962	1.01281	1.00071	0.99912	1.007	1.00446
YGR134W	1.00288	0.99206	0.99325	1.00161	0.99808	1.01095	1.00143	1.01487	0.99518	1.01348
YGR135W	0.87742	0.93041	0.91281	0.97064	0.935	0.95109	0.94251	0.95779	0.96795	0.93619
YGR136W	1.00735	1.01764	1.03437	1.01793	1.01326	1.00366	1.04286	1.02334	1.0291	1.01639
YGR138C	1.02755	1.03512	1.04173	1.02795	1.02873	1.02303	1.06225	1.04048	1.06178	1.00989
YGR140W	0	0.7169	0	0.81155	0	0.90791	0	0.92334	0	0.92158
YGR141W	1.01767	1.00979	1.02563	1.00602	1.00455	0.98524	1.04008	1.01256	1.02366	1.00182
YGR142W	1.00835	1.0118	1.01449	1.01114	0.99598	0.98661	1.03297	1.00898	1.0163	1.00004
YGR143W	1.01658	1.00932	0.96165	0.99818	0.94827	0.97716	0.91453	0.97528	0.93562	1.00369
YGR144W	0.99961	1.0007	0.96206	0.98551	0.95944	0.98937	0.93609	0.99937	0.93194	1.00349
YGR146C	1.02377	1.01524	1.02583	1.01904	1.01677	1.00506	1.03989	1.00263	1.0272	1.00669
YGR147C	0.92573	0.87141	0.90918	0.87977	0.96157	0.95544	0.95564	0.9619	0.95567	0.96752
YGR148C	0.91292	0.86598	0.89228	0.9293	0.96162	0.94252	0.95678	0.96308	0.95482	0.97143
YGR149W	1.02562	1.01705	1.0531	1.01612	1.03821	0.97374	1.09806	1.00369	1.07938	1.00112
YGR150C	0.80817	0.8226	0.76798	0.76164	0.62279	0.53668	0.62157	0.38653	0.6394	0.50723
YGR152C	1.00293	1.00177	0.98234	0.98634	0.96822	0.97321	0.97611	0.97925	0.97669	0.99947
YGR153W	1.02518	1.03428	1.0288	1.03572	1.00967	1.01616	1.06017	1.03474	1.04864	1.03183
YGR154C	1.03204	1.0301	1.00303	1.02247	0.98771	1.01777	1.00618	1.03426	1.00093	1.02937
YGR155W	0.90767	0.91816	0.89442	0.89989	0.76423	0.65649	0.76074	0.6702	0.84945	0.80328
YGR157W	1.01007	1.017	0.99525	1.00408	0.962	0.98204	0.97742	0.97857	0.97474	0.99604
YGR159C	0.68582	0.68387	0.72511	0.7982	0.89196	0.93317	0.89078	0.9042	0.87773	0.91337
YGR161C	1.01912	1.02826	1.02427	1.0247	1.00941	1.00242	1.04588	1.01556	1.04366	1.01027
YGR162W	0.71921	0.64267	0.69225	0.66259	0.82625	0.77886	0.87117	0.82597	0.8753	0.77223
YGR163W	0.91545	0.94004	0.8645	0.87346	0.99033	1.00571	0.93236	0.92144	0.95155	0.96112
YGR165W	0.79196	0.75019	0.65352	0.63914	0.62219	0.45464	0.57507	0.41946	0.59836	0.51955
YGR166W	0.99099	1.00602	0.90714	0.96242	0.93823	0.92694	0.92138	0.95611	0.90283	0.99238
YGR167W	0.73287	0.77614	0.71698	0.68509	0.66503	0.63274	0.68011	0.54051	0.72129	0.69177
YGR168C	0.99897	1.02071	0.99296	1.00201	0.99666	0.98043	1.03014	0.99549	1.01212	0.99689
YGR169C	1.00919	1.01513	1.00219	1.00406	0.9923	0.9805	1.00824	0.97672	1.00507	0.99091
YGR170W	1.02509	1.03659	1.02263	1.01973	1.02107	1.00602	1.04145	1.00551	1.02337	1.00502
YGR171C	0.72229	0.72531	0.63762	0.66425	0.52147	0.32957	0.61112	0.38799	0.57811	0.55173
YGR173W	1.01608	1.02088	1.01008	1.01572	1.00312	1.00961	1.03037	1.00907	1.02543	1.01284
YGR174C	0.90366	0.90898	0.82222	0.82195	0.66257	0.39865	0.64871	0.2862	0.65543	0.53956
YGR177C	1.01434	1.03932	1.05222	1.02717	1.03761	1.02975	1.07371	1.04889	1.06547	1.02697
YGR178C	1.02925	1.03552	1.00993	1.02106	0.93953	0.90053	0.96839	0.94688	0.95673	0.9521
YGR180C	0	0.81007	0	0.68968	0	0.58527	0	0.62003	0	0.59518
YGR181W	0.99631	1.03983	1.01645	1.03061	1.00038	1.01139	1.0552	1.00544	1.05043	1.02458
YGR183C	0.93493	0.98462	0.83459	0.87158	0.64859	0.55067	0.61821	0.53566	0.6764	0.58827
YGR184C	0.98325	1.01004	0.96784	0.96889	0.94356	0.89415	0.98387	0.91256	0.97188	0.93867
YGR187C	0.94819	0.96122	0.95094	0.98597	0.91931	0.95861	0.922	0.96269	0.91198	0.94012
YGR189C	0.98154	1.01841	0.97217	1.01216	0.98545	1.00027	0.98134	0.99494	0.97	1.00786
YGR192C	0.95924	0.97395	0.91497	0.96993	0.96789	0.98928	0.94148	0.96685	0.95792	1.01201
YGR193C	0.99738	1.01328	0.96972	0.99556	0.92786	0.92583	0.95227	0.97466	0.9702	0.99964
YGR194C	0.99908	1.02594	1.0019	1.01335	0.99071	1.00888	1.01632	1.00948	1.01157	1.02096
YGR196C	0.97619	1.0176	0.98508	1.01466	0.98355	1.01147	1.01509	1.00111	1.00264	1.01874
YGR197C	1.02174	1.03758	1.01355	1.02967	0.99505	0.99776	1.01912	1.01475	1.02019	1.0116
YGR199W	1.00511	1.01536	0.98397	1.00252	0.97851	1.00409	0.98571	0.98965	0.98732	1.01453
YGR200C	0.8107	0.9012	0.85269	0.90346	0.88055	0.83167	0.94385	0.87286	0.9061	0.88685
YGR201C	1.00936	1.02563	1.03129	1.02815	1.03432	1.02802	1.08037	1.02138	1.06297	1.01686
YGR202C	1.00736	1.01884	1.00698	1.00716	0.98021	0.98397	1.01544	0.99525	0.99662	0.99286
YGR203W	1.02213	1.01978	0.98834	0.99496	0.9775	0.99579	0.99744	0.99384	0.99188	0.98078
YGR204W	1.0098	1.01263	0.97339	1.00731	0.99226	0.98925	1.01164	0.98274	0.99932	1.00087
YGR205W	1.01193	1.02805	0.99405	1.0158	0.99475	1.02473	0.99652	1.0177	0.99198	1.01886
YGR206W	1.00138	1.03477	0.9836	1.00717	0.96437	0.99141	0.97407	0.99673	0.99539	1.01961
YGR207C	1.02653	1.04	1.02283	1.02424	1.01545	1.02647	1.02223	1.0346	1.01708	1.02975
YGR208W	1.01964	1.01216	0.98618	0.98702	0.96774	0.98255	0.95563	0.93886	0.99695	1.01034
[truncated: 2,616 more rows]

## Sheet: Essential genes
Confident list of 956 non-dubious essential genes, originating from the intersection of the lists of essential genes reported by Steinmetz et al., Nat Genet 2002, and Giaever et al., Nature 2002
[truncated: 957 more rows]

[truncated: 1 more sheets: Protein abundances]
